# Supplementary material for: Differential gene expression in neonatal calf muscle tissues from Hanwoo cows overfed during mid to late pregnancy period
Source: Sci Rep. 2024 Oct 7;14:23298. doi: 10.1038/s41598-024-74976-3 (PMC11458785; doi:10.1038/s41598-024-74976-3)
Supplement: Supplementary file 1 — Supplementary Material 1 [file 41598_2024_74976_MOESM1_ESM.txt]

				Table S3: The list of KEGG pathway terms enriched with DEGs in the context of maternal overnutrition, both up and downregulated, in sirloin muscle of Hanwoo neonatal calves.
KEGG Term	Term ID	Adjusted p value	DEGs (Adjusted p value< 0.3)	Upregulated genes with maternal overnutrition	Downregulated genes with maternal overnutrition	Counts of upregulated genes with maternal overnutrition	Counts of downregulated genes with maternal overnutrition
KEGG	PD-L1 expression and PD-1 checkpoint pathway in cancer	KEGG:05235	0.015198341		NFATC2, MAP2K6	0	2
KEGG	GnRH signaling pathway	KEGG:04912	0.016592095	MMP2	MAP2K6	1	1
KEGG	T cell receptor signaling pathway	KEGG:04660	0.027111584		NFATC2, PPP2R3A	0	2
KEGG	Sphingolipid signaling pathway	KEGG:04071	0.027566453		SGMS2, PPP2R3A	0	2
KEGG	AMPK signaling pathway	KEGG:04152	0.027566453		PPARGC1A, PPP2R3A	0	2
KEGG	Osteoclast differentiation	KEGG:04380	0.033313407		NFATC2, MAP2K6	0	2
KEGG	Yersinia infection	KEGG:05135	0.035347083		NFATC2, MAP2K6	0	2
KEGG	Fluid shear stress and atherosclerosis	KEGG:05418	0.036385981	MMP2	MAP2K6	1	1
KEGG	Alcoholic liver disease	KEGG:04936	0.038507824		PPARGC1A, MAP2K6	0	2
KEGG	Cellular senescence	KEGG:04218	0.045808077		NFATC2, MAP2K6	0	2
KEGG	Hepatitis B	KEGG:05161	0.049994016		NFATC2, MAP2K6	0	2
