# Supplementary material for: Differential gene expression in neonatal calf muscle tissues from Hanwoo cows overfed during mid to late pregnancy period
Source: Sci Rep. 2024 Oct 7;14:23298. doi: 10.1038/s41598-024-74976-3 (PMC11458785; doi:10.1038/s41598-024-74976-3)
Supplement: Supplementary file 2 — Supplementary Material 2 [file 41598_2024_74976_MOESM2_ESM.txt]

		Table S2: Gene Ontology (GO) terms enriched with differentially expressed genes (DEGs), including both up and downregulated DEGs, in response to maternal overnutrition in sirloin muscle of Hanwoo neonatal calves.
Go source	Go Term	Term ID	Adjusted p value	Upregulated genes with maternal overnutrition	Downregulated genes with maternal overnutrition	Counts of upregulated genes with maternal overnutrition	Counts of downregulated genes with maternal overnutrition
GO:MF	binding	GO:0005488	3.83905E-08	MMP2, RIPOR3, SHISA5, SERPING1, RGS1, IGSF9B, CYP4B1	PPARGC1A, NAB2, ENAH, NFATC2, SGMS2, KCNB1, PPP2R3A, MAP2K6, KLF5, STX7, PTPN21	7	11
GO:MF	protein binding	GO:0005515	4.90084E-08	MMP2, RIPOR3, SHISA5, SERPING1, RGS1, IGSF9B	PPARGC1A, NAB2, ENAH, NFATC2, SGMS2, KCNB1, PPP2R3A, MAP2K6, KLF5, STX7, PTPN21	6	11
GO:MF	molecular adaptor activity	GO:0060090	0.002303357		PPARGC1A, NAB2, NFATC2, PPP2R3A, STX7	0	5
GO:MF	WW domain binding	GO:0050699	0.003389837	SHISA5	ENAH	1	1
GO:MF	protein-macromolecule adaptor activity	GO:0030674	0.022762788		PPARGC1A, NAB2, PPP2R3A, STX7	0	4
GO:BP	anatomical structure development	GO:0048856	7.78398E-05	MMP2, IGSF9B	PPARGC1A, NAB2, ENAH, NFATC2, SGMS2, KCNB1, PPP2R3A, MAP2K6, KLF5	2	9
GO:BP	multicellular organismal process	GO:0032501	9.06911E-05	MMP2, SERPING1, IGSF9B	PPARGC1A, NAB2, ENAH, NFATC2, SGMS2, KCNB1, PPP2R3A, MAP2K6, KLF5	3	9
GO:BP	multicellular organism development	GO:0007275	0.000112479	MMP2, IGSF9B	NAB2, ENAH, NFATC2, SGMS2, KCNB1, PPP2R3A, MAP2K6, KLF5	2	8
GO:BP	developmental process	GO:0032502	0.000196631	MMP2, IGSF9B	PPARGC1A, NAB2, ENAH, NFATC2, SGMS2, KCNB1, PPP2R3A, MAP2K6, KLF5	2	9
GO:BP	system development	GO:0048731	0.000430835	MMP2, IGSF9B	NAB2, ENAH, NFATC2, KCNB1, PPP2R3A, MAP2K6, KLF5	2	7
GO:BP	cellular process	GO:0009987	0.000598586	MMP2, SHISA5, RGS1, IGSF9B, CYP4B1	PPARGC1A, NAB2, ENAH, NFATC2, SGMS2, KCNB1, PPP2R3A, MAP2K6, KLF5, STX7, PTPN21	5	11
GO:BP	tissue development	GO:0009888	0.000747557	MMP2	PPARGC1A, NAB2, NFATC2, SGMS2, PPP2R3A, KLF5	1	6
GO:BP	animal organ development	GO:0048513	0.000788286	MMP2	PPARGC1A, NAB2, NFATC2, SGMS2, PPP2R3A, MAP2K6, KLF5	1	7
GO:BP	cell differentiation	GO:0030154	0.000955476	MMP2	PPARGC1A, NAB2, ENAH, NFATC2, KCNB1, PPP2R3A, MAP2K6, KLF5	1	8
GO:BP	cellular developmental process	GO:0048869	0.000957319	MMP2	PPARGC1A, NAB2, ENAH, NFATC2, KCNB1, PPP2R3A, MAP2K6, KLF5	1	8
GO:BP	negative regulation of biological process	GO:0048519	0.001016451	MMP2, SERPING1, RGS1	PPARGC1A, NAB2, NFATC2, KCNB1, PPP2R3A, MAP2K6, KLF5	3	7
GO:BP	regulation of biological process	GO:0050789	0.001761027	MMP2, SHISA5, SERPING1, RGS1	PPARGC1A, NAB2, NFATC2, SGMS2, KCNB1, PPP2R3A, MAP2K6, KLF5, STX7	4	9
GO:BP	positive regulation of biological process	GO:0048518	0.001804205	MMP2, SHISA5, SERPING1	PPARGC1A, NFATC2, KCNB1, PPP2R3A, MAP2K6, KLF5, STX7	3	7
GO:BP	biological regulation	GO:0065007	0.002560565	MMP2, SHISA5, SERPING1, RGS1	PPARGC1A, NAB2, NFATC2, SGMS2, KCNB1, PPP2R3A, MAP2K6, KLF5, STX7	4	9
GO:BP	ossification	GO:0001503	0.005514902	MMP2	NAB2, SGMS2, MAP2K6	1	3
GO:BP	response to stimulus	GO:0050896	0.005580658	MMP2, SHISA5, SERPING1, RGS1	PPARGC1A, NFATC2, KCNB1, PPP2R3A, MAP2K6, KLF5, STX7	4	7
GO:BP	positive regulation of cellular process	GO:0048522	0.009002301	MMP2, SHISA5	PPARGC1A, NFATC2, KCNB1, PPP2R3A, MAP2K6, KLF5, STX7	2	7
GO:BP	skeletal system development	GO:0001501	0.01387526	MMP2	NAB2, NFATC2, MAP2K6	1	3
GO:BP	positive regulation of response to stimulus	GO:0048584	0.027040452	SHISA5, SERPING1	NFATC2, PPP2R3A, MAP2K6, STX7	2	4
GO:BP	nervous system development	GO:0007399	0.049281857	MMP2, IGSF9B	NAB2, ENAH, KCNB1, PPP2R3A	2	4
GO:CC	cytoplasm	GO:0005737	2.82204E-05	MMP2, SHISA5, SERPING1, RGS1, CYP4B1	PPARGC1A, ENAH, NFATC2, SGMS2, KCNB1, MAP2K6, KLF5, STX7, PTPN21	5	9
GO:CC	organelle	GO:0043226	0.000142645	MMP2, SHISA5, SERPING1, IGSF9B, CYP4B1	PPARGC1A, NAB2, ENAH, NFATC2, SGMS2, KCNB1, MAP2K6, KLF5, STX7, PTPN21	5	10
GO:CC	intracellular anatomical structure	GO:0005622	0.000326443	MMP2, SHISA5, SERPING1, RGS1, CYP4B1	PPARGC1A, NAB2, ENAH, NFATC2, SGMS2, KCNB1, MAP2K6, KLF5, STX7, PTPN21	5	10
GO:CC	cellular anatomical entity	GO:0110165	0.000413062	MMP2, SHISA5, SERPING1, RGS1, IGSF9B, CYP4B1	PPARGC1A, NAB2, ENAH, NFATC2, SGMS2, KCNB1, MAP2K6, KLF5, STX7, PTPN21	6	10
GO:CC	intracellular organelle	GO:0043229	0.007029534	MMP2, SHISA5, SERPING1, CYP4B1	PPARGC1A, NAB2, ENAH, NFATC2, SGMS2, MAP2K6, KLF5, STX7, PTPN21	4	9
GO:CC	cell periphery	GO:0071944	0.027401575	MMP2, SERPING1, RGS1, IGSF9B	ENAH, SGMS2, KCNB1, STX7	4	4
GO:CC	membrane-enclosed lumen	GO:0031974	0.043741569	SHISA5, SERPING1	PPARGC1A, NAB2, NFATC2, SGMS2, MAP2K6, KLF5	2	6
GO:CC	organelle lumen	GO:0043233	0.043741569	SHISA5, SERPING1	PPARGC1A, NAB2, NFATC2, SGMS2, MAP2K6, KLF5	2	6
GO:CC	intracellular organelle lumen	GO:0070013	0.043741569	SHISA5, SERPING1	PPARGC1A, NAB2, NFATC2, SGMS2, MAP2K6, KLF5	2	6
