# Supplementary material for: Differential gene expression in neonatal calf muscle tissues from Hanwoo cows overfed during mid to late pregnancy period
Source: Sci Rep. 2024 Oct 7;14:23298. doi: 10.1038/s41598-024-74976-3 (PMC11458785; doi:10.1038/s41598-024-74976-3)
Supplement: Supplementary file 3 — Supplementary Material 3 [file 41598_2024_74976_MOESM3_ESM.txt]

Table S3: The list of KEGG pathway terms enriched with DEGs in the context of maternal overnutrition, both up and downregulated, in round muscle of Hanwoo neonatal calves.
KEGG Term	Term ID	Adjusted p value	DEGs (Adjusted p value< 0.3)	Upregulated genes with maternal overnutrition	Downregulated genes with maternal overnutrition	Counts of upregulated genes with maternal overnutrition	Counts of downregulated genes with maternal overnutrition
KEGG	p53 signaling pathway	KEGG:04115	0.000112731	CCNB2	THBS1, SERPINE1, SESN2	1	3
KEGG	Longevity regulating pathway	KEGG:04211	0.000236061	ADCY6	PPARGC1A, CREB5, SESN2	1	3
KEGG	Human T-cell leukemia virus 1 infection	KEGG:05166	0.000372799	ADCY6, CCNB2	FOSL1, CREB5, NFATC2	2	3
KEGG	Thyroid hormone synthesis	KEGG:04918	0.005895696	ADCY6	CREB5, HSPA5	1	2
KEGG	Proteoglycans in cancer	KEGG:05205	0.006235198		THBS1, CD44, PLAUR, WNT2	0	4
KEGG	Parathyroid hormone synthesis, secretion and action	KEGG:04928	0.015960117	ADCY6	JUND, CREB5	1	2
KEGG	Insulin resistance	KEGG:04931	0.017337885		PPARGC1A, TRIB3, CREB5	0	3
KEGG	Osteoclast differentiation	KEGG:04380	0.031183778		FOSL1, JUND, NFATC2	0	3
KEGG	Apelin signaling pathway	KEGG:04371	0.035489066	ADCY6	PPARGC1A, SERPINE1	1	2
KEGG	Cushing syndrome	KEGG:04934	0.047864135	ADCY6	CREB5, WNT2	1	2
KEGG	mTOR signaling pathway	KEGG:04150	0.049695228	TELO2	WNT2, SESN2	1	2
KEGG	Cellular senescence	KEGG:04218	0.049695228	CCNB2	SERPINE1, NFATC2	1	2
