# Supplementary material for: Differential gene expression in neonatal calf muscle tissues from Hanwoo cows overfed during mid to late pregnancy period
Source: Sci Rep. 2024 Oct 7;14:23298. doi: 10.1038/s41598-024-74976-3 (PMC11458785; doi:10.1038/s41598-024-74976-3)
Supplement: Supplementary file 4 — Supplementary Material 4 [file 41598_2024_74976_MOESM4_ESM.txt]

Table S2: Gene Ontology (GO) terms enriched with differentially expressed genes (DEGs), including both up and downregulated DEGs, in response to maternal overnutrition in round muscle of Hanwoo neonatal calves.
Go source	Go Term	Term ID	Adjusted p value	Upregulated genes with maternal overnutrition	Downregulated genes with maternal overnutrition	Counts of upregulated genes with maternal overnutrition	Counts of downregulated genes with maternal overnutrition
GO:MF	binding	GO:0005488	5.85055E-32	ADCY6, CCNB2, CYP4B1, IGSF9B, ME2, KCNA5, RIPOR3, TELO2, ALDH1A1	THBS1, FOSL1, ENAH, ARC, SGMS2, CNN1, RUNX1, RNF115, ARL4C, SLC1A5, GIPC2, EMP1, SPAG1, PVR, TIAM2, HSPB8, CD44, GNPTAB, TNMD, DLK2, PPARGC1A, SERTAD1, IPMK, CCNYL1, ASB5, GEM, BMP2K, TRIB3, JUND, NUDT4, LRRN3, SAMD4A, NEXN, XIRP1, CREB5, HEG1, METRNL, ABRA, CEMIP2, RGS4, ADAMTS20, TPBG, CSRNP1, NAB2, SERPINE1, KLF5, KLHL40, MIDN, KCTD12, MAP3K8, PLAUR, WNT2, STX7, TSPAN2, IFNLR1, ZNF462, EIF5, C…	9	62
GO:MF	protein binding	GO:0005515	5.99335E-32	ADCY6, CCNB2, IGSF9B, KCNA5, RIPOR3, TELO2, ALDH1A1	THBS1, FOSL1, ENAH, ARC, SGMS2, CNN1, RUNX1, RNF115, ARL4C, SLC1A5, GIPC2, EMP1, SPAG1, PVR, TIAM2, HSPB8, CD44, GNPTAB, TNMD, DLK2, PPARGC1A, SERTAD1, IPMK, CCNYL1, ASB5, GEM, BMP2K, TRIB3, JUND, NUDT4, LRRN3, SAMD4A, NEXN, XIRP1, CREB5, HEG1, METRNL, ABRA, CEMIP2, RGS4, TPBG, CSRNP1, NAB2, SERPINE1, KLF5, KLHL40, MIDN, KCTD12, MAP3K8, PLAUR, WNT2, STX7, TSPAN2, IFNLR1, ZNF462, EIF5, NFATC2, HSP…	7	60
GO:MF	small molecule binding	GO:0036094	1.2289E-08	ADCY6, CYP4B1, ME2, ALDH1A1	THBS1, RUNX1, RNF115, ARL4C, SLC1A5, SPAG1, GNPTAB, DLK2, IPMK, GEM, BMP2K, TRIB3, NUDT4, CREB5, HEG1, CEMIP2, ADAMTS20, KLF5, MAP3K8, ZNF462, EIF5, COL11A1, HSPA5, KLF3, SESN2	4	25
GO:MF	ion binding	GO:0043167	3.20875E-08	ADCY6, CYP4B1, ME2	THBS1, RUNX1, RNF115, ARL4C, SLC1A5, SPAG1, GNPTAB, DLK2, IPMK, GEM, BMP2K, TRIB3, NUDT4, CREB5, HEG1, CEMIP2, ADAMTS20, KLF5, MAP3K8, ZNF462, EIF5, COL11A1, HSPA5, KLF3, SESN2	3	25
GO:MF	organic cyclic compound binding	GO:0097159	7.21861E-07	ADCY6, CYP4B1, ME2, TELO2, ALDH1A1	FOSL1, ARC, RUNX1, ARL4C, SPAG1, PPARGC1A, IPMK, GEM, BMP2K, TRIB3, JUND, NUDT4, SAMD4A, XIRP1, CREB5, CSRNP1, KLF5, KCTD12, MAP3K8, ZNF462, EIF5, NFATC2, HSPA5, KLF3	5	24
GO:MF	metal ion binding	GO:0046872	9.6401E-07	ADCY6, CYP4B1, ME2	THBS1, RUNX1, RNF115, SLC1A5, GNPTAB, DLK2, IPMK, GEM, NUDT4, CREB5, HEG1, CEMIP2, ADAMTS20, KLF5, MAP3K8, ZNF462, COL11A1, HSPA5, KLF3	3	19
GO:MF	cation binding	GO:0043169	1.4039E-06	ADCY6, CYP4B1, ME2	THBS1, RUNX1, RNF115, SLC1A5, GNPTAB, DLK2, IPMK, GEM, NUDT4, CREB5, HEG1, CEMIP2, ADAMTS20, KLF5, MAP3K8, ZNF462, COL11A1, HSPA5, KLF3	3	19
GO:MF	molecular function regulator activity	GO:0098772	4.87782E-06	CCNB2, ALDH1A1	THBS1, TIAM2, CCNYL1, GEM, BMP2K, TRIB3, METRNL, RGS4, SERPINE1, WNT2, STX7, EIF5, SESN2	2	13
GO:MF	enzyme binding	GO:0019899	4.64411E-05	ADCY6, KCNA5, TELO2	THBS1, PPARGC1A, CCNYL1, TRIB3, JUND, RGS4, SERPINE1, MIDN, PLAUR, NFATC2, HSPA5	3	11
GO:MF	enzyme regulator activity	GO:0030234	0.000112352	CCNB2, ALDH1A1	THBS1, TIAM2, CCNYL1, BMP2K, TRIB3, RGS4, SERPINE1, EIF5, SESN2	2	9
GO:MF	carbohydrate derivative binding	GO:0097367	0.000139432	ADCY6	THBS1, RUNX1, ARL4C, SPAG1, CD44, IPMK, GEM, BMP2K, TRIB3, MAP3K8, EIF5, COL11A1, HSPA5	1	13
GO:MF	heterocyclic compound binding	GO:1901363	0.000155382	ADCY6, CYP4B1, ME2, ALDH1A1	RUNX1, ARL4C, SPAG1, IPMK, GEM, BMP2K, TRIB3, MAP3K8, EIF5, HSPA5	4	10
GO:MF	purine nucleotide binding	GO:0017076	0.000202504	ADCY6, ME2, ALDH1A1	RUNX1, ARL4C, SPAG1, IPMK, GEM, BMP2K, TRIB3, MAP3K8, EIF5, HSPA5	3	10
GO:MF	protein-containing complex binding	GO:0044877	0.000301148	TELO2	THBS1, FOSL1, CNN1, CD44, PPARGC1A, BMP2K, NEXN, XIRP1, NFATC2, HSPA5, SESN2	1	11
GO:MF	nucleotide binding	GO:0000166	0.000486873	ADCY6, ME2, ALDH1A1	RUNX1, ARL4C, SPAG1, IPMK, GEM, BMP2K, TRIB3, MAP3K8, EIF5, HSPA5	3	10
GO:MF	nucleoside phosphate binding	GO:1901265	0.000489335	ADCY6, ME2, ALDH1A1	RUNX1, ARL4C, SPAG1, IPMK, GEM, BMP2K, TRIB3, MAP3K8, EIF5, HSPA5	3	10
GO:MF	cell adhesion molecule binding	GO:0050839	0.001523247	CCNB2	THBS1, PVR, NEXN, CEMIP2, EIF5, HSPA5	1	6
GO:MF	anion binding	GO:0043168	0.001695592	ADCY6	RUNX1, ARL4C, SPAG1, IPMK, GEM, BMP2K, TRIB3, MAP3K8, EIF5, COL11A1, HSPA5, SESN2	1	12
GO:MF	purine ribonucleoside triphosphate binding	GO:0035639	0.003469981	ADCY6	RUNX1, ARL4C, SPAG1, IPMK, GEM, BMP2K, TRIB3, MAP3K8, EIF5, HSPA5	1	10
GO:MF	purine ribonucleotide binding	GO:0032555	0.004801724	ADCY6	RUNX1, ARL4C, SPAG1, IPMK, GEM, BMP2K, TRIB3, MAP3K8, EIF5, HSPA5	1	10
GO:MF	ribonucleotide binding	GO:0032553	0.005209494	ADCY6	RUNX1, ARL4C, SPAG1, IPMK, GEM, BMP2K, TRIB3, MAP3K8, EIF5, HSPA5	1	10
GO:MF	transcription regulator activity	GO:0140110	0.00562047		FOSL1, RUNX1, PPARGC1A, TRIB3, JUND, CREB5, CSRNP1, NAB2, KLF5, NFATC2, KLF3	0	11
GO:MF	DNA-binding transcription activator activity, RNA polymerase II-specific	GO:0001228	0.006937823		FOSL1, RUNX1, JUND, CSRNP1, KLF5, NFATC2	0	6
GO:MF	DNA-binding transcription activator activity	GO:0001216	0.007444673		FOSL1, RUNX1, JUND, CSRNP1, KLF5, NFATC2	0	6
GO:MF	sequence-specific DNA binding	GO:0043565	0.007789249	TELO2	FOSL1, RUNX1, PPARGC1A, JUND, CREB5, CSRNP1, KLF5, NFATC2, KLF3	1	9
GO:MF	calcium ion binding	GO:0005509	0.008014127		THBS1, RUNX1, GNPTAB, DLK2, HEG1, CEMIP2, HSPA5	0	7
GO:MF	catalytic activity	GO:0003824	0.008726396	ADCY6, CYP4B1, ME2, ALDH1A1	SGMS2, RNF115, ARL4C, SPAG1, GNPTAB, IPMK, GEM, BMP2K, TRIB3, NUDT4, RGS4, ADAMTS20, MAP3K8, HSPA5, SESN2	4	15
GO:MF	kinase binding	GO:0019900	0.013675618	ADCY6, KCNA5, TELO2	CCNYL1, TRIB3, RGS4, MIDN	3	4
GO:MF	molecular adaptor activity	GO:0060090	0.019001227	TELO2	PPARGC1A, TRIB3, NAB2, MIDN, STX7, COL11A1, NFATC2	1	7
GO:MF	adenyl nucleotide binding	GO:0030554	0.047185404	ADCY6, ME2, ALDH1A1	RUNX1, IPMK, BMP2K, TRIB3, MAP3K8, HSPA5	3	6
GO:BP	biological regulation	GO:0065007	7.45246E-25	ADCY6, CCNB2, ME2, KCNA5, TELO2, ALDH1A1	THBS1, FOSL1, ARC, SGMS2, CNN1, RUNX1, RNF115, SPAG1, PVR, TIAM2, HSPB8, CD44, TNMD, DLK2, PPARGC1A, SERTAD1, CCNYL1, ASB5, GEM, BMP2K, TRIB3, JUND, NUDT4, LRRN3, SAMD4A, NEXN, XIRP1, CREB5, HEG1, METRNL, ABRA, CEMIP2, RGS4, ADAMTS20, TPBG, CSRNP1, NAB2, SERPINE1, KLF5, KLHL40, MIDN, KCTD12, MAP3K8, PLAUR, WNT2, STX7, IFNLR1, ZNF462, EIF5, NFATC2, HSPA5, KLF3, SESN2	6	53
GO:BP	cellular process	GO:0009987	1.28438E-24	ADCY6, CCNB2, CYP4B1, IGSF9B, ME2, KCNA5, TELO2, ALDH1A1	THBS1, FOSL1, ENAH, ARC, SGMS2, CNN1, RUNX1, RNF115, ARL4C, SLC1A5, EMP1, SPAG1, PVR, TIAM2, HSPB8, CD44, GNPTAB, TNMD, DLK2, PPARGC1A, SERTAD1, IPMK, CCNYL1, ASB5, GEM, BMP2K, TRIB3, JUND, NUDT4, LRRN3, SAMD4A, NEXN, XIRP1, CREB5, HEG1, METRNL, ABRA, RGS4, ADAMTS20, TPBG, CSRNP1, NAB2, SERPINE1, KLF5, KLHL40, MIDN, KCTD12, MAP3K8, PLAUR, WNT2, STX7, TSPAN2, IFNLR1, ZNF462, EIF5, COL11A1, NFATC2,…	8	60
GO:BP	regulation of biological process	GO:0050789	2.85712E-23	ADCY6, CCNB2, ME2, KCNA5, TELO2, ALDH1A1	THBS1, FOSL1, ARC, SGMS2, CNN1, RUNX1, RNF115, PVR, TIAM2, HSPB8, CD44, TNMD, DLK2, PPARGC1A, SERTAD1, CCNYL1, ASB5, GEM, BMP2K, TRIB3, JUND, NUDT4, LRRN3, SAMD4A, NEXN, CREB5, HEG1, METRNL, ABRA, CEMIP2, RGS4, ADAMTS20, TPBG, CSRNP1, NAB2, SERPINE1, KLF5, KLHL40, MIDN, KCTD12, MAP3K8, PLAUR, WNT2, STX7, IFNLR1, ZNF462, EIF5, NFATC2, HSPA5, KLF3, SESN2	6	51
GO:BP	regulation of cellular process	GO:0050794	6.78678E-19	ADCY6, ME2, KCNA5, TELO2	THBS1, FOSL1, ARC, CNN1, RUNX1, RNF115, PVR, TIAM2, HSPB8, CD44, TNMD, DLK2, PPARGC1A, SERTAD1, CCNYL1, ASB5, GEM, BMP2K, TRIB3, JUND, NUDT4, LRRN3, SAMD4A, NEXN, CREB5, HEG1, METRNL, ABRA, RGS4, ADAMTS20, TPBG, CSRNP1, NAB2, SERPINE1, KLF5, MIDN, KCTD12, MAP3K8, PLAUR, WNT2, STX7, IFNLR1, ZNF462, EIF5, NFATC2, HSPA5, KLF3, SESN2	4	48
GO:BP	positive regulation of biological process	GO:0048518	4.66582E-16	KCNA5, TELO2	THBS1, FOSL1, ARC, RUNX1, PVR, TIAM2, HSPB8, CD44, PPARGC1A, SERTAD1, ASB5, BMP2K, TRIB3, JUND, LRRN3, SAMD4A, CREB5, HEG1, METRNL, ABRA, RGS4, ADAMTS20, TPBG, CSRNP1, SERPINE1, KLF5, KLHL40, MAP3K8, PLAUR, WNT2, STX7, IFNLR1, ZNF462, NFATC2, HSPA5, SESN2	2	36
GO:BP	developmental process	GO:0032502	1.39272E-15	ADCY6, CCNB2, IGSF9B	THBS1, FOSL1, ENAH, ARC, SGMS2, RUNX1, SLC1A5, EMP1, TIAM2, CD44, TNMD, DLK2, PPARGC1A, BMP2K, TRIB3, JUND, LRRN3, NEXN, HEG1, METRNL, CEMIP2, RGS4, ADAMTS20, TPBG, CSRNP1, NAB2, SERPINE1, KLF5, KLHL40, WNT2, TSPAN2, COL11A1, NFATC2, HSPA5, KLF3	3	35
GO:BP	positive regulation of cellular process	GO:0048522	2.09672E-14	KCNA5, TELO2	THBS1, FOSL1, ARC, RUNX1, PVR, TIAM2, HSPB8, CD44, PPARGC1A, SERTAD1, BMP2K, JUND, LRRN3, SAMD4A, CREB5, HEG1, METRNL, ABRA, RGS4, ADAMTS20, TPBG, CSRNP1, SERPINE1, KLF5, MAP3K8, PLAUR, WNT2, STX7, IFNLR1, ZNF462, NFATC2, HSPA5, SESN2	2	33
GO:BP	response to stimulus	GO:0050896	3.10017E-14	ADCY6, KCNA5, TELO2, ALDH1A1	THBS1, FOSL1, ARC, RNF115, PVR, TIAM2, HSPB8, CD44, DLK2, PPARGC1A, CCNYL1, ASB5, GEM, BMP2K, TRIB3, JUND, NUDT4, HEG1, METRNL, ABRA, RGS4, ADAMTS20, TPBG, CSRNP1, SERPINE1, KLF5, KCTD12, MAP3K8, PLAUR, WNT2, STX7, TSPAN2, IFNLR1, COL11A1, NFATC2, HSPA5, KLF3, SESN2	4	38
GO:BP	cellular response to stimulus	GO:0051716	1.39052E-13	ADCY6, KCNA5, TELO2, ALDH1A1	THBS1, FOSL1, ARC, RNF115, TIAM2, HSPB8, CD44, DLK2, PPARGC1A, CCNYL1, ASB5, GEM, BMP2K, TRIB3, JUND, NUDT4, HEG1, METRNL, ABRA, RGS4, ADAMTS20, TPBG, CSRNP1, SERPINE1, KLF5, KCTD12, MAP3K8, PLAUR, WNT2, IFNLR1, NFATC2, HSPA5, KLF3, SESN2	4	34
GO:BP	negative regulation of biological process	GO:0048519	4.22928E-13	ADCY6, TELO2, ALDH1A1	THBS1, FOSL1, ARC, CNN1, RUNX1, RNF115, CD44, TNMD, DLK2, PPARGC1A, SERTAD1, GEM, TRIB3, JUND, SAMD4A, HEG1, METRNL, RGS4, ADAMTS20, TPBG, NAB2, SERPINE1, KLF5, KLHL40, MIDN, PLAUR, IFNLR1, NFATC2, HSPA5, KLF3, SESN2	3	31
GO:BP	cellular component organization	GO:0016043	4.78154E-13	ADCY6, CCNB2, KCNA5, TELO2	THBS1, FOSL1, ENAH, ARC, CNN1, RUNX1, SLC1A5, EMP1, SPAG1, TIAM2, CD44, GNPTAB, PPARGC1A, SERTAD1, GEM, BMP2K, LRRN3, NEXN, XIRP1, HEG1, RGS4, ADAMTS20, TPBG, SERPINE1, KLF5, KCTD12, PLAUR, STX7, TSPAN2, ZNF462, EIF5, COL11A1, NFATC2, HSPA5, SESN2	4	35
GO:BP	anatomical structure development	GO:0048856	4.80661E-13	ADCY6, CCNB2, IGSF9B	THBS1, FOSL1, ENAH, ARC, SGMS2, RUNX1, SLC1A5, EMP1, TIAM2, CD44, TNMD, PPARGC1A, BMP2K, JUND, LRRN3, NEXN, HEG1, CEMIP2, RGS4, TPBG, CSRNP1, NAB2, SERPINE1, KLF5, KLHL40, WNT2, TSPAN2, COL11A1, NFATC2, HSPA5, KLF3	3	31
GO:BP	cellular component organization or biogenesis	GO:0071840	1.13545E-12	ADCY6, CCNB2, KCNA5, TELO2	THBS1, FOSL1, ENAH, ARC, CNN1, RUNX1, SLC1A5, EMP1, SPAG1, TIAM2, CD44, GNPTAB, PPARGC1A, SERTAD1, GEM, BMP2K, LRRN3, NEXN, XIRP1, HEG1, RGS4, ADAMTS20, TPBG, SERPINE1, KLF5, KCTD12, PLAUR, STX7, TSPAN2, ZNF462, EIF5, COL11A1, NFATC2, HSPA5, SESN2	4	35
GO:BP	multicellular organismal process	GO:0032501	3.5407E-12	ADCY6, CCNB2, IGSF9B, KCNA5, ALDH1A1	THBS1, FOSL1, ENAH, ARC, SGMS2, CNN1, RUNX1, SLC1A5, TIAM2, CD44, TNMD, PPARGC1A, BMP2K, JUND, LRRN3, NEXN, HEG1, METRNL, CEMIP2, RGS4, TPBG, CSRNP1, NAB2, SERPINE1, KLF5, MAP3K8, PLAUR, WNT2, TSPAN2, COL11A1, NFATC2, HSPA5	5	32
GO:BP	regulation of developmental process	GO:0050793	6.83925E-12		THBS1, ARC, SGMS2, RUNX1, TIAM2, CD44, TNMD, DLK2, PPARGC1A, BMP2K, TRIB3, JUND, LRRN3, METRNL, CEMIP2, RGS4, ADAMTS20, TPBG, NAB2, SERPINE1, KLF5, WNT2, NFATC2	0	23
GO:BP	signaling	GO:0023052	6.85427E-12	ADCY6, KCNA5, TELO2	THBS1, FOSL1, ARC, RNF115, TIAM2, CD44, DLK2, CCNYL1, ASB5, GEM, BMP2K, TRIB3, NUDT4, HEG1, METRNL, ABRA, RGS4, ADAMTS20, TPBG, CSRNP1, SERPINE1, KLF5, MIDN, KCTD12, MAP3K8, PLAUR, WNT2, IFNLR1, NFATC2, HSPA5, SESN2	3	31
GO:BP	cell communication	GO:0007154	1.03418E-11	ADCY6, KCNA5, TELO2	THBS1, FOSL1, ARC, RNF115, TIAM2, CD44, DLK2, CCNYL1, ASB5, GEM, BMP2K, TRIB3, NUDT4, HEG1, METRNL, ABRA, RGS4, ADAMTS20, TPBG, CSRNP1, SERPINE1, KLF5, MIDN, KCTD12, MAP3K8, PLAUR, WNT2, IFNLR1, NFATC2, HSPA5, SESN2	3	31
GO:BP	signal transduction	GO:0007165	4.01487E-11	ADCY6, KCNA5, TELO2	THBS1, FOSL1, ARC, RNF115, TIAM2, CD44, DLK2, CCNYL1, ASB5, GEM, BMP2K, TRIB3, NUDT4, HEG1, METRNL, ABRA, RGS4, ADAMTS20, TPBG, CSRNP1, SERPINE1, KCTD12, MAP3K8, PLAUR, WNT2, IFNLR1, NFATC2, HSPA5, SESN2	3	29
GO:BP	negative regulation of cellular process	GO:0048523	4.09566E-11	ADCY6, TELO2	THBS1, FOSL1, ARC, CNN1, RUNX1, RNF115, CD44, TNMD, DLK2, PPARGC1A, SERTAD1, GEM, TRIB3, JUND, SAMD4A, HEG1, RGS4, ADAMTS20, TPBG, NAB2, SERPINE1, KLF5, MIDN, PLAUR, IFNLR1, NFATC2, HSPA5, KLF3, SESN2	2	29
GO:BP	positive regulation of metabolic process	GO:0009893	6.42512E-11	TELO2	THBS1, FOSL1, RUNX1, HSPB8, CD44, PPARGC1A, SERTAD1, ASB5, TRIB3, JUND, SAMD4A, CREB5, HEG1, ABRA, CSRNP1, SERPINE1, KLF5, KLHL40, PLAUR, WNT2, IFNLR1, ZNF462, NFATC2, HSPA5, SESN2	1	25
GO:BP	multicellular organism development	GO:0007275	1.96139E-10	ADCY6, CCNB2, IGSF9B	THBS1, FOSL1, ENAH, ARC, SGMS2, RUNX1, TIAM2, CD44, TNMD, BMP2K, LRRN3, NEXN, HEG1, CEMIP2, RGS4, TPBG, CSRNP1, NAB2, SERPINE1, KLF5, WNT2, TSPAN2, COL11A1, NFATC2, HSPA5	3	25
GO:BP	system development	GO:0048731	3.10946E-10	ADCY6, CCNB2, IGSF9B	THBS1, FOSL1, ENAH, ARC, RUNX1, TIAM2, CD44, TNMD, LRRN3, NEXN, HEG1, CEMIP2, RGS4, TPBG, CSRNP1, NAB2, SERPINE1, KLF5, WNT2, TSPAN2, COL11A1, NFATC2, HSPA5	3	23
GO:BP	regulation of primary metabolic process	GO:0080090	3.84093E-10	ME2, TELO2	THBS1, FOSL1, RUNX1, CD44, PPARGC1A, SERTAD1, CCNYL1, ASB5, TRIB3, JUND, SAMD4A, CREB5, HEG1, ABRA, CSRNP1, NAB2, SERPINE1, KLF5, KLHL40, MIDN, PLAUR, WNT2, ZNF462, EIF5, NFATC2, HSPA5, KLF3, SESN2	2	28
GO:BP	regulation of metabolic process	GO:0019222	9.80315E-10	ME2, TELO2, ALDH1A1	THBS1, FOSL1, RUNX1, HSPB8, CD44, PPARGC1A, SERTAD1, CCNYL1, ASB5, TRIB3, JUND, SAMD4A, CREB5, HEG1, ABRA, CSRNP1, NAB2, SERPINE1, KLF5, KLHL40, MIDN, PLAUR, WNT2, IFNLR1, ZNF462, EIF5, NFATC2, HSPA5, KLF3, SESN2	3	30
GO:BP	regulation of nitrogen compound metabolic process	GO:0051171	1.35018E-09	ME2, TELO2	THBS1, FOSL1, RUNX1, CD44, PPARGC1A, SERTAD1, CCNYL1, ASB5, TRIB3, JUND, SAMD4A, CREB5, HEG1, ABRA, CSRNP1, NAB2, SERPINE1, KLF5, KLHL40, PLAUR, WNT2, ZNF462, EIF5, NFATC2, HSPA5, KLF3, SESN2	2	27
GO:BP	regulation of response to stimulus	GO:0048583	2.06391E-09	TELO2	THBS1, FOSL1, ARC, RNF115, PVR, TIAM2, CD44, DLK2, CCNYL1, BMP2K, HEG1, METRNL, ABRA, RGS4, ADAMTS20, TPBG, SERPINE1, KCTD12, PLAUR, STX7, IFNLR1, NFATC2, HSPA5, SESN2	1	24
GO:BP	organonitrogen compound metabolic process	GO:1901564	2.23809E-09	ADCY6, ME2, TELO2, ALDH1A1	THBS1, SGMS2, RUNX1, RNF115, CD44, GNPTAB, PPARGC1A, SERTAD1, CCNYL1, ASB5, BMP2K, TRIB3, NUDT4, SAMD4A, HEG1, CEMIP2, ADAMTS20, SERPINE1, KLHL40, MIDN, MAP3K8, PLAUR, EIF5, COL11A1, HSPA5, SESN2	4	26
GO:BP	cell differentiation	GO:0030154	2.68103E-09	ADCY6	ENAH, ARC, RUNX1, SLC1A5, TIAM2, TNMD, DLK2, PPARGC1A, TRIB3, JUND, NEXN, HEG1, METRNL, RGS4, ADAMTS20, TPBG, NAB2, SERPINE1, KLF5, KLHL40, WNT2, TSPAN2, COL11A1, NFATC2, KLF3	1	25
GO:BP	cellular developmental process	GO:0048869	2.69499E-09	ADCY6	ENAH, ARC, RUNX1, SLC1A5, TIAM2, TNMD, DLK2, PPARGC1A, TRIB3, JUND, NEXN, HEG1, METRNL, RGS4, ADAMTS20, TPBG, NAB2, SERPINE1, KLF5, KLHL40, WNT2, TSPAN2, COL11A1, NFATC2, KLF3	1	25
GO:BP	metabolic process	GO:0008152	3.09226E-09	ADCY6, CYP4B1, ME2, TELO2, ALDH1A1	THBS1, FOSL1, SGMS2, RUNX1, RNF115, HSPB8, CD44, GNPTAB, PPARGC1A, SERTAD1, IPMK, CCNYL1, ASB5, BMP2K, TRIB3, JUND, NUDT4, SAMD4A, CREB5, HEG1, ABRA, CEMIP2, ADAMTS20, CSRNP1, NAB2, SERPINE1, KLF5, KLHL40, MIDN, MAP3K8, PLAUR, WNT2, IFNLR1, ZNF462, EIF5, COL11A1, NFATC2, HSPA5, KLF3, SESN2	5	40
GO:BP	primary metabolic process	GO:0044238	4.4234E-09	ADCY6, CYP4B1, ME2, TELO2, ALDH1A1	THBS1, FOSL1, SGMS2, RUNX1, RNF115, CD44, GNPTAB, PPARGC1A, SERTAD1, IPMK, CCNYL1, ASB5, BMP2K, TRIB3, JUND, NUDT4, SAMD4A, CREB5, HEG1, ABRA, ADAMTS20, CSRNP1, NAB2, SERPINE1, KLF5, KLHL40, MIDN, MAP3K8, PLAUR, WNT2, ZNF462, EIF5, COL11A1, NFATC2, HSPA5, KLF3, SESN2	5	37
GO:BP	nitrogen compound metabolic process	GO:0006807	5.76203E-09	ADCY6, ME2, TELO2, ALDH1A1	THBS1, FOSL1, SGMS2, RUNX1, RNF115, CD44, GNPTAB, PPARGC1A, SERTAD1, CCNYL1, ASB5, BMP2K, TRIB3, JUND, NUDT4, SAMD4A, CREB5, HEG1, ABRA, CEMIP2, ADAMTS20, CSRNP1, NAB2, SERPINE1, KLF5, KLHL40, MIDN, MAP3K8, PLAUR, WNT2, ZNF462, EIF5, COL11A1, NFATC2, HSPA5, KLF3, SESN2	4	37
GO:BP	positive regulation of macromolecule metabolic process	GO:0010604	6.626E-09	TELO2	THBS1, FOSL1, RUNX1, CD44, PPARGC1A, SERTAD1, ASB5, TRIB3, JUND, SAMD4A, CREB5, HEG1, ABRA, CSRNP1, SERPINE1, KLF5, KLHL40, PLAUR, WNT2, ZNF462, NFATC2, HSPA5	1	22
GO:BP	organic substance metabolic process	GO:0071704	2.37101E-08	ADCY6, CYP4B1, ME2, TELO2, ALDH1A1	THBS1, FOSL1, SGMS2, RUNX1, RNF115, CD44, GNPTAB, PPARGC1A, SERTAD1, IPMK, CCNYL1, ASB5, BMP2K, TRIB3, JUND, NUDT4, SAMD4A, CREB5, HEG1, ABRA, CEMIP2, ADAMTS20, CSRNP1, NAB2, SERPINE1, KLF5, KLHL40, MIDN, MAP3K8, PLAUR, WNT2, ZNF462, EIF5, COL11A1, NFATC2, HSPA5, KLF3, SESN2	5	38
GO:BP	positive regulation of cellular metabolic process	GO:0031325	3.40779E-08	TELO2	THBS1, FOSL1, RUNX1, HSPB8, CD44, PPARGC1A, SERTAD1, JUND, SAMD4A, CREB5, HEG1, ABRA, CSRNP1, SERPINE1, KLF5, PLAUR, WNT2, IFNLR1, ZNF462, NFATC2, SESN2	1	21
GO:BP	positive regulation of nitrogen compound metabolic process	GO:0051173	3.46057E-08	TELO2	THBS1, FOSL1, RUNX1, CD44, PPARGC1A, SERTAD1, ASB5, TRIB3, JUND, SAMD4A, CREB5, ABRA, CSRNP1, KLF5, KLHL40, PLAUR, WNT2, ZNF462, NFATC2, HSPA5	1	20
GO:BP	regulation of molecular function	GO:0065009	4.1986E-08	TELO2	THBS1, ARC, TIAM2, CD44, PPARGC1A, SERTAD1, CCNYL1, GEM, TRIB3, XIRP1, HEG1, ABRA, SERPINE1, MIDN, PLAUR, WNT2	1	16
GO:BP	regulation of cellular component organization	GO:0051128	5.71659E-08	ADCY6	THBS1, ARC, RUNX1, TIAM2, CD44, PPARGC1A, SERTAD1, BMP2K, LRRN3, NEXN, RGS4, TPBG, SERPINE1, KLF5, PLAUR, NFATC2, HSPA5, SESN2	1	18
GO:BP	phosphate-containing compound metabolic process	GO:0006796	1.5386E-07	ADCY6, ME2, TELO2	THBS1, SGMS2, CD44, GNPTAB, PPARGC1A, SERTAD1, IPMK, CCNYL1, BMP2K, TRIB3, NUDT4, HEG1, MIDN, MAP3K8, PLAUR, SESN2	3	16
GO:BP	phosphorus metabolic process	GO:0006793	1.8112E-07	ADCY6, ME2, TELO2	THBS1, SGMS2, CD44, GNPTAB, PPARGC1A, SERTAD1, IPMK, CCNYL1, BMP2K, TRIB3, NUDT4, HEG1, MIDN, MAP3K8, PLAUR, SESN2	3	16
GO:BP	regulation of cellular metabolic process	GO:0031323	2.02045E-07	ME2, TELO2	THBS1, FOSL1, RUNX1, HSPB8, CD44, PPARGC1A, SERTAD1, CCNYL1, TRIB3, JUND, SAMD4A, CREB5, HEG1, ABRA, CSRNP1, NAB2, SERPINE1, KLF5, MIDN, PLAUR, WNT2, IFNLR1, ZNF462, EIF5, NFATC2, KLF3, SESN2	2	27
GO:BP	regulation of multicellular organismal process	GO:0051239	2.08912E-07	KCNA5, ALDH1A1	THBS1, SGMS2, CNN1, RUNX1, TIAM2, TNMD, PPARGC1A, BMP2K, LRRN3, HEG1, CEMIP2, RGS4, TPBG, SERPINE1, MAP3K8, PLAUR, WNT2, NFATC2	2	18
GO:BP	tissue development	GO:0009888	2.31969E-07		ARC, SGMS2, RUNX1, EMP1, CD44, TNMD, PPARGC1A, BMP2K, HEG1, RGS4, NAB2, SERPINE1, KLF5, KLHL40, WNT2, COL11A1, NFATC2	0	17
GO:BP	cellular response to chemical stimulus	GO:0070887	3.15182E-07	ADCY6, ALDH1A1	THBS1, FOSL1, HSPB8, CD44, PPARGC1A, TRIB3, JUND, RGS4, TPBG, SERPINE1, KLF5, WNT2, IFNLR1, NFATC2, HSPA5, KLF3, SESN2	2	17
GO:BP	anatomical structure morphogenesis	GO:0009653	3.17157E-07		THBS1, ENAH, ARC, RUNX1, TIAM2, CD44, TNMD, NEXN, HEG1, CEMIP2, TPBG, CSRNP1, NAB2, SERPINE1, KLF5, WNT2, COL11A1, NFATC2, HSPA5	0	19
GO:BP	regulation of signaling	GO:0023051	4.18601E-07	KCNA5, TELO2	THBS1, ARC, RNF115, TIAM2, CD44, DLK2, CCNYL1, BMP2K, HEG1, ABRA, RGS4, ADAMTS20, TPBG, SERPINE1, MIDN, KCTD12, PLAUR, HSPA5, SESN2	2	19
GO:BP	regulation of cell communication	GO:0010646	4.32084E-07	KCNA5, TELO2	THBS1, ARC, RNF115, TIAM2, CD44, DLK2, CCNYL1, BMP2K, HEG1, ABRA, RGS4, ADAMTS20, TPBG, SERPINE1, MIDN, KCTD12, PLAUR, HSPA5, SESN2	2	19
GO:BP	phosphorylation	GO:0016310	6.84532E-07	TELO2	THBS1, SGMS2, CD44, GNPTAB, SERTAD1, IPMK, CCNYL1, BMP2K, TRIB3, HEG1, MIDN, MAP3K8, PLAUR, SESN2	1	14
GO:BP	cell development	GO:0048468	7.19925E-07	ADCY6	ENAH, ARC, RUNX1, SLC1A5, TIAM2, TNMD, JUND, NEXN, HEG1, RGS4, TPBG, KLF5, KLHL40, WNT2, TSPAN2, COL11A1, NFATC2, KLF3	1	18
GO:BP	regulation of macromolecule metabolic process	GO:0060255	9.4814E-07	TELO2	THBS1, FOSL1, RUNX1, CD44, PPARGC1A, SERTAD1, CCNYL1, ASB5, TRIB3, JUND, SAMD4A, CREB5, HEG1, ABRA, CSRNP1, NAB2, SERPINE1, KLF5, KLHL40, PLAUR, WNT2, ZNF462, EIF5, NFATC2, HSPA5, KLF3, SESN2	1	27
GO:BP	cellular metabolic process	GO:0044237	1.33993E-06	ADCY6, CYP4B1, ME2, TELO2, ALDH1A1	THBS1, FOSL1, SGMS2, RUNX1, HSPB8, CD44, GNPTAB, PPARGC1A, SERTAD1, IPMK, CCNYL1, BMP2K, TRIB3, JUND, NUDT4, SAMD4A, CREB5, HEG1, ABRA, CSRNP1, NAB2, SERPINE1, KLF5, MIDN, MAP3K8, PLAUR, WNT2, IFNLR1, ZNF462, EIF5, NFATC2, HSPA5, KLF3, SESN2	5	34
GO:BP	regulation of signal transduction	GO:0009966	2.13143E-06	TELO2	THBS1, ARC, RNF115, TIAM2, CD44, DLK2, CCNYL1, BMP2K, HEG1, ABRA, RGS4, ADAMTS20, TPBG, SERPINE1, KCTD12, PLAUR, HSPA5, SESN2	1	18
GO:BP	regulation of protein metabolic process	GO:0051246	3.97641E-06	TELO2	THBS1, RUNX1, CD44, SERTAD1, CCNYL1, ASB5, TRIB3, SAMD4A, HEG1, SERPINE1, KLHL40, PLAUR, EIF5, HSPA5, SESN2	1	15
GO:BP	cell surface receptor signaling pathway	GO:0007166	4.75522E-06	KCNA5	THBS1, FOSL1, RNF115, CD44, DLK2, CCNYL1, GEM, BMP2K, RGS4, TPBG, CSRNP1, SERPINE1, PLAUR, WNT2, IFNLR1, NFATC2, HSPA5	1	17
GO:BP	response to chemical	GO:0042221	5.24905E-06	ADCY6, KCNA5, ALDH1A1	THBS1, FOSL1, HSPB8, CD44, PPARGC1A, TRIB3, JUND, RGS4, TPBG, SERPINE1, KLF5, PLAUR, WNT2, IFNLR1, NFATC2, HSPA5, KLF3, SESN2	3	18
GO:BP	positive regulation of developmental process	GO:0051094	8.11072E-06		THBS1, RUNX1, TIAM2, PPARGC1A, JUND, LRRN3, METRNL, ADAMTS20, TPBG, SERPINE1, KLF5, WNT2, NFATC2	0	13
GO:BP	protein metabolic process	GO:0019538	8.24011E-06	TELO2	THBS1, RUNX1, RNF115, CD44, GNPTAB, SERTAD1, CCNYL1, ASB5, BMP2K, TRIB3, SAMD4A, HEG1, ADAMTS20, SERPINE1, KLHL40, MIDN, MAP3K8, PLAUR, EIF5, COL11A1, HSPA5, SESN2	1	22
GO:BP	regulation of plasminogen activation	GO:0010755	9.02773E-06		THBS1, RUNX1, SERPINE1, PLAUR	0	4
GO:BP	circulatory system development	GO:0072359	1.38044E-05		THBS1, FOSL1, RUNX1, TNMD, HEG1, CEMIP2, RGS4, SERPINE1, KLF5, WNT2, COL11A1, NFATC2	0	12
GO:BP	regulation of phosphate metabolic process	GO:0019220	1.40761E-05	ME2, TELO2	THBS1, CD44, PPARGC1A, SERTAD1, CCNYL1, TRIB3, HEG1, MIDN, PLAUR, SESN2	2	10
GO:BP	regulation of phosphorus metabolic process	GO:0051174	1.42138E-05	ME2, TELO2	THBS1, CD44, PPARGC1A, SERTAD1, CCNYL1, TRIB3, HEG1, MIDN, PLAUR, SESN2	2	10
GO:BP	negative regulation of cell communication	GO:0010648	1.48844E-05		THBS1, ARC, RNF115, CD44, DLK2, HEG1, RGS4, TPBG, SERPINE1, MIDN, PLAUR, HSPA5, SESN2	0	13
GO:BP	negative regulation of signaling	GO:0023057	1.48844E-05		THBS1, ARC, RNF115, CD44, DLK2, HEG1, RGS4, TPBG, SERPINE1, MIDN, PLAUR, HSPA5, SESN2	0	13
GO:BP	animal organ development	GO:0048513	1.70349E-05	CCNB2	FOSL1, SGMS2, RUNX1, CD44, PPARGC1A, BMP2K, HEG1, RGS4, CSRNP1, NAB2, SERPINE1, KLF5, KLHL40, WNT2, COL11A1, NFATC2, HSPA5	1	17
GO:BP	macromolecule metabolic process	GO:0043170	1.96711E-05	TELO2	THBS1, FOSL1, RUNX1, RNF115, CD44, GNPTAB, PPARGC1A, SERTAD1, CCNYL1, ASB5, BMP2K, TRIB3, JUND, SAMD4A, CREB5, HEG1, ABRA, CEMIP2, ADAMTS20, CSRNP1, NAB2, SERPINE1, KLF5, KLHL40, MIDN, MAP3K8, PLAUR, WNT2, ZNF462, EIF5, COL11A1, NFATC2, HSPA5, KLF3, SESN2	1	35
GO:BP	cellular nitrogen compound biosynthetic process	GO:0044271	3.3252E-05	ADCY6, TELO2	THBS1, FOSL1, SGMS2, RUNX1, PPARGC1A, SERTAD1, TRIB3, JUND, SAMD4A, CREB5, ABRA, CSRNP1, NAB2, KLF5, WNT2, ZNF462, EIF5, NFATC2, KLF3, SESN2	2	20
GO:BP	vasculature development	GO:0001944	3.35299E-05		THBS1, FOSL1, RUNX1, TNMD, HEG1, CEMIP2, SERPINE1, KLF5, WNT2, NFATC2	0	10
GO:BP	plasminogen activation	GO:0031639	5.13653E-05		THBS1, RUNX1, SERPINE1, PLAUR	0	4
GO:BP	negative regulation of nitrogen compound metabolic process	GO:0051172	5.86309E-05		THBS1, RUNX1, CD44, TRIB3, JUND, SAMD4A, HEG1, NAB2, SERPINE1, KLF5, KLHL40, PLAUR, NFATC2, KLF3, SESN2	0	15
GO:BP	muscle tissue development	GO:0060537	6.31625E-05		RUNX1, PPARGC1A, HEG1, RGS4, KLF5, KLHL40, WNT2, COL11A1	0	8
GO:BP	positive regulation of macromolecule biosynthetic process	GO:0010557	7.87882E-05		THBS1, FOSL1, RUNX1, PPARGC1A, SERTAD1, JUND, SAMD4A, CREB5, HEG1, ABRA, CSRNP1, SERPINE1, KLF5, WNT2, ZNF462, NFATC2	0	16
GO:BP	positive regulation of response to stimulus	GO:0048584	8.91886E-05	TELO2	THBS1, FOSL1, PVR, CD44, BMP2K, ABRA, RGS4, ADAMTS20, TPBG, SERPINE1, PLAUR, STX7, NFATC2, SESN2	1	14
GO:BP	response to organic substance	GO:0010033	9.41324E-05	ADCY6, KCNA5, ALDH1A1	THBS1, FOSL1, HSPB8, CD44, TRIB3, RGS4, SERPINE1, KLF5, WNT2, IFNLR1, HSPA5, KLF3, SESN2	3	13
GO:BP	cellular response to organic substance	GO:0071310	0.00010747	ADCY6	THBS1, FOSL1, HSPB8, CD44, TRIB3, RGS4, SERPINE1, KLF5, WNT2, IFNLR1, HSPA5, KLF3, SESN2	1	13
GO:BP	positive regulation of cellular biosynthetic process	GO:0031328	0.000120464		THBS1, FOSL1, RUNX1, PPARGC1A, SERTAD1, JUND, SAMD4A, CREB5, HEG1, ABRA, CSRNP1, SERPINE1, KLF5, WNT2, ZNF462, NFATC2	0	16
GO:BP	regulation of cell population proliferation	GO:0042127	0.000129321	KCNA5	THBS1, FOSL1, CNN1, RUNX1, TNMD, PPARGC1A, SERTAD1, JUND, TPBG, WNT2, IFNLR1, NFATC2	1	12
GO:BP	positive regulation of biosynthetic process	GO:0009891	0.000133971		THBS1, FOSL1, RUNX1, PPARGC1A, SERTAD1, JUND, SAMD4A, CREB5, HEG1, ABRA, CSRNP1, SERPINE1, KLF5, WNT2, ZNF462, NFATC2	0	16
GO:BP	regulation of multicellular organismal development	GO:2000026	0.000155112		THBS1, SGMS2, RUNX1, TIAM2, TNMD, BMP2K, LRRN3, CEMIP2, RGS4, TPBG, SERPINE1, WNT2	0	12
GO:BP	negative regulation of molecular function	GO:0044092	0.000169994		THBS1, CD44, GEM, TRIB3, XIRP1, HEG1, SERPINE1, MIDN, PLAUR	0	9
GO:BP	regulation of kinase activity	GO:0043549	0.000183831	TELO2	THBS1, CD44, SERTAD1, CCNYL1, TRIB3, HEG1, MIDN	1	7
GO:BP	regulation of biological quality	GO:0065008	0.000265588	ADCY6, KCNA5, TELO2, ALDH1A1	THBS1, ARC, SPAG1, PPARGC1A, LRRN3, SAMD4A, HEG1, RGS4, TPBG, SERPINE1, MIDN, PLAUR	4	12
GO:BP	blood vessel development	GO:0001568	0.000307148		THBS1, FOSL1, RUNX1, TNMD, HEG1, CEMIP2, SERPINE1, KLF5, WNT2	0	9
GO:BP	regulation of catalytic activity	GO:0050790	0.000333968	TELO2	THBS1, TIAM2, CD44, SERTAD1, CCNYL1, TRIB3, HEG1, SERPINE1, MIDN, PLAUR	1	10
GO:BP	regulation of protein modification process	GO:0031399	0.000339403	TELO2	THBS1, CD44, SERTAD1, CCNYL1, TRIB3, HEG1, KLHL40, PLAUR, HSPA5, SESN2	1	10
GO:BP	regulation of phosphorylation	GO:0042325	0.000340988	TELO2	THBS1, CD44, SERTAD1, CCNYL1, TRIB3, HEG1, MIDN, PLAUR, SESN2	1	9
GO:BP	regulation of gene expression	GO:0010468	0.000351063		THBS1, FOSL1, RUNX1, PPARGC1A, SERTAD1, TRIB3, JUND, SAMD4A, CREB5, HEG1, ABRA, CSRNP1, NAB2, SERPINE1, KLF5, PLAUR, WNT2, ZNF462, EIF5, NFATC2, KLF3, SESN2	0	22
GO:BP	positive regulation of RNA metabolic process	GO:0051254	0.000386184		FOSL1, RUNX1, PPARGC1A, SERTAD1, JUND, SAMD4A, CREB5, ABRA, CSRNP1, KLF5, WNT2, ZNF462, NFATC2	0	13
GO:BP	positive regulation of transcription by RNA polymerase II	GO:0045944	0.000411016		FOSL1, RUNX1, PPARGC1A, SERTAD1, JUND, ABRA, CSRNP1, KLF5, WNT2, ZNF462, NFATC2	0	11
GO:BP	regulation of cell differentiation	GO:0045595	0.000505061		RUNX1, TIAM2, DLK2, TRIB3, JUND, METRNL, RGS4, ADAMTS20, SERPINE1, KLF5, WNT2, NFATC2	0	12
GO:BP	negative regulation of protein metabolic process	GO:0051248	0.000509461		THBS1, CD44, TRIB3, SAMD4A, HEG1, SERPINE1, KLHL40, PLAUR, SESN2	0	9
GO:BP	regulation of macromolecule biosynthetic process	GO:0010556	0.00052158		THBS1, FOSL1, RUNX1, PPARGC1A, SERTAD1, TRIB3, JUND, SAMD4A, CREB5, HEG1, ABRA, CSRNP1, NAB2, SERPINE1, KLF5, PLAUR, WNT2, ZNF462, EIF5, NFATC2, KLF3, SESN2	0	22
GO:BP	negative regulation of signal transduction	GO:0009968	0.000547769		THBS1, RNF115, CD44, DLK2, HEG1, RGS4, TPBG, SERPINE1, PLAUR, HSPA5, SESN2	0	11
GO:BP	negative regulation of metabolic process	GO:0009892	0.000667075	ALDH1A1	THBS1, RUNX1, CD44, TRIB3, JUND, SAMD4A, HEG1, NAB2, SERPINE1, KLF5, KLHL40, MIDN, PLAUR, NFATC2, KLF3, SESN2	1	16
GO:BP	intracellular signal transduction	GO:0035556	0.000692173	ADCY6, TELO2	THBS1, TIAM2, CD44, ASB5, TRIB3, NUDT4, HEG1, ABRA, TPBG, MAP3K8, PLAUR, NFATC2, SESN2	2	13
GO:BP	positive regulation of multicellular organismal process	GO:0051240	0.00075438		THBS1, RUNX1, TIAM2, PPARGC1A, LRRN3, HEG1, RGS4, TPBG, SERPINE1, MAP3K8, WNT2, NFATC2	0	12
GO:BP	regulation of cellular biosynthetic process	GO:0031326	0.000763788		THBS1, FOSL1, RUNX1, PPARGC1A, SERTAD1, TRIB3, JUND, SAMD4A, CREB5, HEG1, ABRA, CSRNP1, NAB2, SERPINE1, KLF5, PLAUR, WNT2, ZNF462, EIF5, NFATC2, KLF3, SESN2	0	22
GO:BP	negative regulation of catalytic activity	GO:0043086	0.000778755		THBS1, CD44, TRIB3, HEG1, SERPINE1, MIDN, PLAUR	0	7
GO:BP	regulation of response to stress	GO:0080134	0.000795982	TELO2	THBS1, FOSL1, PVR, CD44, METRNL, SERPINE1, PLAUR, IFNLR1, HSPA5, SESN2	1	10
GO:BP	negative regulation of response to stimulus	GO:0048585	0.000809504		THBS1, RNF115, CD44, DLK2, HEG1, METRNL, RGS4, TPBG, SERPINE1, PLAUR, HSPA5, SESN2	0	12
GO:BP	protein phosphorylation	GO:0006468	0.000831608	TELO2	THBS1, CD44, SERTAD1, CCNYL1, BMP2K, TRIB3, HEG1, MAP3K8, PLAUR, SESN2	1	10
GO:BP	regulation of biosynthetic process	GO:0009889	0.000839385		THBS1, FOSL1, RUNX1, PPARGC1A, SERTAD1, TRIB3, JUND, SAMD4A, CREB5, HEG1, ABRA, CSRNP1, NAB2, SERPINE1, KLF5, PLAUR, WNT2, ZNF462, EIF5, NFATC2, KLF3, SESN2	0	22
GO:BP	regulation of transferase activity	GO:0051338	0.000877103	TELO2	THBS1, CD44, SERTAD1, CCNYL1, TRIB3, HEG1, MIDN	1	7
GO:BP	cell population proliferation	GO:0008283	0.000950755	KCNA5	THBS1, FOSL1, CNN1, RUNX1, TNMD, PPARGC1A, SERTAD1, JUND, TPBG, WNT2, IFNLR1, NFATC2	1	12
GO:BP	regulation of anatomical structure morphogenesis	GO:0022603	0.001073858		THBS1, ARC, RUNX1, TIAM2, CD44, TNMD, CEMIP2, SERPINE1, WNT2	0	9
GO:BP	positive regulation of molecular function	GO:0044093	0.001083219	TELO2	THBS1, ARC, TIAM2, CD44, PPARGC1A, TRIB3, ABRA, PLAUR, WNT2	1	9
GO:BP	zymogen activation	GO:0031638	0.001125793		THBS1, RUNX1, SERPINE1, PLAUR	0	4
GO:BP	positive regulation of DNA-templated transcription	GO:0045893	0.001142643		FOSL1, RUNX1, PPARGC1A, SERTAD1, JUND, CREB5, ABRA, CSRNP1, KLF5, WNT2, ZNF462, NFATC2	0	12
GO:BP	positive regulation of RNA biosynthetic process	GO:1902680	0.001163898		FOSL1, RUNX1, PPARGC1A, SERTAD1, JUND, CREB5, ABRA, CSRNP1, KLF5, WNT2, ZNF462, NFATC2	0	12
GO:BP	positive regulation of nucleobase-containing compound metabolic process	GO:0045935	0.001225135		FOSL1, RUNX1, PPARGC1A, SERTAD1, JUND, SAMD4A, CREB5, ABRA, CSRNP1, KLF5, WNT2, ZNF462, NFATC2	0	13
GO:BP	regulation of protein serine/threonine kinase activity	GO:0071900	0.001265044	TELO2	THBS1, SERTAD1, CCNYL1, TRIB3, HEG1	1	5
GO:BP	regulation of protein processing	GO:0070613	0.001915968		THBS1, RUNX1, SERPINE1, PLAUR	0	4
GO:BP	regulation of protein phosphorylation	GO:0001932	0.002116093	TELO2	THBS1, CD44, SERTAD1, CCNYL1, TRIB3, HEG1, PLAUR, SESN2	1	8
GO:BP	regulation of fibrinolysis	GO:0051917	0.002141883		THBS1, SERPINE1, PLAUR	0	3
GO:BP	nervous system development	GO:0007399	0.002165139	ADCY6, IGSF9B	ENAH, ARC, RUNX1, TIAM2, LRRN3, NEXN, RGS4, TPBG, NAB2, WNT2, TSPAN2, HSPA5	2	12
GO:BP	regulation of protein maturation	GO:1903317	0.002437819		THBS1, RUNX1, SERPINE1, PLAUR	0	4
GO:BP	regulation of transcription by RNA polymerase II	GO:0006357	0.002554742		FOSL1, RUNX1, PPARGC1A, SERTAD1, TRIB3, JUND, CREB5, ABRA, CSRNP1, KLF5, WNT2, ZNF462, NFATC2, KLF3	0	14
GO:BP	response to stress	GO:0006950	0.00302036	KCNA5, TELO2	THBS1, FOSL1, PVR, HSPB8, CD44, PPARGC1A, TRIB3, METRNL, SERPINE1, PLAUR, TSPAN2, IFNLR1, NFATC2, HSPA5, SESN2	2	15
GO:BP	protein modification process	GO:0036211	0.003394938	TELO2	THBS1, RNF115, CD44, SERTAD1, CCNYL1, ASB5, BMP2K, TRIB3, HEG1, KLHL40, MAP3K8, PLAUR, HSPA5, SESN2	1	14
GO:BP	cardiac muscle tissue growth	GO:0055017	0.003409308		RUNX1, HEG1, RGS4, WNT2	0	4
GO:BP	plasma membrane bounded cell projection organization	GO:0120036	0.00369769	ADCY6	ENAH, ARC, EMP1, SPAG1, TIAM2, CD44, NEXN, TPBG, KLF5, TSPAN2	1	10
GO:BP	proteolysis	GO:0006508	0.003765946		THBS1, RUNX1, RNF115, CD44, TRIB3, ADAMTS20, SERPINE1, KLHL40, MIDN, PLAUR, HSPA5	0	11
GO:BP	negative regulation of endopeptidase activity	GO:0010951	0.003990477		THBS1, CD44, SERPINE1, PLAUR	0	4
GO:BP	transcription by RNA polymerase II	GO:0006366	0.004424201		FOSL1, RUNX1, PPARGC1A, SERTAD1, TRIB3, JUND, CREB5, ABRA, CSRNP1, KLF5, WNT2, ZNF462, NFATC2, KLF3	0	14
GO:BP	cell projection organization	GO:0030030	0.004787852	ADCY6	ENAH, ARC, EMP1, SPAG1, TIAM2, CD44, NEXN, TPBG, KLF5, TSPAN2	1	10
GO:BP	heart growth	GO:0060419	0.005118111		RUNX1, HEG1, RGS4, WNT2	0	4
GO:BP	nucleobase-containing compound biosynthetic process	GO:0034654	0.005448215	ADCY6, TELO2	FOSL1, RUNX1, PPARGC1A, SERTAD1, TRIB3, JUND, CREB5, ABRA, CSRNP1, NAB2, KLF5, WNT2, ZNF462, NFATC2, KLF3	2	15
GO:BP	programmed cell death	GO:0012501	0.005544695		THBS1, FOSL1, EMP1, CD44, PPARGC1A, IPMK, TRIB3, ADAMTS20, CSRNP1, SERPINE1, PLAUR, HSPA5	0	12
GO:BP	cell death	GO:0008219	0.005659817		THBS1, FOSL1, EMP1, CD44, PPARGC1A, IPMK, TRIB3, ADAMTS20, CSRNP1, SERPINE1, PLAUR, HSPA5	0	12
GO:BP	organic substance transport	GO:0071702	0.005667454	KCNA5	THBS1, ARC, ARL4C, SLC1A5, GNPTAB, TRIB3, ABRA, RGS4, MIDN, STX7, HSPA5, SESN2	1	12
GO:BP	negative regulation of proteolysis	GO:0045861	0.005907753		THBS1, CD44, SERPINE1, KLHL40, PLAUR	0	5
GO:BP	organelle organization	GO:0006996	0.006129771	CCNB2, TELO2	ENAH, ARC, CNN1, SPAG1, GNPTAB, PPARGC1A, GEM, NEXN, XIRP1, RGS4, PLAUR, STX7, EIF5, SESN2	2	14
GO:BP	regulation of nucleobase-containing compound metabolic process	GO:0019219	0.00613916	ME2	FOSL1, RUNX1, PPARGC1A, SERTAD1, TRIB3, JUND, SAMD4A, CREB5, ABRA, CSRNP1, NAB2, KLF5, WNT2, ZNF462, NFATC2, KLF3	1	16
GO:BP	localization	GO:0051179	0.006332025	KCNA5	THBS1, ARC, ARL4C, SLC1A5, GNPTAB, GEM, BMP2K, TRIB3, HEG1, ABRA, RGS4, TPBG, SERPINE1, KLF5, MIDN, KCTD12, STX7, HSPA5, SESN2	1	19
GO:BP	response to oxygen-containing compound	GO:1901700	0.006402163	ADCY6, KCNA5, ALDH1A1	THBS1, FOSL1, TRIB3, RGS4, SERPINE1, WNT2, KLF3, SESN2	3	8
GO:BP	heterocycle biosynthetic process	GO:0018130	0.007044726	ADCY6, TELO2	FOSL1, RUNX1, PPARGC1A, SERTAD1, TRIB3, JUND, CREB5, ABRA, CSRNP1, NAB2, KLF5, WNT2, ZNF462, NFATC2, KLF3	2	15
GO:BP	regulation of proteolysis	GO:0030162	0.007247444		THBS1, RUNX1, CD44, TRIB3, SERPINE1, KLHL40, PLAUR	0	7
GO:BP	aromatic compound biosynthetic process	GO:0019438	0.007301031	ADCY6, TELO2	FOSL1, RUNX1, PPARGC1A, SERTAD1, TRIB3, JUND, CREB5, ABRA, CSRNP1, NAB2, KLF5, WNT2, ZNF462, NFATC2, KLF3	2	15
GO:BP	negative regulation of peptidase activity	GO:0010466	0.007391366		THBS1, CD44, SERPINE1, PLAUR	0	4
GO:BP	fibrinolysis	GO:0042730	0.007619716		THBS1, SERPINE1, PLAUR	0	3
GO:BP	negative regulation of macromolecule metabolic process	GO:0010605	0.007654963		THBS1, RUNX1, CD44, TRIB3, JUND, SAMD4A, HEG1, NAB2, SERPINE1, KLF5, KLHL40, PLAUR, NFATC2, KLF3, SESN2	0	15
GO:BP	macromolecule modification	GO:0043412	0.008307202	TELO2	THBS1, RNF115, CD44, SERTAD1, CCNYL1, ASB5, BMP2K, TRIB3, HEG1, KLHL40, MAP3K8, PLAUR, HSPA5, SESN2	1	14
GO:BP	muscle cell proliferation	GO:0033002	0.008505186		THBS1, CNN1, RUNX1, PPARGC1A, WNT2	0	5
GO:BP	organic substance catabolic process	GO:1901575	0.008703158	ALDH1A1	RNF115, CD44, ASB5, TRIB3, NUDT4, SAMD4A, CEMIP2, KLHL40, MIDN, HSPA5, SESN2	1	11
GO:BP	regulation of RNA metabolic process	GO:0051252	0.010279171		FOSL1, RUNX1, PPARGC1A, SERTAD1, TRIB3, JUND, SAMD4A, CREB5, ABRA, CSRNP1, NAB2, KLF5, WNT2, ZNF462, NFATC2, KLF3	0	16
GO:BP	organic cyclic compound biosynthetic process	GO:1901362	0.011671106	ADCY6, TELO2	FOSL1, RUNX1, PPARGC1A, SERTAD1, TRIB3, JUND, CREB5, ABRA, CSRNP1, NAB2, KLF5, WNT2, ZNF462, NFATC2, KLF3	2	15
GO:BP	positive regulation of cell communication	GO:0010647	0.011971596	TELO2	THBS1, ARC, CD44, BMP2K, ABRA, RGS4, ADAMTS20, TPBG, PLAUR, SESN2	1	10
GO:BP	positive regulation of signaling	GO:0023056	0.012034968	TELO2	THBS1, ARC, CD44, BMP2K, ABRA, RGS4, ADAMTS20, TPBG, PLAUR, SESN2	1	10
GO:BP	catabolic process	GO:0009056	0.013514596	ALDH1A1	RNF115, HSPB8, CD44, ASB5, TRIB3, NUDT4, SAMD4A, CEMIP2, KLHL40, MIDN, HSPA5, SESN2	1	12
GO:BP	cardiac muscle tissue development	GO:0048738	0.013847028		RUNX1, HEG1, RGS4, WNT2, COL11A1	0	5
GO:BP	positive regulation of cell differentiation	GO:0045597	0.013875173		RUNX1, TIAM2, JUND, METRNL, ADAMTS20, SERPINE1, KLF5, WNT2	0	8
GO:BP	tube morphogenesis	GO:0035239	0.014830578		THBS1, RUNX1, TNMD, HEG1, CEMIP2, SERPINE1, KLF5, WNT2	0	8
GO:BP	transport	GO:0006810	0.015181261	KCNA5	THBS1, ARC, ARL4C, SLC1A5, GNPTAB, GEM, BMP2K, TRIB3, ABRA, RGS4, SERPINE1, MIDN, KCTD12, STX7, HSPA5, SESN2	1	16
GO:BP	blood vessel morphogenesis	GO:0048514	0.015665808		THBS1, RUNX1, TNMD, HEG1, CEMIP2, SERPINE1, KLF5	0	7
GO:BP	fat cell differentiation	GO:0045444	0.016005325		DLK2, PPARGC1A, TRIB3, METRNL, KLF5	0	5
GO:BP	regulation of DNA-templated transcription	GO:0006355	0.016036331		FOSL1, RUNX1, PPARGC1A, SERTAD1, TRIB3, JUND, CREB5, ABRA, CSRNP1, NAB2, KLF5, WNT2, ZNF462, NFATC2, KLF3	0	15
GO:BP	regulation of RNA biosynthetic process	GO:2001141	0.017061098		FOSL1, RUNX1, PPARGC1A, SERTAD1, TRIB3, JUND, CREB5, ABRA, CSRNP1, NAB2, KLF5, WNT2, ZNF462, NFATC2, KLF3	0	15
GO:BP	anatomical structure formation involved in morphogenesis	GO:0048646	0.01756749		THBS1, RUNX1, TNMD, CEMIP2, SERPINE1, KLF5, WNT2, COL11A1, NFATC2	0	9
GO:BP	cell adhesion	GO:0007155	0.018439217	IGSF9B	THBS1, RUNX1, PVR, CD44, NEXN, TPBG, SERPINE1, MAP3K8, PLAUR	1	9
GO:BP	ossification	GO:0001503	0.018893216		SGMS2, RUNX1, BMP2K, JUND, NAB2, COL11A1	0	6
GO:BP	striated muscle tissue development	GO:0014706	0.019535158		RUNX1, HEG1, RGS4, WNT2, COL11A1	0	5
GO:BP	transmembrane transport	GO:0055085	0.020882568	KCNA5	THBS1, ARC, SLC1A5, GEM, TRIB3, RGS4, KCTD12, HSPA5, SESN2	1	9
GO:BP	organic substance biosynthetic process	GO:1901576	0.022229049	ADCY6, TELO2, ALDH1A1	THBS1, FOSL1, SGMS2, RUNX1, PPARGC1A, SERTAD1, IPMK, TRIB3, JUND, SAMD4A, CREB5, HEG1, ABRA, CSRNP1, NAB2, SERPINE1, KLF5, PLAUR, WNT2, ZNF462, EIF5, NFATC2, HSPA5, KLF3, SESN2	3	25
GO:BP	apoptotic process	GO:0006915	0.023805514		THBS1, FOSL1, EMP1, CD44, PPARGC1A, TRIB3, ADAMTS20, CSRNP1, SERPINE1, PLAUR, HSPA5	0	11
GO:BP	positive regulation of signal transduction	GO:0009967	0.024259437	TELO2	THBS1, CD44, BMP2K, ABRA, RGS4, ADAMTS20, TPBG, PLAUR, SESN2	1	9
GO:BP	DNA-templated transcription	GO:0006351	0.024291137		FOSL1, RUNX1, PPARGC1A, SERTAD1, TRIB3, JUND, CREB5, ABRA, CSRNP1, NAB2, KLF5, WNT2, ZNF462, NFATC2, KLF3	0	15
GO:BP	biosynthetic process	GO:0009058	0.024675299	ADCY6, TELO2, ALDH1A1	THBS1, FOSL1, SGMS2, RUNX1, PPARGC1A, SERTAD1, IPMK, TRIB3, JUND, SAMD4A, CREB5, HEG1, ABRA, CSRNP1, NAB2, SERPINE1, KLF5, PLAUR, WNT2, ZNF462, EIF5, NFATC2, HSPA5, KLF3, SESN2	3	25
GO:BP	growth	GO:0040007	0.025251183	CCNB2	RUNX1, SERTAD1, HEG1, RGS4, KLF5, WNT2, SESN2	1	7
GO:BP	muscle structure development	GO:0061061	0.026436532		HEG1, RGS4, KLF5, KLHL40, WNT2, COL11A1, NFATC2	0	7
GO:BP	response to external stimulus	GO:0009605	0.026441071	KCNA5	THBS1, FOSL1, PVR, PPARGC1A, METRNL, TPBG, SERPINE1, PLAUR, IFNLR1, COL11A1, HSPA5, SESN2	1	12
GO:BP	RNA biosynthetic process	GO:0032774	0.026981189		FOSL1, RUNX1, PPARGC1A, SERTAD1, TRIB3, JUND, CREB5, ABRA, CSRNP1, NAB2, KLF5, WNT2, ZNF462, NFATC2, KLF3	0	15
GO:BP	regulation of protein kinase activity	GO:0045859	0.027107823	TELO2	THBS1, SERTAD1, CCNYL1, TRIB3, HEG1	1	5
GO:BP	positive regulation of protein metabolic process	GO:0051247	0.027659963	TELO2	THBS1, CD44, ASB5, TRIB3, SAMD4A, KLHL40, PLAUR, HSPA5	1	8
GO:BP	regulation of fat cell differentiation	GO:0045598	0.031276532		DLK2, TRIB3, METRNL, KLF5	0	4
GO:BP	immune system process	GO:0002376	0.032372324	CCNB2	THBS1, FOSL1, RUNX1, SLC1A5, PVR, CD44, GEM, SERPINE1, MAP3K8, STX7, IFNLR1, NFATC2	1	12
GO:BP	negative regulation of cell population proliferation	GO:0008285	0.032719393		THBS1, FOSL1, CNN1, TNMD, PPARGC1A, TPBG, IFNLR1	0	7
GO:BP	cell morphogenesis	GO:0000902	0.035776946		ENAH, ARC, TIAM2, CD44, TNMD, NEXN, HEG1, TPBG	0	8
GO:BP	regulation of localization	GO:0032879	0.038932041	KCNA5	THBS1, ARC, GEM, BMP2K, TRIB3, RGS4, SERPINE1, MIDN, STX7, SESN2	1	10
GO:BP	regulation of angiogenesis	GO:0045765	0.040800985		THBS1, RUNX1, TNMD, CEMIP2, SERPINE1	0	5
GO:BP	connective tissue development	GO:0061448	0.042869507		RUNX1, CD44, PPARGC1A, COL11A1, NFATC2	0	5
GO:BP	regulation of vasculature development	GO:1901342	0.044293171		THBS1, RUNX1, TNMD, CEMIP2, SERPINE1	0	5
GO:BP	response to endogenous stimulus	GO:0009719	0.044915845	ADCY6	THBS1, FOSL1, CD44, TRIB3, RGS4, WNT2, HSPA5, KLF3, SESN2	1	9
GO:BP	macromolecule catabolic process	GO:0009057	0.046219544		RNF115, CD44, ASB5, TRIB3, SAMD4A, CEMIP2, KLHL40, MIDN, HSPA5	0	9
GO:BP	negative regulation of cysteine-type endopeptidase activity involved in apoptotic process	GO:0043154	0.047114361		THBS1, CD44, PLAUR	0	3
GO:BP	negative regulation of blood coagulation	GO:0030195	0.047114361		THBS1, SERPINE1, PLAUR	0	3
GO:CC	cellular anatomical entity	GO:0110165	2.43674E-27	ADCY6, MRO, CCNB2, CYP4B1, IGSF9B, ME2, KCNA5, TELO2, ALDH1A1	THBS1, FOSL1, ENAH, ARC, SGMS2, CNN1, RUNX1, RNF115, ARL4C, SLC1A5, GIPC2, EMP1, SPAG1, PVR, TIAM2, HSPB8, CD44, GNPTAB, TNMD, DLK2, PPARGC1A, SERTAD1, IPMK, CCNYL1, ASB5, GEM, BMP2K, TRIB3, JUND, NUDT4, LRRN3, SAMD4A, NEXN, XIRP1, CREB5, HEG1, METRNL, ABRA, CEMIP2, RGS4, ADAMTS20, TPBG, CSRNP1, NAB2, SERPINE1, KLF5, KLHL40, MIDN, KCTD12, MAP3K8, PLAUR, WNT2, STX7, TSPAN2, IFNLR1, ZNF462, EIF5, C…	9	62
GO:CC	intracellular anatomical structure	GO:0005622	1.01958E-18	MRO, CCNB2, CYP4B1, ME2, KCNA5, TELO2, ALDH1A1	THBS1, FOSL1, ENAH, ARC, SGMS2, CNN1, RUNX1, RNF115, ARL4C, SLC1A5, GIPC2, SPAG1, PVR, TIAM2, HSPB8, CD44, GNPTAB, TNMD, PPARGC1A, SERTAD1, IPMK, ASB5, GEM, BMP2K, TRIB3, JUND, NUDT4, SAMD4A, NEXN, XIRP1, CREB5, ABRA, CEMIP2, RGS4, TPBG, CSRNP1, NAB2, SERPINE1, KLF5, KLHL40, MIDN, MAP3K8, PLAUR, WNT2, STX7, TSPAN2, ZNF462, EIF5, COL11A1, NFATC2, HSPA5, KLF3, SESN2	7	53
GO:CC	organelle	GO:0043226	4.30238E-17	ADCY6, MRO, CCNB2, CYP4B1, IGSF9B, ME2, KCNA5, TELO2, ALDH1A1	THBS1, FOSL1, ENAH, ARC, SGMS2, CNN1, RUNX1, ARL4C, SLC1A5, GIPC2, SPAG1, TIAM2, HSPB8, CD44, GNPTAB, TNMD, PPARGC1A, SERTAD1, IPMK, GEM, BMP2K, TRIB3, JUND, NUDT4, SAMD4A, NEXN, XIRP1, CREB5, METRNL, ABRA, CEMIP2, RGS4, TPBG, CSRNP1, NAB2, SERPINE1, KLF5, KLHL40, MIDN, PLAUR, STX7, TSPAN2, ZNF462, COL11A1, NFATC2, HSPA5, KLF3, SESN2	9	48
GO:CC	cytoplasm	GO:0005737	3.51039E-14	CCNB2, CYP4B1, ME2, KCNA5, TELO2, ALDH1A1	THBS1, ENAH, ARC, SGMS2, RNF115, ARL4C, SLC1A5, GIPC2, SPAG1, PVR, TIAM2, HSPB8, CD44, GNPTAB, TNMD, PPARGC1A, SERTAD1, IPMK, ASB5, BMP2K, TRIB3, NUDT4, SAMD4A, NEXN, ABRA, CEMIP2, RGS4, TPBG, SERPINE1, KLF5, KLHL40, MIDN, MAP3K8, PLAUR, WNT2, STX7, EIF5, COL11A1, NFATC2, HSPA5, SESN2	6	41
GO:CC	cell periphery	GO:0071944	2.92187E-13	ADCY6, IGSF9B, KCNA5	THBS1, FOSL1, ENAH, ARC, SGMS2, ARL4C, SLC1A5, EMP1, PVR, CD44, CCNYL1, GEM, TRIB3, LRRN3, NEXN, HEG1, ABRA, CEMIP2, RGS4, ADAMTS20, TPBG, SERPINE1, KCTD12, PLAUR, WNT2, STX7, TSPAN2, IFNLR1, EIF5, COL11A1, HSPA5	3	31
GO:CC	intracellular organelle	GO:0043229	9.19932E-13	MRO, CCNB2, CYP4B1, ME2, KCNA5, TELO2	THBS1, FOSL1, ENAH, ARC, SGMS2, CNN1, RUNX1, ARL4C, SLC1A5, SPAG1, HSPB8, CD44, GNPTAB, TNMD, PPARGC1A, SERTAD1, IPMK, GEM, BMP2K, TRIB3, JUND, NUDT4, SAMD4A, NEXN, XIRP1, CREB5, ABRA, CEMIP2, RGS4, TPBG, CSRNP1, NAB2, SERPINE1, KLF5, KLHL40, MIDN, PLAUR, STX7, TSPAN2, ZNF462, COL11A1, NFATC2, HSPA5, KLF3, SESN2	6	45
GO:CC	membrane	GO:0016020	5.40523E-12	ADCY6, CCNB2, CYP4B1, IGSF9B, KCNA5, TELO2	THBS1, FOSL1, ENAH, ARC, SGMS2, ARL4C, SLC1A5, EMP1, PVR, TIAM2, CD44, GNPTAB, TNMD, DLK2, CCNYL1, ASB5, GEM, TRIB3, LRRN3, NEXN, HEG1, ABRA, CEMIP2, RGS4, TPBG, SERPINE1, KCTD12, PLAUR, STX7, TSPAN2, IFNLR1, EIF5, HSPA5, SESN2	6	34
GO:CC	membrane-bounded organelle	GO:0043227	1.42145E-11	ADCY6, MRO, CCNB2, CYP4B1, ME2, KCNA5, TELO2, ALDH1A1	THBS1, FOSL1, ARC, SGMS2, RUNX1, ARL4C, SLC1A5, GIPC2, TIAM2, HSPB8, CD44, GNPTAB, TNMD, PPARGC1A, SERTAD1, IPMK, GEM, BMP2K, TRIB3, JUND, NUDT4, SAMD4A, CREB5, METRNL, CEMIP2, RGS4, TPBG, CSRNP1, NAB2, SERPINE1, KLF5, MIDN, PLAUR, STX7, TSPAN2, ZNF462, COL11A1, NFATC2, HSPA5, KLF3, SESN2	8	41
GO:CC	plasma membrane	GO:0005886	9.1448E-11	ADCY6, IGSF9B, KCNA5	THBS1, FOSL1, ENAH, ARC, SGMS2, ARL4C, SLC1A5, EMP1, PVR, CD44, CCNYL1, GEM, TRIB3, NEXN, HEG1, ABRA, CEMIP2, RGS4, TPBG, SERPINE1, KCTD12, PLAUR, STX7, TSPAN2, IFNLR1, EIF5, HSPA5	3	27
GO:CC	cell junction	GO:0030054	1.61401E-10	IGSF9B, KCNA5, ALDH1A1	FOSL1, ENAH, ARC, CNN1, PVR, TIAM2, CD44, SAMD4A, NEXN, XIRP1, HEG1, TPBG, KCTD12, PLAUR, STX7, EIF5, HSPA5	3	17
GO:CC	intracellular membrane-bounded organelle	GO:0043231	4.49279E-09	MRO, CCNB2, CYP4B1, ME2, KCNA5, TELO2	THBS1, FOSL1, ARC, SGMS2, RUNX1, ARL4C, SLC1A5, HSPB8, CD44, GNPTAB, TNMD, PPARGC1A, SERTAD1, IPMK, GEM, BMP2K, TRIB3, JUND, NUDT4, SAMD4A, CREB5, CEMIP2, RGS4, TPBG, CSRNP1, NAB2, SERPINE1, KLF5, MIDN, PLAUR, STX7, TSPAN2, ZNF462, COL11A1, NFATC2, HSPA5, KLF3, SESN2	6	38
GO:CC	intracellular organelle lumen	GO:0070013	3.09243E-06	MRO, ME2, TELO2	THBS1, FOSL1, SGMS2, RUNX1, HSPB8, PPARGC1A, IPMK, BMP2K, TRIB3, JUND, SAMD4A, CEMIP2, NAB2, SERPINE1, KLF5, MIDN, PLAUR, TSPAN2, ZNF462, COL11A1, NFATC2, HSPA5, KLF3	3	23
GO:CC	organelle lumen	GO:0043233	3.09243E-06	MRO, ME2, TELO2	THBS1, FOSL1, SGMS2, RUNX1, HSPB8, PPARGC1A, IPMK, BMP2K, TRIB3, JUND, SAMD4A, CEMIP2, NAB2, SERPINE1, KLF5, MIDN, PLAUR, TSPAN2, ZNF462, COL11A1, NFATC2, HSPA5, KLF3	3	23
GO:CC	membrane-enclosed lumen	GO:0031974	3.09243E-06	MRO, ME2, TELO2	THBS1, FOSL1, SGMS2, RUNX1, HSPB8, PPARGC1A, IPMK, BMP2K, TRIB3, JUND, SAMD4A, CEMIP2, NAB2, SERPINE1, KLF5, MIDN, PLAUR, TSPAN2, ZNF462, COL11A1, NFATC2, HSPA5, KLF3	3	23
GO:CC	cytosol	GO:0005829	7.81702E-06	CCNB2, TELO2, ALDH1A1	ENAH, ARC, RNF115, ARL4C, SPAG1, TIAM2, HSPB8, CD44, PPARGC1A, ASB5, TRIB3, NUDT4, SAMD4A, CEMIP2, MIDN, MAP3K8, EIF5, NFATC2, HSPA5, SESN2	3	20
GO:CC	focal adhesion	GO:0005925	7.81786E-06		ENAH, CNN1, PVR, CD44, NEXN, XIRP1, PLAUR, HSPA5	0	8
GO:CC	cell-substrate junction	GO:0030055	9.3561E-06		ENAH, CNN1, PVR, CD44, NEXN, XIRP1, PLAUR, HSPA5	0	8
GO:CC	extracellular region	GO:0005576	1.04567E-05	ALDH1A1	THBS1, ARC, SLC1A5, GIPC2, PVR, TIAM2, CD44, LRRN3, CREB5, HEG1, METRNL, CEMIP2, ADAMTS20, SERPINE1, PLAUR, WNT2, STX7, COL11A1, HSPA5	1	19
GO:CC	intracellular non-membrane-bounded organelle	GO:0043232	1.16727E-05	MRO, CCNB2, KCNA5, TELO2	FOSL1, ENAH, ARC, CNN1, RUNX1, SPAG1, PPARGC1A, GEM, JUND, SAMD4A, NEXN, XIRP1, CREB5, ABRA, CEMIP2, CSRNP1, KLF5, KLHL40, MIDN, NFATC2, KLF3	4	21
GO:CC	non-membrane-bounded organelle	GO:0043228	1.17076E-05	MRO, CCNB2, KCNA5, TELO2	FOSL1, ENAH, ARC, CNN1, RUNX1, SPAG1, PPARGC1A, GEM, JUND, SAMD4A, NEXN, XIRP1, CREB5, ABRA, CEMIP2, CSRNP1, KLF5, KLHL40, MIDN, NFATC2, KLF3	4	21
GO:CC	nucleus	GO:0005634	1.94639E-05	MRO, CCNB2, TELO2	FOSL1, SGMS2, RUNX1, ARL4C, HSPB8, TNMD, PPARGC1A, SERTAD1, IPMK, GEM, BMP2K, TRIB3, JUND, NUDT4, SAMD4A, CREB5, CEMIP2, RGS4, CSRNP1, NAB2, KLF5, MIDN, TSPAN2, ZNF462, NFATC2, HSPA5, KLF3, SESN2	3	28
GO:CC	anchoring junction	GO:0070161	2.23574E-05	KCNA5	ENAH, CNN1, PVR, CD44, NEXN, XIRP1, HEG1, PLAUR, HSPA5	1	9
GO:CC	extracellular space	GO:0005615	4.23257E-05	ALDH1A1	THBS1, SLC1A5, GIPC2, PVR, TIAM2, CD44, LRRN3, CREB5, METRNL, CEMIP2, ADAMTS20, SERPINE1, WNT2, STX7, COL11A1, HSPA5	1	16
GO:CC	protein-containing complex	GO:0032991	0.000132345	CCNB2, KCNA5, TELO2	THBS1, FOSL1, RUNX1, SPAG1, HSPB8, CD44, PPARGC1A, JUND, CREB5, RGS4, CSRNP1, SERPINE1, KLF5, KLHL40, KCTD12, PLAUR, WNT2, STX7, IFNLR1, COL11A1, NFATC2, HSPA5, KLF3, SESN2	3	24
GO:CC	extracellular vesicle	GO:1903561	0.000224903	ALDH1A1	THBS1, ARC, SLC1A5, GIPC2, TIAM2, CD44, CREB5, METRNL, CEMIP2, SERPINE1, STX7, HSPA5	1	12
GO:CC	extracellular membrane-bounded organelle	GO:0065010	0.000226074	ALDH1A1	THBS1, ARC, SLC1A5, GIPC2, TIAM2, CD44, CREB5, METRNL, CEMIP2, SERPINE1, STX7, HSPA5	1	12
GO:CC	extracellular organelle	GO:0043230	0.000226074	ALDH1A1	THBS1, ARC, SLC1A5, GIPC2, TIAM2, CD44, CREB5, METRNL, CEMIP2, SERPINE1, STX7, HSPA5	1	12
GO:CC	synapse	GO:0045202	0.000231057	IGSF9B, ALDH1A1	FOSL1, ENAH, ARC, TIAM2, SAMD4A, TPBG, KCTD12, STX7, EIF5	2	9
GO:CC	nuclear lumen	GO:0031981	0.000757758	MRO, TELO2	FOSL1, SGMS2, RUNX1, HSPB8, PPARGC1A, IPMK, BMP2K, TRIB3, JUND, SAMD4A, CEMIP2, NAB2, KLF5, MIDN, TSPAN2, ZNF462, NFATC2, KLF3	2	18
GO:CC	cell projection	GO:0042995	0.000779398	ADCY6, IGSF9B, ALDH1A1	ENAH, ARC, ARL4C, TIAM2, CD44, SAMD4A, NEXN, TPBG, KCTD12, PLAUR	3	10
GO:CC	extracellular exosome	GO:0070062	0.001229964	ALDH1A1	THBS1, SLC1A5, GIPC2, TIAM2, CD44, CREB5, METRNL, CEMIP2, SERPINE1, STX7, HSPA5	1	11
GO:CC	actin-based cell projection	GO:0098858	0.00142296	ADCY6	ENAH, ARL4C, TIAM2, CD44	1	4
GO:CC	cell surface	GO:0009986	0.002276547	KCNA5	THBS1, PVR, CD44, HEG1, TPBG, PLAUR, HSPA5	1	7
GO:CC	transcription factor AP-1 complex	GO:0035976	0.002777664		JUND, NFATC2	0	2
GO:CC	nucleoplasm	GO:0005654	0.005095949	TELO2	FOSL1, SGMS2, RUNX1, HSPB8, PPARGC1A, IPMK, BMP2K, TRIB3, JUND, NAB2, KLF5, TSPAN2, ZNF462, NFATC2, KLF3	1	15
GO:CC	chromatin	GO:0000785	0.006552592		FOSL1, RUNX1, PPARGC1A, JUND, CREB5, CSRNP1, KLF5, NFATC2, KLF3	0	9
GO:CC	protein-DNA complex	GO:0032993	0.009529508		FOSL1, RUNX1, PPARGC1A, JUND, CREB5, CSRNP1, KLF5, NFATC2, KLF3	0	9
GO:CC	extracellular matrix	GO:0031012	0.01027449		THBS1, LRRN3, ADAMTS20, SERPINE1, WNT2, COL11A1	0	6
GO:CC	external encapsulating structure	GO:0030312	0.010377028		THBS1, LRRN3, ADAMTS20, SERPINE1, WNT2, COL11A1	0	6
GO:CC	TORC2 complex	GO:0031932	0.0124521	TELO2	SESN2	1	1
GO:CC	plasma membrane bounded cell projection	GO:0120025	0.01383198	ADCY6, IGSF9B, ALDH1A1	ENAH, ARC, ARL4C, TIAM2, CD44, SAMD4A, NEXN, TPBG	3	8
GO:CC	chromosome	GO:0005694	0.018684777	TELO2	FOSL1, RUNX1, PPARGC1A, JUND, CREB5, CSRNP1, KLF5, NFATC2, KLF3	1	9
GO:CC	TOR complex	GO:0038201	0.021534525	TELO2	SESN2	1	1
GO:CC	sarcomere	GO:0030017	0.027967262	KCNA5	NEXN, ABRA, KLHL40	1	3
GO:CC	collagen-containing extracellular matrix	GO:0062023	0.030439309		THBS1, ADAMTS20, SERPINE1, WNT2, COL11A1	0	5
GO:CC	neuron projection	GO:0043005	0.034934747	ADCY6, IGSF9B, ALDH1A1	ARC, TIAM2, SAMD4A, NEXN, TPBG	3	5
GO:CC	myofibril	GO:0030016	0.040260958	KCNA5	NEXN, ABRA, KLHL40	1	3
GO:CC	vesicle	GO:0031982	0.041761948	ALDH1A1	THBS1, ARC, SLC1A5, GIPC2, TIAM2, CD44, CREB5, METRNL, CEMIP2, SERPINE1, PLAUR, STX7, HSPA5	1	13
GO:CC	contractile fiber	GO:0043292	0.046970861	KCNA5	NEXN, ABRA, KLHL40	1	3
