# Supplementary material for: Differential gene expression in neonatal calf muscle tissues from Hanwoo cows overfed during mid to late pregnancy period
Source: Sci Rep. 2024 Oct 7;14:23298. doi: 10.1038/s41598-024-74976-3 (PMC11458785; doi:10.1038/s41598-024-74976-3)
Supplement: Supplementary file 5 — Supplementary Material 5 [file 41598_2024_74976_MOESM5_ESM.txt]

Table S1: Details of gene analysis in sirloin muscle tissue
Gene_ID	Transcript_ID	Gene_Symbol	Description	gene_biotype	Protein_ID	raw_pvalue	adj_pvalue	logFC	FC	T1_Read_Count	T2_Read_Count	T3_Read_Count	C1_Read_Count	T4_Read_Count	C2_Read_Count	C3_Read_Count	C4_Read_Count	T1_FPKM	T2_FPKM	T3_FPKM	C1_FPKM	T4_FPKM	C2_FPKM	C3_FPKM	C4_FPKM	T1_TPM	T2_TPM	T3_TPM	C1_TPM	T4_TPM	C2_TPM	C3_TPM	C4_TPM
504755	NM_001045897,XM_005206516,XM_015471070	NAB2	NGFI-A binding protein 2	protein_coding	NP_001039362.1;XP_005206573.1;XP_015326556.1	1.33E-19	2.25E-15	-2.165561692	0.222895332	138	170	177	446	172	960	541	920	1.059488	1.360854	0.990506	3.103469	0.996105	5.103246	4.06591	4.747866	1.993028	2.6097	1.94438	6.07524	1.841626	10.352835	8.466681	8.535372
781412	gene-LOC781412	LOC781412	.	pseudogene	.	4.59E-17	3.87E-13	5.290066406	39.1262898	156	98	90	4	112	2	3	2	1.871591	1.228547	0.782898	0.03516	1.00105	0.014942	0.0251	0.015187	3.520695	2.355976	1.536841	0.068827	1.850766	0.030312	0.052268	0.027303
540149	NM_001076202	CYP4B1	cytochrome P450, family 4, subfamily B, polypeptide 1	protein_coding	NP_001069670.1	1.87E-12	1.05E-08	5.725161968	52.89875883	215	64	312	0	99	4	0	10	2.301729	0.716237	2.418921	0	0.791939	0.02842	0	0.06604	4.329839	1.373523	4.748378	0	1.464157	0.057655	0	0.118722
516658	XM_002692501,XM_010811762,XM_025001330	RIPOR3	RIPOR family member 3, transcript variant X3	protein_coding	XP_002692547.1;XP_010810064.1;XP_024857098.1	0.00000011	0.000449948	1.06039208	2.085498219	798	785	836	287	1031	446	267	622	3.250115	3.348641	2.467985	1.050627	3.157669	1.25165	1.058771	1.695365	6.113871	6.421664	4.844691	2.056669	5.837981	2.539192	2.204741	3.047805
533307	XM_002698780	LOC533307	tubulin beta-7 chain	protein_coding	XP_002698826.1	0.000000133	0.000449948	1.291024654	2.447017899	530	438	474	164	687	183	152	346	4.501211	3.898493	2.909495	1.251779	4.357716	1.064884	1.251362	1.967409	8.467337	7.476111	5.711382	2.450438	8.056657	2.160306	2.605783	3.536866
286883	NM_001034045,XM_005221341,XM_005221342,XM_024979647,XM_024979648	MAP2K6	mitogen-activated protein kinase kinase 6	protein_coding	NP_001029217.1;XP_005221398.1;XP_005221399.1;XP_024835415.1;XP_024835416.1	0.00000108	0.002961589	-1.039068237	0.486641669	1265	1050	1481	1824	1052	2614	2062	2996	17.25233	14.580521	14.508281	22.621901	10.368882	24.476161	27.620229	26.449858	32.453776	27.96096	28.479976	44.283814	19.170256	49.654208	57.515202	47.549648
530401	XM_002692357,XM_005215064,XM_005215066,XM_005215067	NFATC2	nuclear factor of activated T cells 2, transcript variant X3	protein_coding	XP_002692403.3;XP_005215121.2;XP_005215123.2;XP_005215124.2	0.00000123	0.002961589	-1.839108556	0.279494431	66	113	69	196	63	337	271	265	0.177822	0.311511	0.131326	0.466169	0.124067	0.625732	0.707157	0.467063	0.334505	0.597383	0.257796	0.912555	0.229377	1.269408	1.472553	0.839653
338446	NM_177945,XM_010806009,XM_010806011,XM_015471552,XM_024993058,XM_024993059,XM_024993060	PPARGC1A	PPARG coactivator 1 alpha	protein_coding	NP_808814.1;XP_010804311.1;XP_010804313.1;XP_015327038.1;XP_024848826.1;XP_024848827.1;XP_024848828.1	0.00000879	0.018548443	-2.912335612	0.132831055	1854	1471	4272	32889	4285	8158	22663	3243	5.615794	4.62802	9.784524	94.524109	9.600096	16.890896	67.754282	6.535027	10.564007	8.875119	19.207168	185.036961	17.748903	34.26616	141.08867	11.748202
520954	NM_001205877,XM_005207612,XM_005207615,XM_005207618,XM_005207619,XM_010805899,XM_010805900,XM_010805901,XM_015471496,XM_015471497,XM_015471498,XM_015471499,XM_024993219	SGMS2	sphingomyelin synthase 2	protein_coding	NP_001192806.1;XP_005207669.1;XP_005207672.1;XP_005207675.1;XP_005207676.1;XP_010804201.1;XP_010804202.1;XP_010804203.1;XP_015326982.1;XP_015326983.1;XP_015326984.1;XP_015326985.1;XP_024848987.1	0.0000119	0.022372094	-1.669508468	0.314360429	43	29	91	118	81	240	169	162	0.10405	0.072037	0.202117	0.307605	0.161731	0.398406	0.454771	0.305097	0.195731	0.138144	0.39676	0.602157	0.299012	0.808238	0.946997	0.548481
507031	NM_001077864	STX7	syntaxin 7	protein_coding	NP_001071332.1	0.0000136	0.02295621	-0.735791105	0.600488655	1935	1939	2195	3096	2463	3270	2578	4485	16.916254	17.74839	13.873232	24.39259	16.078594	19.658449	21.94191	26.25436	31.821577	34.035954	27.233368	47.75005	29.726519	39.880627	45.69091	47.198196
112448022	XR_003036294	LOC112448022	uncharacterized LOC112448022	lncRNA	.	0.0000208	0.031862617	-0.838941425	0.559053623	7965	7146	11408	13753	14254	20876	13422	18692	27.735329	26.063362	28.719458	43.164433	37.071636	50.001221	45.504475	43.591484	52.173603	49.981514	56.376736	84.497131	68.538994	101.436295	94.756607	78.365631
104970902	XR_001500607	LOC104970902	uncharacterized LOC104970902	lncRNA	.	0.0000232	0.032642341	2.398606232	5.272935069	803	1880	322	100	734	285	190	140	7.328034	17.971979	2.121279	0.816587	5.003084	1.788469	1.681634	0.851274	13.784944	34.464729	4.164103	1.59852	9.249829	3.628225	3.501764	1.53036
520178	XM_002691087,XM_010809677,XM_015473319,XM_024998161,XM_024998162	PTPN21	protein tyrosine phosphatase, non-receptor type 21, transcript variant X2	protein_coding	XP_002691133.1;XP_010807979.1;XP_015328805.1;XP_024853929.1;XP_024853930.1	0.0000326	0.040285845	-0.606379803	0.656842871	6347	7281	8996	8698	9175	13379	9207	14477	21.160757	25.375879	21.616256	26.103495	22.784707	30.567779	29.780757	32.178186	39.806012	48.663132	42.433047	51.099253	42.124951	62.012133	62.014198	57.847617
101904275	gene-LOC101904275	LOC101904275	.	pseudogene	.	0.0000334	0.040285845	-4.480846464	0.044784817	9	7	5	2	9	9	332	285	0.096541	0.075656	0.034555	0.010876	0.078421	0.066321	3.851031	2.278074	0.181606	0.145085	0.067831	0.021291	0.144987	0.134545	8.019225	4.095356
540836	NM_001199063,XM_005216775	RGS1	regulator of G protein signaling 1	protein_coding	NP_001185992.1;XP_005216832.1	0.0000423	0.04762943	2.570021395	5.938182343	50	70	77	19	388	19	23	21	0.714076	1.075295	0.799829	0.246613	4.238404	0.188104	0.311906	0.198657	1.343266	2.062084	1.570076	0.482761	7.836071	0.381602	0.6495	0.357132
281035	NM_174821,XM_005216527	SERPING1	serpin family G member 1	protein_coding	NP_777246.1;XP_005216584.2	0.0000579	0.061082316	1.738998979	3.338034762	3224	5566	1639	1069	4923	1075	550	2039	34.939978	62.64745	13.025239	10.218858	39.342453	7.784558	5.647449	14.442114	65.726444	120.138543	25.568745	20.004065	72.737339	15.79235	11.760009	25.962993
784052	XM_010801925	LOC784052	40S ribosomal protein S26-like	protein_coding	XP_010800227.1	0.0000635	0.063011174	-5.995211627	0.015676946	5	1	6	221	1	0	212	323	0.19	0.045683	0.157703	8.670606	0.032574	0	8.994981	9.417723	0.357414	0.087607	0.309573	16.973265	0.060223	0	18.73077	16.930502
101902754	gene-LOC101902754	LOC101902754	.	pseudogene	.	0.0000726	0.068118163	-3.837703167	0.069941708	10	1	9	13	7	184	131	10	0.147685	0.015938	0.101495	0.174532	0.072285	2.002053	2.011907	0.105365	0.277815	0.030564	0.199236	0.341657	0.133642	4.061519	4.18951	0.189417
616861	NM_001035486,XM_024983031,XM_024983032,XM_024983033,XM_024983034,XM_024983035	SHISA5	shisa family member 5	protein_coding	NP_001030563.1;XP_024838799.1;XP_024838800.1;XP_024838801.1;XP_024838802.1;XP_024838803.1	0.0000804	0.071465833	1.232026002	2.348966277	840	1279	694	286	1059	475	272	637	8.686636	14.009158	5.025502	2.649769	8.087497	3.400734	2.866198	4.314143	16.340643	26.865257	9.865137	5.187094	14.952372	6.89899	5.968453	7.755656
281741	NM_001013596,XM_015459900,XM_024983377,XM_024983378	CYP21	cytochrome P450, subfamily XXI (steroid 21-hydroxylase)	protein_coding	NP_001013614.1;XP_015315386.2;XP_024839145.1;XP_024839146.1	0.000129932	0.095358448	6.948870245	123.5430673	31	25	37	0	0	0	0	0	0.229308	0.18964	0.197552	0	0	0	0	0	0.431356	0.363671	0.387798	0	0	0	0	0
535702	NM_001083727,XM_024999921	KLF5	Kruppel like factor 5	protein_coding	NP_001077196.1;XP_024855689.1	0.000119804	0.095358448	-1.010487841	0.496378371	323	171	324	482	397	688	347	818	1.855815	1.029789	1.346591	2.500369	1.706321	2.722474	1.942513	3.15393	3.491019	1.974818	2.643378	4.894631	3.154689	5.523019	4.045008	5.669908
539528	NM_001192269	KCNB1	potassium voltage-gated channel subfamily B member 1	protein_coding	NP_001179198.1	0.000129455	0.095358448	-1.221035572	0.428974688	38	37	37	70	53	104	82	104	0.188352	0.195761	0.132527	0.317461	0.198373	0.362054	0.405978	0.35275	0.354314	0.375409	0.260152	0.62145	0.366758	0.734489	0.845392	0.634148
781982	gene-LOC781982	LOC781982	.	pseudogene	.	0.000117113	0.095358448	1.063085829	2.089395824	2796	2942	3809	1241	3797	2475	894	1433	154.870926	170.727692	152.560043	61.922024	157.106186	94.287926	48.218422	53.154736	291.331451	327.403229	299.477692	121.216309	290.461914	191.279694	100.40802	95.557755
789607	gene-LOC789607	LOC789607	.	pseudogene	.	0.000181138	0.12740046	-6.387947608	0.011940875	0	0	1	18	0	0	22	62	0	0	0.001756	0.588979	0	0	0.807518	1.546194	0	0	0.003447	1.152964	0	0	1.681542	2.779636
787607	XM_005201922,XM_024996309,XM_024996316	PPP2R3A	protein phosphatase 2 regulatory subunit B''alpha, transcript variant X3	protein_coding	XP_005201979.1;XP_024852077.1;XP_024852084.1	0.000203513	0.137412264	-1.122244826	0.459378478	4854	3186	3562	10554	4993	8028	5613	9165	19.278992	10.748028	9.423988	36.627135	14.33655	20.910391	20.152363	23.231725	36.26618	20.611412	18.499431	71.699946	26.505781	42.420417	41.964434	41.764323
517432	XM_024987414,XM_024987416,XM_024987417,XM_024987418,XM_024987419	IGSF9B	immunoglobulin superfamily member 9B, transcript variant X4	protein_coding	XP_024843182.1;XP_024843184.1;XP_024843185.1;XP_024843186.1;XP_024843187.1	0.000224133	0.145514164	2.807441892	7.000421996	220	120	51	2	89	12	11	56	0.284952	0.161811	0.047456	0.002298	0.084669	0.010021	0.013735	0.047685	0.53603	0.310303	0.093158	0.004499	0.156538	0.020329	0.028601	0.085726
282872	NM_174745	MMP2	matrix metallopeptidase 2	protein_coding	NP_777170.1	0.000262226	0.152633564	0.812821911	1.75664408	2481	3335	2934	1282	3804	2035	1082	2646	20.192255	28.432133	17.263597	9.403988	23.125397	11.392825	8.575027	14.425564	37.984142	54.524094	33.888706	18.408907	42.754826	23.112356	17.856277	25.933239
511735	NM_001014902	HBG	hemoglobin, gamma	protein_coding	NP_001014902.1	0.000259819	0.152633564	3.274572052	9.677081765	53	202	28	16	127	19	0	7	1.575177	6.352319	0.605807	0.429501	2.843395	0.376138	0	0.139772	2.963104	12.181796	1.189208	0.840775	5.256941	0.763062	0	0.251272
617141	XM_024979350,XM_024979351,XR_003030485	LOC617141	cationic amino acid transporter 3-like, transcript variant X3	protein_coding	XP_024835118.1;XP_024835119.1	0.000254796	0.152633564	3.324859381	10.02033878	77	51	157	0	12	9	4	19	0.410353	0.277071	0.618003	0	0.043301	0.031748	0.016963	0.078806	0.771925	0.531338	1.21315	0	0.080056	0.064406	0.035324	0.141672
513095	XM_010813174,XM_015475063,XM_024976695,XM_024976696,XM_024976698,XM_024976699,XM_024976700,XM_024976701,XM_024976702,XM_024976703,XM_024976704,XM_024976705,XM_024976706,XM_024976708	ENAH	ENAH, actin regulator, transcript variant X6	protein_coding	XP_010811476.1;XP_015330549.1;XP_024832463.1;XP_024832464.1;XP_024832466.1;XP_024832467.1;XP_024832468.1;XP_024832469.1;XP_024832470.1;XP_024832471.1;XP_024832472.1;XP_024832473.1;XP_024832474.1;XP_024832476.1	0.000272643	0.153407145	-2.048681702	0.241704845	2293	2498	4887	22892	2798	4125	8812	5808	5.97668	6.530107	9.066184	54.135929	5.392371	7.262749	22.531221	10.039564	11.242878	12.522739	17.797059	105.974533	9.969553	14.733766	46.918069	18.048405
531389	NM_001205985,XM_024987190	FOSL1	FOS like 1, AP-1 transcription factor subunit	protein_coding	NP_001192914.1;XP_024842958.1	0.00045032	0.245206457	-3.544357698	0.085712077	0	4	2	54	5	10	25	15	0	0.03047	0.008606	0.40657	0.031243	0.055354	0.225314	0.082191	0	0.058432	0.016894	0.795888	0.057763	0.112296	0.469185	0.147758
540007	NM_001099102,XM_005204818,XM_005204820,XM_010803683,XM_010803684,XM_024989629	FAAH	fatty acid amide hydrolase	protein_coding	NP_001092572.1;XP_005204875.1;XP_005204877.1;XP_010801985.1;XP_010801986.1;XP_024845397.1	0.000489594	0.250434938	0.695329271	1.619253959	492	594	609	279	750	450	267	441	1.765306	2.7177	1.849204	0.923484	2.317113	1.268953	1.059135	1.141442	3.320761	5.211713	3.630015	1.807778	4.283938	2.574297	2.205501	2.052001
615432	NM_001076374,XM_005220939,XM_005220941,XM_024980426	DUSP3	dual specificity phosphatase 3	protein_coding	NP_001069842.1;XP_005220996.1;XP_005220998.1;XP_024836194.1	0.000487576	0.250434938	-0.83097608	0.562148782	2929	2442	4644	5108	3215	6587	3038	7737	13.242392	11.477902	15.180068	20.806361	10.858222	20.476093	13.364459	23.322411	24.910587	22.011087	29.798703	40.729782	20.07496	41.539366	27.829587	41.927353
515377	NM_001109796,XM_005225104,XM_005225105,XM_005225106,XM_005225108,XM_005225109,XM_015460447,XM_024984834	CARD11	caspase recruitment domain family member 11	protein_coding	NP_001103266.1;XP_005225161.1;XP_005225162.1;XP_005225163.1;XP_005225165.1;XP_005225166.1;XP_015315933.1;XP_024840602.1	0.000530435	0.263345539	2.547531482	5.846330877	139	327	195	125	2744	77	113	163	0.598757	1.50031	0.611562	0.480127	9.04162	0.228118	0.47812	0.467135	1.126336	2.877134	1.200505	0.939881	16.716379	0.462778	0.995618	0.839784
100336768	XM_024996960	ROS1	ROS proto-oncogene 1, receptor tyrosine kinase	protein_coding	XP_024852728.1	0.000547916	0.264252132	-3.888757994	0.067509859	54	57	322	3393	49	299	1334	158	0.11024	0.121231	0.477068	6.266481	0.074485	0.421344	2.660282	0.216006	0.207375	0.232484	0.936492	12.267036	0.137709	0.854771	5.539659	0.388319
281915	NM_174390	MMP14	matrix metallopeptidase 14	protein_coding	NP_776815.1	0.000599625	0.27355877	1.118143057	2.170673976	489	858	643	215	1150	345	223	664	5.153887	9.481751	4.904938	2.045366	9.062097	2.502701	2.290848	4.6912	9.695103	18.183083	9.628468	4.003934	16.754236	5.077169	4.770365	8.433501
520327	NM_001191308,XM_015475262	KYNU	kynureninase	protein_coding	NP_001178237.1;XP_015330748.1	0.000595059	0.27355877	3.59417712	12.07689034	8	27	53	0	260	4	4	20	0.053312	0.198708	0.290995	0	1.408283	0.01885	0.022899	0.088252	0.100286	0.381062	0.571228	0	2.603671	0.038241	0.047683	0.158654
512975	NM_001040519,XM_010815917	CLDN7	claudin 7	protein_coding	NP_001035609.1;XP_010814219.1	0.000630079	0.275015882	3.38470742	10.44475988	3	89	130	4	13	3	6	8	0.022265	1.050909	1.090992	0.030101	0.105703	0.019636	0.05473	0.053517	0.041884	2.015321	2.141634	0.058925	0.195427	0.039835	0.113967	0.09621
104971985	XR_806011	LOC104971985	uncharacterized LOC104971985	lncRNA	.	0.000635404	0.275015882	-1.634710919	0.322034929	206	96	258	565	126	323	615	300	0.577941	0.281369	0.524052	1.432628	0.26375	0.625586	1.684763	0.564773	1.087179	0.53958	1.028722	2.804461	0.487628	1.269111	3.50828	1.015308
503685	NM_001012764	CST6	cystatin E/M	protein_coding	NP_001012782.1	0.000805186	0.333797026	-1.36928856	0.387082084	334	185	692	625	478	859	497	2364	10.328747	5.973501	15.482515	17.442545	11.046991	18.301369	14.974205	49.052116	19.429657	11.455338	30.392414	34.144894	20.42396	37.127556	31.181656	88.182358
541260	NM_001078032,XM_005210750	VGLL2	vestigial like family member 2	protein_coding	NP_001071500.1;XP_005210807.1	0.000810763	0.333797026	-2.184273888	0.220022979	2417	3189	5215	20049	1681	5057	17398	2770	20.454441	28.369189	32.152102	152.017778	10.839345	29.44336	141.017941	15.734045	38.477342	54.403384	63.115067	297.584505	20.040059	59.73105	293.649851	28.285532
782652	NM_001109806,XM_010802781,XM_010802782,XM_024989782,XM_024989783,XM_024989784	FCGR2A	Fc fragment of IgG receptor IIa	protein_coding	NP_001103276.1;XP_010801083.1;XP_010801084.1;XP_024845550.1;XP_024845551.1;XP_024845552.1	0.00091796	0.368932536	6.746233807	107.3541243	3	11	0	0	81	0	0	0	0.016702	0.061376	0	0	0.331786	0	0	0	0.031419	0.1177	0	0	0.613414	0	0	0
280996	NM_173989	AMBP	alpha-1-microglobulin/bikunin precursor	protein_coding	NP_776414.1	0.000983414	0.386047114	-4.979800242	0.031690621	0	0	4	29	0	5	2	90	0	0	0.045931	0.40625	0	0.0512	0.02585	0.960724	0	0	0.090164	0.795261	0	0.103869	0.053829	1.72712
513210	XM_002686507,XM_005204879	LOC513210	fatty acid amide hydrolase-like, transcript variant X1	protein_coding	XP_002686553.3;XP_005204936.1	0.001238737	0.475224627	1.536636945	2.901174241	92	37	124	41	151	30	18	34	0.765404	0.316534	0.745672	0.30858	0.952302	0.172565	0.146943	0.189701	1.43982	0.607015	1.463766	0.604065	1.76064	0.350078	0.305989	0.341031
101906120	gene-LOC101906120	LOC101906120	.	pseudogene	.	0.001299321	0.48738981	-1.533819385	0.345361846	37	47	65	212	113	172	159	88	0.451797	0.601902	0.570821	2.33457	1.028869	1.444528	1.887197	0.718463	0.849886	1.154263	1.12053	4.570069	1.902199	2.930481	3.929819	1.2916
538100	NM_001076912	SCN4B	sodium voltage-gated channel beta subunit 4	protein_coding	NP_001070380.1	0.001396872	0.512591456	-1.9386065	0.260868291	391	105	183	231	279	855	302	2807	1.714706	0.481476	0.580677	0.91264	0.912747	2.584609	1.291292	8.261314	3.225576	0.923324	1.139877	1.786551	1.68751	5.243335	2.688933	14.851595
508105	NM_001192170,XM_005210987	TNFAIP3	TNF alpha induced protein 3	protein_coding	NP_001179099.1;XP_005211044.1	0.001551731	0.557302409	1.960572559	3.892164157	99	133	90	55	760	52	39	102	0.40667	0.571221	0.267062	0.203954	2.343659	0.145963	0.154755	0.295727	0.764997	1.095426	0.524248	0.399253	4.333018	0.296112	0.322256	0.531637
510331	XM_002692966,XM_005215787,XM_010812326,XM_024975725,XM_024975726	CUL5	cullin 5, transcript variant X1	protein_coding	XP_002693012.1;XP_005215844.1;XP_010810628.1;XP_024831493.1;XP_024831494.1	0.001680413	0.573300434	-0.510707626	0.70187809	3713	3259	4058	3621	4582	6286	4278	7149	11.221798	10.326919	8.757064	9.786459	10.288294	12.995712	12.45177	14.297986	21.109596	19.803858	17.190251	19.157617	19.021261	26.364095	25.929045	25.703888
525332	NM_001075869,XM_025001596,XR_003038033	SBSPON	somatomedin B and thrombospondin type 1 domain containing	protein_coding	NP_001069337.1;XP_024857364.1	0.001732128	0.573300434	-1.303441672	0.405158504	46	34	61	149	58	92	50	168	0.392842	0.274575	0.569715	0.862413	0.549432	0.355429	0.60726	0.759987	0.738985	0.526551	1.118359	1.688228	1.015803	0.721052	1.264531	1.366251
767938	NM_001077011,XM_005224968	NIPSNAP2	nipsnap homolog 2	protein_coding	NP_001070479.1;XP_005225025.1	0.001690073	0.573300434	-0.592270448	0.663298217	31688	20399	31491	34048	37879	50652	31989	56965	300.21997	202.451406	215.716885	290.755762	268.073782	330.063528	295.068196	361.768797	564.751087	388.239575	423.455581	569.17294	495.621693	669.592098	614.437649	650.361892
789409	NM_001076857	PRPSAP1	phosphoribosyl pyrophosphate synthetase associated protein 1	protein_coding	NP_001070325.1	0.001701788	0.573300434	0.83606873	1.785178987	849	1391	1198	598	2036	683	517	1128	8.196319	14.066497	8.366199	5.20195	14.68224	4.53321	4.853395	7.294989	15.418294	26.975218	16.422977	10.183149	27.144905	9.196417	10.106507	13.114405
112445999	XR_003034027	LOC112445999	uncharacterized LOC112445999	lncRNA	.	0.0018528	0.601447343	0.943001413	1.92252374	157	121	190	43	151	77	67	127	0.479336	0.383918	0.417661	0.116638	0.342216	0.160512	0.199204	0.25848	0.901691	0.736236	0.819876	0.228325	0.632698	0.325627	0.414814	0.464677
514193	NM_001192362,XM_005210666,XM_005210667,XM_010808369,XM_010808370,XM_024996550	FILIP1	filamin A interacting protein 1	protein_coding	NP_001179291.1;XP_005210723.1;XP_005210724.1;XP_010806671.1;XP_010806672.1;XP_024852318.1	0.001948901	0.620706721	-0.874311789	0.545514032	2974	2290	4883	6608	4905	8302	3298	7070	6.509969	5.307791	7.639342	13.129468	7.872989	12.345797	7.191431	10.259533	12.246062	10.178712	14.996144	25.701767	14.555785	25.045628	14.975133	18.443848
101902709	XM_010819151,XM_010819152,XM_010819153,XM_010819154,XM_015460235,XR_815314	WDR90	WD repeat domain 90, transcript variant X6	protein_coding	XP_010817453.1;XP_010817454.1;XP_010817455.1;XP_010817456.1;XP_015315721.1	0.002028318	0.634037177	0.596658559	1.512210062	279	236	398	163	366	214	144	278	0.8614	0.772501	0.893716	0.455563	0.845563	0.454482	0.431131	0.573805	1.620401	1.48142	1.754377	0.891794	1.563299	0.921995	0.897768	1.031547
613895	NM_001076295,XM_005213960,XM_005213963,XM_024999952	TEX30	testis expressed 30	protein_coding	NP_001069763.2;XP_005214017.1;XP_005214020.1;XP_024855720.1	0.002095251	0.643051709	-1.311484032	0.402906216	403	181	155	398	230	729	655	503	6.65151	2.856417	1.8522	5.791342	2.815522	8.286638	10.361404	5.528327	12.512317	5.477729	3.635896	11.336923	5.20541	16.810908	21.576151	9.938428
518435	XM_005211076,XM_010808720,XM_010808721,XM_010808722,XM_024997111,XM_024997112,XM_024997113,XM_024997114	SYNJ2	synaptojanin 2, transcript variant X4	protein_coding	XP_005211133.1;XP_010807022.1;XP_010807023.1;XP_010807024.1;XP_024852879.1;XP_024852880.1;XP_024852881.1;XP_024852882.1	0.002217025	0.668274544	-1.162456241	0.446751277	842	1193	2172	2461	1838	4190	3284	1720	2.201372	3.472934	4.265134	5.971697	3.667165	7.750499	8.777258	3.329042	4.141054	6.660019	8.372524	11.689976	6.779947	15.723255	18.277394	5.984711
509847	NM_001098919,XM_005223964,XM_010818678,XM_015460042,XM_015460043,XM_024984212,XM_024984213	CBLN2	cerebellin 2 precursor	protein_coding	NP_001092389.1;XP_005224021.1;XP_010816980.1;XP_015315528.1;XP_015315529.1;XP_024839980.1;XP_024839981.1	0.00238291	0.67644474	1.386931489	2.615218502	44	119	117	36	227	37	37	68	0.245257	0.769617	0.560583	0.177059	1.174916	0.138773	0.193053	0.272011	0.461358	1.475887	1.100432	0.346604	2.172216	0.281525	0.402006	0.489001
510524	NM_001034385	CTSH	cathepsin H	protein_coding	NP_001029557.1	0.002336245	0.67644474	1.754387423	3.373830331	447	800	453	392	3792	355	231	422	6.083369	11.403552	4.455657	4.804402	38.54977	3.321771	3.056244	3.843192	11.443574	21.868507	8.746523	9.404923	71.271797	6.738798	6.364193	6.909014
535251	XM_002690478	C10H15orf61	chromosome 10 C15orf61 homolog	protein_coding	XP_002690524.1	0.002404424	0.67644474	-1.360616354	0.389415886	91	35	84	99	147	351	191	202	2.648834	1.065842	1.77895	2.595392	3.214029	7.078404	5.43754	3.964863	4.982786	2.043957	3.492105	5.080645	5.94218	14.359791	11.322904	7.127745
112448832	XR_003037270	LOC112448832	uncharacterized LOC112448832	lncRNA	.	0.002286401	0.67644474	-1.576265078	0.335348934	43	35	73	78	30	126	188	77	0.222085	0.190732	0.271874	0.366748	0.116895	0.45126	0.95321	0.267145	0.417769	0.365765	0.533693	0.717933	0.216118	0.915461	1.984924	0.480254
522509	NM_001102068,XM_005210968,XM_005210969,XM_005210970,XM_024996621	PDE7B	phosphodiesterase 7B	protein_coding	NP_001095538.1;XP_005211025.1;XP_005211026.1;XP_005211027.2;XP_024852389.1	0.002516015	0.696235031	-0.92764405	0.525716146	2903	4115	4364	5031	5999	13031	5959	6836	8.62128	12.364768	9.432381	12.615334	12.800876	31.696309	16.790106	13.301147	16.2177	23.711823	18.51591	24.695321	23.666587	64.301552	34.963011	23.911844
282301	NM_001192345,XM_005207944,XM_010806122,XM_024993021	PDGFRA	platelet derived growth factor receptor alpha	protein_coding	NP_001179274.1;XP_005208001.1;XP_010804424.1;XP_024848789.1	0.002805672	0.699679663	0.929329534	1.90439076	1620	2727	1914	991	3271	993	744	2239	4.558796	8.083916	3.912475	2.478086	6.611931	1.93475	2.024774	4.192015	8.575661	15.502466	7.680251	4.851012	12.224305	3.924983	4.216304	7.536104
524361	NM_001075857	PPP2CB	protein phosphatase 2 catalytic subunit beta	protein_coding	NP_001069325.1	0.002611808	0.699679663	-1.133744385	0.455731379	1497	2043	2868	6169	2766	4258	3962	2742	18.166126	25.975574	25.16926	67.486984	25.073811	35.547413	46.81823	22.286623	34.172745	49.813168	49.407642	132.110077	46.357105	72.114197	97.492325	40.065285
530414	NM_001075932,XM_005225924	AGPAT5	1-acylglycerol-3-phosphate O-acyltransferase 5	protein_coding	NP_001069400.1;XP_005225981.1	0.002860065	0.699679663	-0.617603932	0.651752478	8954	5869	8803	8442	8262	13465	8223	17758	45.609879	30.999234	32.088253	38.360046	31.456502	47.179695	40.366166	60.349361	85.797856	59.447002	62.989735	75.092232	58.157585	95.712334	84.05681	108.491729
539210	XM_005215432,XM_005215434,XM_010812018	PLAG1	PLAG1 zinc finger, transcript variant X1	protein_coding	XP_005215489.1;XP_005215491.1;XP_010810320.1	0.00267046	0.699679663	0.85390042	1.807380697	261	181	384	166	477	179	113	194	0.570981	0.411303	0.607543	0.325372	0.775794	0.267131	0.238796	0.282179	1.074085	0.788753	1.192616	0.636936	1.434308	0.541922	0.497258	0.507281
539524	NM_001014955	HSPB8	heat shock protein family B (small) member 8	protein_coding	NP_001014955.1	0.002571484	0.699679663	-1.030492344	0.489543055	17241	10814	23436	37616	14826	24487	29809	26510	172.399918	113.258583	169.420013	339.011047	110.725128	168.4142	290.194702	177.526154	324.305664	217.19516	332.574097	663.635742	204.711441	341.657898	604.289246	319.143738
100140740	XM_002697991	IGSF6	immunoglobulin superfamily member 6	protein_coding	XP_002698037.1	0.00285367	0.699679663	3.416774221	10.67951497	12	20	8	0	23	0	2	4	0.106141	0.19534	0.050194	0	0.161247	0	0.017687	0.02436	0.199664	0.374601	0.098532	0	0.298117	0	0.036832	0.043793
100297676	XM_002687838	LOC100297676	C-type lectin domain family 2 member D11	protein_coding	XP_002687884.1	0.002743665	0.699679663	1.917826613	3.778534023	193	284	155	104	1619	99	71	278	1.03745	1.598019	0.599458	0.503368	6.503266	0.364759	0.369774	0.999188	1.951572	3.064509	1.176745	0.985374	12.023405	0.739978	0.770001	1.796269
107131191	XM_024976573	IGFN1	immunoglobulin-like and fibronectin type III domain containing 1	protein_coding	XP_024832341.1	0.002737947	0.699679663	-1.196596868	0.436303252	61316	116390	66888	90479	48382	216899	102934	309098	102.861969	204.520203	81.121635	136.803268	60.619198	250.275482	168.118988	347.264618	193.49614	392.206879	159.243011	267.801117	112.074326	507.727966	350.083893	624.287292
535605	NM_001046410	TUBA1D	tubulin, alpha 3d	protein_coding	NP_001039875.1	0.003034147	0.721357768	-0.779034957	0.582756479	769	468	1196	1129	785	1218	1152	1522	10.005026	6.371554	11.254206	13.240648	7.625603	10.898632	14.588779	13.262011	18.820696	12.218683	22.092178	25.919413	14.098411	22.109798	30.379063	23.841486
107131647	XR_001494687	LOC107131647	uncharacterized LOC107131647	lncRNA	.	0.002998368	0.721357768	-2.109337757	0.231753373	13	3	19	16	41	104	85	86	0.465117	0.116528	0.522633	0.546166	1.169187	2.737963	3.156505	2.191089	0.874944	0.223464	1.025936	1.069155	2.161623	5.554441	6.572973	3.938982
280891	NM_001206353,XM_005215645,XM_005215646,XM_005215647,XM_005215650,XM_010812195,XM_025001404,XM_025001405	PDP1	pyruvate dehyrogenase phosphatase catalytic subunit 1	protein_coding	NP_001193282.1;XP_005215702.1;XP_005215703.1;XP_005215704.1;XP_005215707.1;XP_010810497.1;XP_024857172.1;XP_024857173.1	0.003180739	0.72194479	-0.643585526	0.640120081	1964	1572	1641	1920	1724	2760	2219	3570	8.852946	7.350533	5.284306	7.725642	5.788164	8.551376	9.643232	10.665131	16.65349	14.096062	10.373174	15.12344	10.701305	17.347974	20.080661	19.173004
508724	NM_001098912	FAH	fumarylacetoacetate hydrolase	protein_coding	NP_001092382.1	0.003129939	0.72194479	1.26429938	2.402105275	670	1515	682	207	1424	497	545	428	8.819642	20.912067	6.491627	2.453959	14.017856	4.499564	6.985925	3.773152	16.590843	40.102917	12.743163	4.80378	25.916569	9.12816	14.547195	6.783101
533298	NM_001075989,XM_024975635,XM_024975636,XM_024975640,XM_024975641,XM_024975642	LNPK	lunapark, ER junction formation factor	protein_coding	NP_001069457.1;XP_024831403.1;XP_024831404.1;XP_024831408.1;XP_024831409.1;XP_024831410.1	0.003215941	0.72194479	-0.642116393	0.640772264	3906	3618	6339	5494	5076	7233	6831	7205	10.727306	12.108193	15.280444	13.078142	9.688632	9.802009	13.511911	9.67969	20.179396	23.219791	29.995745	25.601296	17.912593	19.8851	28.136637	17.40145
534961	NM_001014945,XM_005203214	C1QA	complement C1q A chain	protein_coding	NP_001014945.1;XP_005203271.1	0.003186676	0.72194479	1.896041407	3.721905451	135	861	118	111	458	78	52	202	2.663444	17.705709	1.652446	1.935491	6.724484	1.043301	0.971835	2.640711	5.01027	33.954107	3.243776	3.788848	12.432399	2.116522	2.023708	4.74728
535465	NM_001076061	IFI27L2	interferon, alpha-inducible protein 27-like 2	protein_coding	NP_001069529.1	0.003250462	0.72194479	1.274621402	2.419353198	55	147	128	51	247	65	43	56	2.295908	6.507836	3.904716	1.934355	7.805754	1.868467	1.74248	1.585863	4.318888	12.480028	7.665017	3.786623	14.431478	3.790514	3.628467	2.85095
281094	NM_174026,XM_005204070,XM_005204071,XM_024984551	CSF1	colony stimulating factor 1	protein_coding	NP_776451.1;XP_005204127.1;XP_005204128.1;XP_024840319.1	0.003370053	0.738785691	1.019259835	2.026878816	482	480	499	120	625	376	118	448	2.572083	2.706293	1.891622	0.511766	2.355337	1.274724	0.547069	1.569636	4.838407	5.189838	3.713285	1.001814	4.354608	2.586003	1.139194	2.821778
282641	NM_174696,XM_005206044,XM_010804765,XM_024991378,XM_024991379,XM_024991380,XM_024991381,XM_024991382	ATP2B1	ATPase plasma membrane Ca2+ transporting 1	protein_coding	NP_777121.1;XP_005206101.1;XP_010803067.1;XP_024847146.1;XP_024847147.1;XP_024847148.1;XP_024847149.1;XP_024847150.1	0.003500301	0.747912409	-0.417275079	0.748837672	4787	5028	6337	5606	6144	7496	5150	10397	13.446156	15.254577	13.764189	13.663368	12.097227	13.580724	13.156726	18.329202	25.29389	29.253586	27.019313	26.746911	22.365665	27.550894	27.397014	32.950918
618487	XM_024985246,XR_003032616,XR_003032617	MEIOB	meiosis specific with OB domains, transcript variant X3	protein_coding	XP_024841014.1	0.003457598	0.747912409	-1.624744146	0.324267391	32	34	77	235	166	128	79	436	0.214372	0.244388	0.559538	1.533569	0.868826	0.599933	0.535936	2.105827	0.403261	0.468661	1.098381	3.002059	1.606309	1.217069	1.116011	3.785704
538786	XM_005210938,XM_015472864,XM_015472866,XM_024997013,XM_024997014,XM_024997015,XM_024997016,XM_024997017,XM_024997018,XM_024997019,XM_024997020,XM_024997021,XR_003036412	EYA4	EYA transcriptional coactivator and phosphatase 4, transcript variant X2	protein_coding	XP_005210995.1;XP_015328350.1;XP_015328352.1;XP_024852781.1;XP_024852782.1;XP_024852783.1;XP_024852784.1;XP_024852785.1;XP_024852786.1;XP_024852787.1;XP_024852788.1;XP_024852789.1	0.003545078	0.748011404	-0.580790677	0.668597249	3905	3181	5242	5537	5550	7895	3751	8046	13.723841	11.745929	13.290886	17.541804	14.60391	19.061164	12.805956	18.876952	25.81625	22.525082	26.090214	34.339198	27.000082	38.668926	26.666584	33.935621
281601	NM_174229	ADCY1	adenylate cyclase 1	protein_coding	NP_776654.1	0.003707442	0.750095678	-5.923557062	0.016475236	0	0	0	0	0	12	6	32	0	0	0	0	0	0.037219	0.026734	0.100649	0	0	0	0	0	0.075506	0.055669	0.180939
518752	NM_001017942	ARG2	arginase 2	protein_coding	NP_001017942.2	0.003686998	0.750095678	-2.575421958	0.167772486	21	21	35	468	55	34	63	23	0.269134	0.283399	0.33225	5.6404	0.54859	0.308669	0.815309	0.201121	0.506274	0.543472	0.652212	11.041442	1.014247	0.62619	1.697765	0.361561
614380	NM_001076324,XM_015472816	SLC22A16	solute carrier family 22 member 16	protein_coding	NP_001069792.2;XP_015328302.1	0.003732704	0.750095678	1.189502255	2.280740417	839	787	627	181	425	339	140	612	8.150873	7.976883	4.395221	1.578163	3.0741	2.254332	1.321563	3.956856	15.332807	15.297211	8.627886	3.089354	5.683475	4.573309	2.751966	7.113352
104975593	gene-LOC104975593	LOC104975593	.	pseudogene	.	0.003656872	0.750095678	-1.015174248	0.494768567	124	79	92	108	148	246	234	254	2.709044	1.814234	1.447839	2.131071	2.412502	3.701766	4.997262	3.724561	5.096047	3.479142	2.84213	4.171707	4.460296	7.509685	10.406088	6.695749
512242	NM_001038674,XM_025000510	LBP	lipopolysaccharide binding protein	protein_coding	NP_001033763.1;XP_024856278.1	0.003889562	0.763439665	1.970061402	3.917847933	1315	111	308	93	452	219	36	262	13.909427	1.231884	2.344275	0.87252	3.56037	1.582009	0.367338	1.84809	26.16536	2.362374	4.601849	1.708012	6.582503	3.209384	0.764929	3.322364
101906041	XR_234225	LOC101906041	uncharacterized LOC101906041	lncRNA	.	0.003854887	0.763439665	-1.019215188	0.493384676	60	41	70	81	62	109	62	220	0.744404	0.528824	0.631201	0.914198	0.571344	0.938752	0.751416	1.840322	1.400317	1.014122	1.239057	1.7896	1.056315	1.904423	1.564718	3.308399
618400	NM_001193187,XM_005218738,XM_024978567,XM_024978568	GPT2	glutamic--pyruvic transaminase 2	protein_coding	NP_001180116.2;XP_005218795.1;XP_024834335.1;XP_024834336.1	0.003993972	0.766116452	-0.858978255	0.551342891	1603	951	1673	2823	1413	2297	1269	3293	9.583828	5.763757	6.921603	14.609883	6.085934	9.014194	7.200511	12.76379	18.02837	11.053112	13.587212	28.599778	11.251832	18.286884	14.99404	22.945821
781721	NM_001081547,XM_024976539,XM_024976540,XM_024976541	C16H1orf21	chromosome 16 open reading frame, human C1orf21	protein_coding	NP_001075016.1;XP_024832307.1;XP_024832308.1;XP_024832309.1	0.00399065	0.766116452	-0.66131072	0.632303574	5354	5044	6363	8471	5989	10754	5961	8282	29.584902	29.51205	25.538337	42.054841	24.35073	40.554942	32.650238	30.773913	55.652878	56.59504	50.132148	82.325032	45.020252	82.27285	67.98949	55.323124
281563	NM_174210,XM_024974990	UCP3	uncoupling protein 3	protein_coding	NP_776635.1;XP_024830758.1	0.004530438	0.766686725	-1.193431154	0.437261686	5982	5185	9294	7755	6635	32693	8834	9769	52.717812	47.107222	59.289069	61.687094	42.710747	194.343867	74.382041	58.205889	99.168752	90.337174	116.385349	120.756422	78.964729	394.260792	154.890024	104.638355
326285	NM_001206326	FGF10	fibroblast growth factor 10	protein_coding	NP_001193255.1	0.00412448	0.766686725	1.985275474	3.959382573	37	144	74	17	480	82	26	46	0.207274	0.846537	0.300138	0.081521	2.019107	0.314706	0.142513	0.170442	0.389908	1.623398	0.589175	0.159582	3.732976	0.638437	0.296763	0.306408
504593	NM_001081512,XM_005209524,XM_005209526,XM_005209527,XM_010807408,XM_015472282,XM_024993916	SPRY4	sprouty RTK signaling antagonist 4	protein_coding	NP_001074981.1;XP_005209581.1;XP_005209583.1;XP_005209584.1;XP_010805710.1;XP_015327768.1;XP_024849684.1	0.004430911	0.766686725	-0.967117476	0.51152708	381	203	692	567	658	879	940	940	1.586591	0.822097	2.025899	2.074492	2.010856	2.346712	3.72148	2.548518	2.984577	1.57653	3.976868	4.060951	3.717723	4.76072	7.749454	4.581542
511943	NM_001075545,XM_005220343,XM_005220344	DHRS7C	dehydrogenase/reductase 7C	protein_coding	NP_001069013.1;XP_005220400.1;XP_005220401.1	0.004243865	0.766686725	-0.801186198	0.573877136	6360	3306	4718	7752	4460	7349	5680	10772	108.139812	58.461181	58.274019	118.403622	56.608583	85.567036	93.538758	122.758908	203.424426	112.11057	114.39279	231.782645	104.659406	173.587825	194.781183	220.687111
512883	NM_001192946,XM_025000986,XM_025000991,XM_025000995,XM_025000999,XM_025001008,XM_025001010,XM_025001011,XM_025001012	PTPN4	protein tyrosine phosphatase, non-receptor type 4 (megakaryocyte)	protein_coding	NP_001179875.1;XP_024856754.1;XP_024856759.1;XP_024856763.1;XP_024856767.1;XP_024856776.1;XP_024856778.1;XP_024856779.1;XP_024856780.1	0.004950761	0.766686725	-0.507718954	0.7033336	2555	2668	4077	2869	3382	5279	3521	5382	4.408949	5.003612	5.42979	4.576682	4.328753	6.27943	5.988152	6.299516	8.293781	9.595387	10.658765	8.959148	8.003111	12.738929	12.469479	11.324818
514352	NM_001075663,XM_005203388,XM_010802705,XM_010802707,XM_010802708	TBX19	T-box 19	protein_coding	NP_001069131.1;XP_005203445.1;XP_010801007.1;XP_010801009.1;XP_010801010.1	0.004280896	0.766686725	1.434423603	2.702741629	29	52	50	18	51	12	8	27	0.258605	0.48741	0.278731	0.134947	0.317028	0.048775	0.068549	0.162664	0.48647	0.934703	0.547152	0.264167	0.586128	0.098949	0.142743	0.292426
514507	gene-LOC514507	LOC514507	.	pseudogene	.	0.00412536	0.766686725	-1.187721262	0.438995708	63	56	50	163	102	165	123	95	0.622977	0.579489	0.353465	1.449785	0.752999	1.121577	1.184221	0.624862	1.171898	1.111282	0.693858	2.838046	1.392164	2.275317	2.465971	1.123332
517402	NM_001075751,XM_024975273	PDHX	pyruvate dehydrogenase complex component X	protein_coding	NP_001069219.1;XP_024831041.1	0.004157465	0.766686725	-0.419840005	0.747507518	4518	3785	4906	4770	5873	6828	4470	8273	37.810074	33.226489	29.694182	36.032967	36.723783	39.255911	36.448615	46.378766	71.125446	63.718191	58.290133	70.536832	67.895871	79.637536	75.899067	83.376408
522919	NM_001080287	GNPDA1	glucosamine-6-phosphate deaminase 1	protein_coding	NP_001073756.2	0.004483543	0.766686725	-0.859662203	0.551081575	173	93	226	205	153	288	272	309	1.447041	0.811074	1.367706	1.544994	0.957049	1.657181	2.216357	1.73472	2.722064	1.555391	2.684829	3.024425	1.769417	3.361884	4.615249	3.118555
533631	NM_001046356,XM_005216252	CHRDL2	chordin like 2	protein_coding	NP_001039821.1;XP_005216309.1	0.004851522	0.766686725	1.102751268	2.147638641	121	148	126	80	171	71	41	48	1.31251	1.587345	0.943764	0.771961	1.309119	0.503617	0.406221	0.380489	2.468994	3.044039	1.852622	1.511164	2.420332	1.021676	0.845899	0.684016
534297	NM_001206050	METRNL	meteorin like, glial cell differentiation regulator	protein_coding	NP_001192979.1	0.004917229	0.766686725	-1.203140675	0.43432874	181	167	117	156	327	526	298	889	2.246192	2.179428	1.054174	1.745275	3.035921	4.501304	3.613295	7.414331	4.225365	4.179472	2.06936	3.416487	5.612888	9.131689	7.524174	13.32895
538944	NM_001034656	CKMT2	creatine kinase, mitochondrial 2	protein_coding	NP_001029828.1	0.004518174	0.766686725	-0.757788074	0.591402368	35243	16306	44877	46935	38579	59479	41255	61266	456.618042	221.295059	420.349823	548.086548	373.31781	530.060852	520.400818	531.599915	858.955322	424.375916	825.153198	1072.914429	690.199524	1075.321899	1083.660767	955.672058
539959	NM_001081538	ITM2C	integral membrane protein 2C	protein_coding	NP_001075007.1	0.004379991	0.766686725	1.000263826	2.000365774	841	1073	536	384	1793	518	378	767	7.772312	10.38068	3.578147	3.194696	12.374627	3.290818	3.394361	4.746654	14.620685	19.906954	7.023957	6.253822	22.878527	6.676004	7.068274	8.533192
614599	XM_005206922	REP15	RAB15 effector protein	protein_coding	XP_005206979.1	0.004591876	0.766686725	-1.718650512	0.303832792	13	4	25	64	20	44	23	47	0.144607	0.04275	0.20705	0.679467	0.170194	0.351067	0.256911	0.368757	0.272024	0.081982	0.406443	1.330099	0.314659	0.712201	0.53498	0.662924
768016	NM_001077075,NM_001278574	TOB1	transducer of ERBB2, 1	protein_coding	NP_001070543.2;NP_001265503.1	0.004795835	0.766686725	-0.883183982	0.542169559	6487	2684	6523	8036	7936	7476	9228	15714	55.985939	24.191531	41.044111	62.247119	51.085516	44.267757	77.929232	90.5121	105.316513	46.391919	80.570221	121.852709	94.448212	89.804953	162.276562	162.716122
784457	XM_002691609	PRRT1B	proline rich transmembrane protein 1B	protein_coding	XP_002691655.1	0.004790178	0.766686725	1.451315969	2.734573745	31	33	62	18	106	12	18	27	0.155727	0.176977	0.227408	0.079856	0.403238	0.041585	0.086856	0.090555	0.292942	0.339387	0.446405	0.156323	0.745517	0.084362	0.180865	0.162793
789163	XM_002695994	RETREG3	reticulophagy regulator family member 3	protein_coding	XP_002696040.1	0.004891224	0.766686725	0.579232926	1.494054656	2466	2106	3026	1473	4052	2416	1173	2287	14.46356	12.937067	12.831696	7.784226	17.749462	9.746967	6.698928	8.980796	27.207752	24.809317	25.188814	15.238119	32.815659	19.773441	13.949567	16.145027
3283881	rna-KEH36_p09	ATP8	ATP synthase F0 subunit 8	protein_coding	YP_209209.1	0.004871351	0.766686725	-1.059300297	0.479864736	47281	47263	61300	57378	133961	177585	90928	267403	4483.230469	4694.184082	4202.122559	4903.578613	9487.010742	11582.07813	8394.189453	16980.52344	8433.513672	9002.001953	8248.831055	9599.068359	17539.83008	23496.28711	17479.70703	30526.36328
100848752	XM_024979386,XM_024979387,XM_024979388,XM_024979389,XM_024979390,XM_024979391	LOC100848752	uncharacterized LOC100848752, transcript variant X2	protein_coding	XP_024835154.1;XP_024835155.1;XP_024835156.1;XP_024835157.1;XP_024835158.1;XP_024835159.1	0.004710788	0.766686725	2.803218882	6.979960546	23	15	23	0	24	7	0	6	0.292239	0.202094	0.198623	0	0.22429	0.042296	0	0.043568	0.549739	0.387554	0.3899	0	0.414673	0.085804	0	0.078324
101909384	XR_001502263	LOC101909384	uncharacterized LOC101909384	lncRNA	.	0.004751794	0.766686725	-0.701516997	0.614925271	108	109	125	136	108	207	144	211	3.03823	3.208102	2.534194	3.439748	2.269783	3.991235	3.939527	3.973805	5.715288	6.152153	4.974662	6.733525	4.196434	8.096924	8.203506	7.143821
112444730	XR_003033078	LOC112444730	uncharacterized LOC112444730	lncRNA	.	0.004663147	0.766686725	-0.939700368	0.521341146	454	319	600	917	315	654	582	797	3.914658	2.882269	3.741029	7.127705	2.029233	3.876943	4.888447	4.604988	7.363958	5.527306	7.343697	13.952937	3.751698	7.865063	10.179497	8.278515
511439	NM_001037458,XM_010816954,XM_024981720	SLC28A1	solute carrier family 28 member 1	protein_coding	NP_001032535.1;XP_010815256.1;XP_024837488.1	0.005057031	0.776024321	-2.348053059	0.196410905	25	18	66	168	20	48	264	14	0.123841	0.095169	0.240568	0.789121	0.073055	0.167815	1.353441	0.045858	0.232959	0.182504	0.47224	1.544755	0.135067	0.340441	2.81835	0.08244
533844	NM_001163413,XM_010805535,XM_010805536	CD163	CD163 molecule	protein_coding	NP_001156885.1;XP_010803837.1;XP_010803838.1	0.005114994	0.776906609	1.575498008	2.980383556	257	1250	256	220	1212	215	121	458	1.296253	6.630801	0.931899	1.001373	4.577539	0.748492	0.591713	1.560429	2.438414	12.715837	1.829332	1.960251	8.463071	1.518447	1.23216	2.805227
617174	NM_001098470,XM_005219795,XM_005219796,XM_010815576,XM_024978517,XM_024978518,XM_024978519,XM_024978520	ZNF8	zinc finger protein 8	protein_coding	NP_001091940.1;XP_005219852.2;XP_005219853.2;XP_010813878.1;XP_024834285.1;XP_024834286.1;XP_024834287.1;XP_024834288.1	0.005154831	0.776906609	1.034488079	2.048386674	341	431	1339	299	1176	433	282	391	1.892283	2.239943	4.623836	1.502365	4.287874	1.65857	1.543036	1.350208	3.559621	4.295524	9.07666	2.940976	7.927531	3.364702	3.213154	2.427308
539905	XM_003586603	FLRT2	fibronectin leucine rich transmembrane protein 2	protein_coding	XP_003586651.1	0.005205398	0.777585175	-1.514846373	0.349933728	933	1274	2942	5109	1485	1777	6157	1959	2.18664	3.12648	4.984632	10.792439	2.598706	2.863529	14.049624	3.074726	4.113342	5.995628	9.784908	21.126886	4.804554	5.809173	29.256348	5.527521
281600	NM_001192818,XR_003032918	ADAM9	ADAM metallopeptidase domain 9	protein_coding	NP_001179747.2	0.005293267	0.78377493	-0.845320218	0.556587256	966	1505	2347	1921	2379	4153	2835	2746	4.549019	7.398962	7.981424	8.137935	8.259993	13.308156	12.881421	8.595676	8.557272	14.188937	15.667657	15.930527	15.271287	26.997943	26.823731	15.452687
404187	NM_001077835	CTSZ	cathepsin Z	protein_coding	NP_001071303.1	0.005515533	0.802320535	1.260788255	2.396266315	706	564	547	356	2318	294	223	745	9.512507	7.962442	5.326846	4.313536	23.330465	2.718529	2.921326	6.719313	17.894209	15.269516	10.45668	8.444022	43.133961	5.515016	6.083246	12.079496
514346	NM_001075662,XM_024977211,XM_024977212	SDS	serine dehydratase	protein_coding	NP_001069130.1;XP_024832979.1;XP_024832980.1	0.005561108	0.802320535	1.15924908	2.233411488	244	157	134	52	257	90	41	188	3.025885	2.01116	1.192664	0.554945	2.356465	0.737844	0.509124	1.517286	5.692067	3.856788	2.341219	1.086341	4.356693	1.496846	1.060178	2.727669
112446423	XR_003034411,XR_003034412	LOC112446423	uncharacterized LOC112446423, transcript variant X2	lncRNA	.	0.005554957	0.802320535	3.028394513	8.159012287	351	124	30	96	2341	63	49	76	1.111507	0.407971	0.067459	0.271064	5.53689	0.134692	0.149159	0.160101	2.090884	0.782363	0.132424	0.530626	10.236744	0.273247	0.310603	0.287819
281509	NM_174190,XM_025000263,XM_025000264,XM_025000265,XM_025000266,XM_025000267,XM_025000268,XM_025000269,XM_025000270,XM_025000271,XM_025000272,XM_025000273,XM_025000274,XM_025000275,XM_025000276,XM_025000277,XM_025000278,XM_025000279,XM_025000280,XM_025000281,XM_025000282,XM_025000283,XM_025000284,XM_025000285,XM_025000286,XM_025000287,XM_025000288,XM_025000289,XM_025000290,XM_025000291,XM_025000292…	SVIL	supervillin	protein_coding	NP_776615.1;XP_024856031.1;XP_024856032.1;XP_024856033.1;XP_024856034.1;XP_024856035.1;XP_024856036.1;XP_024856037.1;XP_024856038.1;XP_024856039.1;XP_024856040.1;XP_024856041.1;XP_024856042.1;XP_024856043.1;XP_024856044.1;XP_024856045.1;XP_024856046.1;XP_024856047.1;XP_024856048.1;XP_024856049.1;XP_024856050.1;XP_024856051.1;XP_024856052.1;XP_024856053.1;XP_024856054.1;XP_024856055.1;XP_024856056…	0.005662326	0.80319382	-0.845843506	0.55638541	28273	28414	42804	62744	28186	68000	33840	45302	65.431764	68.283311	71.036636	129.687853	48.367612	106.90734	75.624884	69.642664	123.085282	130.946397	139.446	253.872239	89.423279	216.880403	157.47809	125.19856
541287	XM_024996942	RNF217	ring finger protein 217	protein_coding	XP_024852710.1	0.005662059	0.80319382	-0.542019185	0.686808983	1820	1243	2166	1885	2282	2537	1956	4095	3.060292	2.189211	2.632958	2.856529	2.864856	2.9341	3.201123	4.610912	5.75679	4.198234	5.168538	5.591836	5.296618	5.95234	6.665884	8.289165
527597	XM_015472505,XM_024996175,XM_024996176	TRPM6	transient receptor potential cation channel subfamily M member 6, transcript variant X3	protein_coding	XP_015327991.2;XP_024851943.1;XP_024851944.1	0.005759539	0.810175192	0.994351902	1.992185381	53	59	93	35	111	44	20	49	0.129704	0.15134	0.167108	0.075871	0.201983	0.072013	0.046165	0.08182	0.243989	0.290224	0.328035	0.148522	0.373432	0.14609	0.096133	0.147091
511158	XM_002691709,XM_010810643	LCN1	lipocalin 1, transcript variant X1	protein_coding	XP_002691755.1;XP_010808945.1	0.005875334	0.816486	4.815655216	28.16155741	7	0	157	4	1274	6	7	29	0.153591	0	2.728473	0.080087	22.952173	0.086585	0.144185	0.454358	0.288924	0	5.356034	0.156776	42.434567	0.175652	0.300245	0.816813
512670	NM_001046128	PHKG2	phosphorylase kinase catalytic subunit gamma 2	protein_coding	NP_001039593.1	0.005982584	0.816486	0.534411739	1.448351467	744	655	1169	462	867	658	386	738	8.83745	8.141584	10.041443	4.937819	7.687749	5.375659	4.46179	5.869601	16.624342	15.613055	19.711506	9.666095	14.213307	10.905473	9.291042	10.551946
522921	NM_001144090	HBEGF	heparin binding EGF like growth factor	protein_coding	NP_001137562.1	0.005997883	0.816486	-1.592464446	0.331604515	193	103	436	1038	134	206	415	513	2.286131	1.279482	3.744211	11.125888	1.187853	1.684293	4.805441	4.083672	4.300497	2.453654	7.349943	21.779634	2.196133	3.416885	10.006649	7.341332
531691	XM_024981178,XM_024981179	HECW2	HECT, C2 and WW domain containing E3 ubiquitin protein ligase 2, transcript variant X2	protein_coding	XP_024836946.1;XP_024836947.1	0.005954045	0.816486	-0.656788149	0.634288834	220	170	276	329	362	392	335	410	0.331456	0.267616	0.299386	0.446838	0.408062	0.406152	0.4914	0.415326	0.62351	0.513205	0.5877	0.874714	0.754436	0.823952	1.02327	0.746643
497017	NM_001011672	CCR5	C-C motif chemokine receptor 5	protein_coding	NP_001011672.2	0.006196761	0.817553921	5.243140999	37.87413407	2	14	2	0	11	0	0	0	0.026086	0.1876	0.016982	0	0.101971	0	0	0	0.049072	0.359759	0.033337	0	0.188527	0	0	0
616168	NM_001038211,XM_005220945,XM_024980444,XM_024980445,XM_024980446	TCAM1	testicular cell adhesion molecule 1	protein_coding	NP_001033300.1;XP_005221002.1;XP_024836212.1;XP_024836213.1;XP_024836214.1	0.00617388	0.817553921	1.145436715	2.212130835	51	115	67	27	122	45	29	55	0.278292	0.697591	0.312927	0.129658	0.497327	0.169335	0.188503	0.241655	0.523502	1.337765	0.614279	0.253813	0.919471	0.343525	0.392531	0.434431
616826	NM_001191497,XM_005203260	IFNLR1	interferon lambda receptor 1	protein_coding	NP_001178426.2;XP_005203317.1	0.006199461	0.817553921	-2.393198981	0.190359836	27	47	105	546	10	56	127	48	0.11648	0.213386	0.332749	2.17535	0.030241	0.168935	0.545704	0.139713	0.219112	0.409209	0.653192	4.258387	0.05591	0.342714	1.136352	0.251166
100140861	NM_001205507	KLHL23	kelch-like 23 (Drosophila)	protein_coding	NP_001192436.1	0.006119173	0.817553921	-0.599596891	0.659938326	991	1059	1065	1196	1645	1597	1573	2454	5.144263	5.761715	3.999341	5.596417	6.382424	5.705199	7.953742	8.537912	9.676998	11.049199	7.850768	10.955343	11.79999	11.574003	16.56254	15.348843
281044	NM_174007	CCL8	chemokine (C-C motif) ligand 8	protein_coding	NP_776432.1	0.006301029	0.819233783	6.666736797	101.598606	0	8	0	0	84	0	0	0	0	0.1855	0	0	1.438618	0	0	0	0	0.355731	0	0	2.659754	0	0	0
415113	NM_001075148,XM_024998380	HSPA5	heat shock protein family A (Hsp70) member 5	protein_coding	NP_001068616.1;XP_024854148.1	0.006334762	0.819233783	-1.781182102	0.290944907	5697	4574	5373	7779	8755	3919	43829	12037	43.848496	37.365654	30.299821	54.430433	50.536709	20.788564	331.099178	62.515211	82.484468	71.655843	59.479013	106.551042	93.433561	42.173265	689.46701	112.38534
537500	NM_001192907,XM_005207569,XM_010805860,XM_010805862,XM_015471480,XM_024993341,XM_024993342,XM_024993343	PRDM5	PR/SET domain 5	protein_coding	NP_001179836.2;XP_005207626.1;XP_010804162.1;XP_010804164.1;XP_015326966.1;XP_024849109.1;XP_024849110.1;XP_024849111.1	0.006357798	0.819233783	-0.512421121	0.701044961	441	387	492	572	520	618	432	881	1.3111	1.192462	1.061956	1.516257	1.150992	1.248855	1.23542	1.773197	2.466342	2.286777	2.084635	2.968171	2.127983	2.533523	2.572587	3.187725
107131974	XR_001495463	LOC107131974	uncharacterized LOC107131974	lncRNA	.	0.006441332	0.823709694	2.236872554	4.713741206	24	18	25	6	45	0	5	11	0.346572	0.27788	0.264068	0.075164	0.496476	0	0.069411	0.104017	0.651945	0.532889	0.51837	0.147139	0.917898	0	0.144539	0.186995
535203	NM_001046397,XM_005224523,XM_015460212,XM_015460213	NTHL1	nth like DNA glycosylase 1	protein_coding	NP_001039862.1;XP_005224580.1;XP_015315698.1;XP_015315699.1	0.006548269	0.824886371	0.703542856	1.628499025	423	342	544	162	414	274	165	452	7.166918	5.860167	6.069202	2.25538	5.127047	3.001368	2.387199	4.92832	13.481864	11.238	11.913938	4.415049	9.479016	6.088805	4.971001	8.859779
540605	NM_001034710,XM_005214253,XM_005214257,XM_005214258,XM_005214259,XM_005214260,XM_010811150,XM_010811151,XM_010811152,XM_025000783,XM_025000784,XM_025000785,XM_025000786,XM_025000787,XM_025000788,XM_025000789,XM_025000790,XM_025000791,XM_025000792	CREM	cAMP responsive element modulator	protein_coding	NP_001029882.2;XP_005214310.1;XP_005214314.1;XP_005214315.1;XP_005214316.1;XP_005214317.1;XP_010809452.1;XP_010809453.1;XP_010809454.1;XP_024856551.1;XP_024856552.1;XP_024856553.1;XP_024856554.1;XP_024856555.1;XP_024856556.1;XP_024856557.1;XP_024856558.1;XP_024856559.1;XP_024856560.1	0.006525142	0.824886371	-1.595440677	0.330921131	239	741	467	3081	1240	1454	1440	615	2.48503	8.008572	3.311187	33.582139	10.367228	11.504195	16.614634	4.232778	4.674653	15.357979	6.499907	65.739173	19.167196	23.338288	34.597613	7.609383
280795	NM_182786	FOS	Fos proto-oncogene, AP-1 transcription factor subunit	protein_coding	NP_877587.1	0.00669498	0.830234546	2.557836552	5.888240311	1719	3326	1995	969	29730	2653	741	931	15.652397	31.722918	13.132152	7.952309	202.196457	16.610558	6.56774	5.674788	29.444103	60.834801	25.778614	15.56715	373.825989	33.697449	13.676386	10.201726
534427	NM_001083478,XM_024981330,XM_024981331,XM_024981332	EGFLAM	EGF-like, fibronectin type III and laminin G domains	protein_coding	NP_001076947.1;XP_024837098.1;XP_024837099.1;XP_024837100.1	0.006738278	0.830234546	0.61422474	1.530735206	493	473	483	271	486	317	204	440	2.364303	2.359473	1.7138	1.164421	1.767978	1.03775	0.92485	1.405645	4.447548	4.524744	3.364216	2.279428	3.268682	2.105259	1.925869	2.526966
3283885	rna-KEH36_p05	ND4L	NADH dehydrogenase subunit 4L	protein_coding	YP_209213.1	0.006661855	0.830234546	-0.900221745	0.535804371	14753	16278	18689	15884	20226	30399	17126	73066	946.683533	1094.108765	867.02124	918.686584	969.383972	1341.744263	1069.982056	3140.064941	1780.829346	2098.164307	1701.975952	1798.387695	1792.222046	2721.964844	2228.085693	5644.982422
112441481	XM_024975935	LOC112441481	glycine N-phenylacetyltransferase-like	protein_coding	XP_024831703.1	0.006792235	0.830818353	3.799203151	13.92111779	2	10	9	0	107	3	4	0	0.014576	0.118853	0.073381	0	0.943047	0.019019	0.034718	0	0.027419	0.227923	0.144049	0	1.743529	0.038583	0.072295	0
281696	NM_174276,XM_005223375	CLIC5	chloride intracellular channel 5	protein_coding	NP_776701.1;XP_005223432.1	0.00686454	0.833621868	-1.052578964	0.482105581	4182	2387	2561	3652	2484	5918	2833	13549	13.797403	8.249828	6.109253	10.860342	6.119384	13.431438	9.099618	29.938499	25.954628	15.820633	11.992558	21.259813	11.313673	27.248041	18.94866	53.821279
282004	NM_174436,XM_005225353,XM_024985478	PRKG1	protein kinase, cGMP-dependent, type I	protein_coding	NP_776861.1;XP_005225410.2;XP_024841246.1	0.007145949	0.835472493	-1.249691006	0.420538268	1223	1320	2209	5896	2260	2370	3513	1780	3.78031	4.345447	4.531465	15.015035	5.032638	4.588777	10.292823	3.550887	7.111232	8.333233	8.895336	29.39289	9.304469	9.309143	21.433345	6.383529
513993	NM_001098025,XM_005204024,XM_005204025,XM_005204026,XM_005204027,XM_015463336,XM_024988400	CSDE1	cold shock domain containing E1	protein_coding	NP_001091494.1;XP_005204081.1;XP_005204082.1;XP_005204083.1;XP_005204084.1;XP_015318822.1;XP_024844168.1	0.007325233	0.835472493	-0.429710732	0.742410628	40946	33161	48619	44249	43380	55629	38223	76553	185.023526	154.832682	156.8585	178.825501	145.820787	170.130048	166.121328	229.490805	348.052253	296.921484	307.915648	350.062322	269.597208	345.138815	345.924088	412.562038
514582	XM_010814857,XM_015458110,XM_015458111,XM_015458112,XM_015458113,XM_024978679,XM_024978680,XM_024978682	CD22	CD22 molecule, transcript variant X7	protein_coding	XP_010813159.2;XP_015313596.2;XP_015313597.2;XP_015313598.2;XP_015313599.2;XP_024834447.1;XP_024834448.1;XP_024834450.1	0.007033972	0.835472493	5.663460712	50.68407836	0	20	9	0	10	0	0	0	0	0.106547	0.032313	0	0.039165	0	0	0	0	0.204323	0.063432	0	0.072409	0	0	0
520774	NM_001191316,XM_005205347,XM_005205348,XM_005205349,XM_010804170,XM_010804171,XM_024990696,XR_003034239,XR_003034240,XR_003034241	PHTF2	putative homeodomain transcription factor 2	protein_coding	NP_001178245.1;XP_005205404.1;XP_005205405.1;XP_005205406.1;XP_010802472.1;XP_010802473.1;XP_024846464.1	0.00721456	0.835472493	-0.537247487	0.689084357	1437	1465	2405	1760	1610	2658	2040	2970	5.345754	5.221851	5.79551	6.006533	4.450042	6.727673	7.308842	7.303236	10.056031	10.013906	11.376672	11.758173	8.227353	13.648267	15.219624	13.129231
522863	NM_001075834,XM_024976240,XM_024976241,XM_024976242,XM_024976243,XM_024976244	NMNAT1	nicotinamide nucleotide adenylyltransferase 1	protein_coding	NP_001069302.1;XP_024832008.1;XP_024832009.1;XP_024832010.1;XP_024832011.1;XP_024832012.1	0.007205339	0.835472493	-0.457451425	0.728271642	1457	1095	1801	1649	1815	1943	1497	2936	8.894863	6.936207	8.243836	9.184002	8.193337	8.002461	9.017091	11.736433	16.732343	13.301513	16.182776	17.978269	15.148054	16.234403	18.776811	21.098911
527966	XM_015459825,XM_024983897,XM_024983898,XM_024983899,XR_003032170	CAPN11	calpain 11, transcript variant X5	protein_coding	XP_015315311.2;XP_024839665.1;XP_024839666.1;XP_024839667.1	0.00695217	0.835472493	1.75514777	3.375608919	461	2206	275	104	491	377	251	375	3.417284	16.947566	1.463398	0.661174	2.644362	1.945322	1.848058	1.814426	6.428337	32.50022	2.872675	1.29429	4.888963	3.94643	3.84832	3.261844
613524	NM_001037620,NM_001359999,XM_025001728	PKIA	cAMP-dependent protein kinase inhibitor alpha	protein_coding	NP_001032709.1;NP_001346928.1;XP_024857496.1	0.00724451	0.835472493	-0.754070841	0.592928134	12257	6524	13873	21159	17616	16749	14380	24260	61.841599	34.163129	50.408207	95.700894	65.648628	57.547107	70.224058	80.678851	116.331732	65.514376	98.95208	187.340597	121.372864	116.744456	146.231641	145.038626
616928	XM_002693870,XM_024976660	RHEX	regulator of hemoglobinization and erythroid cell expansion, transcript variant X2	protein_coding	XP_002693916.1;XP_024832428.1	0.007287837	0.835472493	4.959106436	31.10568638	5	8	3	0	8	0	0	0	0.069751	0.115667	0.020413	0	0.084354	0	0	0	0.13121	0.221815	0.040071	0	0.155955	0	0	0
107133048	XR_001501638	LOC107133048	uncharacterized LOC107133048	lncRNA	.	0.007050897	0.835472493	1.691346006	3.229578765	27	20	21	9	27	5	4	10	0.269136	0.202468	0.152294	0.074741	0.199146	0.030475	0.03245	0.066696	0.506279	0.388271	0.298956	0.14631	0.368187	0.061824	0.067572	0.119901
101903645	XR_001502279,XR_003030275,XR_003030276	LOC101903645	uncharacterized LOC101903645, transcript variant X2	lncRNA	.	0.007449671	0.843962721	5.579890608	47.83154899	0	13	14	0	12	0	0	0	0	0.233062	0.175189	0	0.14966	0	0	0	0	0.446942	0.343898	0	0.276694	0	0	0
515561	NM_001205811,XM_005210492,XM_010808216,XM_010808217,XM_010808219,XM_010808220,XM_015472673,XM_024995706,XM_024995707,XR_808518	ZNF462	zinc finger protein 462	protein_coding	NP_001192740.2;XP_005210549.1;XP_010806518.1;XP_010806519.1;XP_010806521.1;XP_010806522.1;XP_015328159.1;XP_024851474.1;XP_024851475.1	0.007578564	0.852841076	-0.887146347	0.540682532	1506	1134	2561	4328	2418	2752	2139	3028	2.955053	2.306708	3.764006	7.468681	3.384705	3.677729	3.940749	3.88089	5.558821	4.423556	7.388803	14.620416	6.257729	7.460923	8.206055	6.976784
281033	NM_175776	TSPO	translocator protein	protein_coding	NP_786970.1	0.00772201	0.858141021	2.090172869	4.257990908	96	118	39	42	1002	41	40	149	2.21005	2.85789	0.637468	0.864874	17.341675	0.645658	0.892449	2.308415	4.157378	5.480554	1.25136	1.693046	32.061737	1.30983	1.858398	4.149902
282609	NM_174693,XM_025001413,XM_025001414,XR_003038025	DGAT1	diacylglycerol O-acyltransferase 1	protein_coding	NP_777118.2;XP_024857181.1;XP_024857182.1	0.007778174	0.858141021	1.060108687	2.085088599	1545	1104	1869	741	5478	1098	794	1762	12.07881	9.104836	10.23801	5.466478	34.923113	6.238684	6.045132	10.154501	22.721741	17.460277	20.097369	10.700982	64.566749	12.656271	12.588131	18.25503
614455	NM_001102279	RETSAT	retinol saturase	protein_coding	NP_001095749.2	0.007734069	0.858141021	1.668391219	3.178599432	372	188	151	90	1488	196	64	317	2.214301	1.168405	0.649393	0.481463	6.619751	0.802349	0.371289	1.261693	4.165375	2.240641	1.274769	0.942493	12.238766	1.627706	0.773156	2.268181
540852	NM_001206853,XM_015473194,XM_024997782,XM_024997783,XM_024997784,XM_024997785,XM_024997786,XM_024997787,XM_024997788	SAMD4A	sterile alpha motif domain containing 4A	protein_coding	NP_001193782.1;XP_015328680.1;XP_024853550.1;XP_024853551.1;XP_024853552.1;XP_024853553.1;XP_024853554.1;XP_024853555.1;XP_024853556.1	0.007904993	0.866469313	-0.89438879	0.537975065	1836	1852	3439	4848	2029	5036	2147	3398	4.900245	4.940159	6.511798	11.232579	3.914782	9.191678	5.416002	5.929462	9.217969	9.473707	12.782759	21.98849	7.23775	18.646939	11.278055	10.659559
286808	NM_001205537,XM_005223383,XM_024983396,XM_024983397	MDFI	MyoD family inhibitor	protein_coding	NP_001192466.1;XP_005223440.1;XP_024839164.1;XP_024839165.1	0.008068845	0.873090362	2.796851278	6.949221077	15	10	12	0	103	3	8	6	0.186215	0.121468	0.104927	0	0.952754	0.017003	0.0946	0.050037	0.350294	0.232938	0.205973	0	1.761474	0.034494	0.196992	0.089953
509536	XM_005221112,XM_005221115,XM_005221117,XM_024980991,XM_024980992,XM_024980993,XM_024980994,XM_024980995	SLC38A10	solute carrier family 38 member 10, transcript variant X1	protein_coding	XP_005221169.2;XP_005221172.2;XP_005221174.2;XP_024836759.1;XP_024836760.1;XP_024836761.1;XP_024836762.1;XP_024836763.1	0.008021	0.873090362	1.124013819	2.179525101	939	672	1229	491	3708	708	434	1121	3.954252	2.949641	3.892425	1.92194	11.525515	1.992731	1.714712	3.071934	7.438439	5.656503	7.640889	3.762321	21.308665	4.042606	3.570644	5.522501
338074	NM_176668,XM_024999354	AOX1	aldehyde oxidase 1	protein_coding	NP_788841.1;XP_024855122.1	0.0084067	0.878766747	0.974309122	1.964700116	4505	8515	3740	2253	5567	3167	2824	2602	18.500068	36.525022	11.106875	8.325089	16.967408	8.908321	11.260802	7.129193	34.800925	70.043763	21.802966	16.296893	31.36978	18.072099	23.449022	12.816349
505485	NM_001114657,XM_010809160,XM_010809161,XM_010809162,XM_024997338,XR_003036600,XR_809227	PLA2G4B	phospholipase A2, group IVB (cytosolic)	protein_coding	NP_001108129.1;XP_010807462.1;XP_010807463.1;XP_010807464.1;XP_024853106.1	0.008255909	0.878766747	0.550393459	1.464485043	233	208	340	149	309	167	130	257	1.057242	0.935634	1.102552	0.708681	1.04524	0.492923	0.683412	0.760199	1.988806	1.794259	2.164327	1.387289	1.932467	0.999982	1.423109	1.36663
520277	NM_001046249	CALM3	calmodulin 3	protein_coding	NP_001039714.1	0.008242148	0.878766747	-0.650123468	0.637225777	9721	6708	7836	13920	10906	13031	8746	16131	89.243942	64.502144	52.002571	115.180008	74.776047	82.284431	78.171593	99.174736	167.878952	123.695267	102.081848	225.472214	138.247864	166.928482	162.781235	178.289185
522791	NM_001077953	RNF11	ring finger protein 11	protein_coding	NP_001071421.1	0.008433662	0.878766747	-0.683196339	0.622783946	2611	2106	2546	3277	5204	4735	4008	6642	20.33577	17.178864	14.332504	22.998699	30.269918	25.36566	30.389814	34.643108	38.254112	32.943779	28.134926	45.02142	55.963799	51.458714	63.282471	62.278889
540901	NM_001081739,XM_010813225	PRRX1	paired related homeobox 1	protein_coding	NP_001075208.1;XP_010811527.1	0.008349728	0.878766747	-0.84129207	0.558143475	4476	2388	5067	7786	3449	5149	4948	7124	17.339848	9.650688	14.252534	27.064101	9.965455	13.601172	18.593954	18.493249	32.618407	18.507055	27.977944	52.979701	18.424386	27.592379	38.719265	33.245829
788468	XM_002690810,XM_010809231,XM_024998183,XM_024998184,XM_024998185,XM_024998186,XM_024998187,XM_024998188,XR_003036941	ZNF106	zinc finger protein 106, transcript variant X1	protein_coding	XP_002690856.2;XP_010807533.1;XP_024853951.1;XP_024853952.1;XP_024853953.1;XP_024853954.1;XP_024853955.1;XP_024853956.1	0.008329821	0.878766747	-0.802440063	0.573378589	19206	11508	39746	36041	22832	35763	29902	43742	38.729667	24.443609	59.206777	66.043189	33.977531	48.636421	58.317154	59.137057	72.855319	46.875326	116.22381	129.28375	62.818531	98.667556	121.437191	106.312344
100848355	XM_024999669,XM_024999670	BRD3OS	BRD3 opposite strand, transcript variant X1	protein_coding	XP_024855437.1;XP_024855438.1	0.00850899	0.881176336	-2.293960001	0.203915027	12	4	10	2	24	51	58	133	0.118159	0.042193	0.068492	0.009452	0.185308	0.366942	0.581957	0.9242	0.222271	0.080913	0.13445	0.018503	0.342603	0.744407	1.211843	1.66146
506984	XM_010804612,XM_024991195	KIAA1147	KIAA1147, transcript variant X1	protein_coding	XP_010802914.1;XP_024846963.1	0.008870049	0.883827471	0.843962507	1.794973453	115	228	244	70	180	126	74	146	0.288877	0.60049	0.446174	0.158863	0.339984	0.218574	0.181815	0.246987	0.543414	1.151556	0.875845	0.310985	0.628572	0.443415	0.378603	0.444015
509501	NM_001025326	SRGN	serglycin	protein_coding	NP_001020497.1	0.008622605	0.883827471	1.232460694	2.349674141	287	304	187	70	883	179	143	286	4.690106	5.200009	2.200778	1.025428	10.7775	2.012263	2.26073	3.120026	8.822672	9.972019	4.320162	2.007341	19.925718	4.082231	4.707649	5.608958
541268	NM_001144082,XM_024999083,XM_024999084,XM_024999085,XM_024999086,XM_024999087,XM_024999088,XM_024999089,XM_024999091,XM_024999092,XM_024999093,XM_024999094,XM_024999095,XM_024999096,XM_024999097,XM_024999098,XM_024999099	DAB2IP	DAB2 interacting protein	protein_coding	NP_001137554.1;XP_024854851.1;XP_024854852.1;XP_024854853.1;XP_024854854.1;XP_024854855.1;XP_024854856.1;XP_024854857.1;XP_024854859.1;XP_024854860.1;XP_024854861.1;XP_024854862.1;XP_024854863.1;XP_024854864.1;XP_024854865.1;XP_024854866.1;XP_024854867.1	0.008807494	0.883827471	-0.625891989	0.648018997	1685	1131	1891	1657	1282	2110	1867	3272	5.391607	3.83498	4.162584	4.505704	2.935691	4.506769	5.501303	6.90621	10.142286	7.354314	8.171217	8.820206	5.427583	9.142777	11.455681	12.415487
615408	NM_001076371,XM_024977449	45540	septin 5	protein_coding	NP_001069839.1;XP_024833217.1	0.008901106	0.883827471	-0.808327226	0.571043587	105	62	106	142	178	196	123	288	0.875518	0.523659	0.63205	1.035798	1.135425	1.167935	0.969767	1.677605	1.646958	1.004217	1.240725	2.027641	2.099203	2.369363	2.019402	3.015879
615761	NM_001081543	KCNE4	potassium voltage-gated channel subfamily E regulatory subunit 4	protein_coding	NP_001075012.1	0.008850618	0.883827471	1.232517781	2.349767119	85	106	147	55	440	68	56	121	0.613219	0.800777	0.768206	0.357603	2.375485	0.334399	0.393964	0.582275	1.153541	1.535644	1.508	0.700032	4.391858	0.678387	0.820375	1.046771
100139854	NM_001191280,XM_024990385	ZNF862	zinc finger protein 862	protein_coding	NP_001178209.2;XP_024846153.1	0.008677398	0.883827471	0.8487498	1.800939604	510	903	724	327	520	364	220	563	1.502806	2.950494	1.577992	1.037263	1.187245	0.736926	0.631208	1.197369	2.826964	5.65814	3.097623	2.030509	2.195009	1.494984	1.314401	2.152543
101904203	XM_015471522	C6H4orf54	chromosome 6 C4orf54 homolog	protein_coding	XP_015327008.1	0.008790289	0.883827471	-0.713329643	0.60991088	37203	34341	58522	67043	74007	72300	81067	71350	62.96463	60.879318	71.605812	102.268555	93.549156	84.165932	133.579636	80.871521	118.444305	116.747826	140.563309	200.19722	172.956085	170.745422	278.160645	145.384995
282390	NM_174627,XM_005218906	TYROBP	TYRO protein tyrosine kinase binding protein	protein_coding	NP_777052.1;XP_005218963.1	0.009176986	0.885399689	1.887066801	3.698824375	22	31	15	3	39	4	5	18	0.782344	1.095082	0.342078	0.079521	0.928877	0.0717	0.134504	0.394126	1.471687	2.100031	0.671504	0.155667	1.717331	0.145457	0.280085	0.708532
511887	NM_001278652,XM_024975187,XM_024975188,XM_024975189,XM_024975190,XM_024975191,XM_024975192,XM_024975193,XM_024975194,XM_024975195,XM_024975196,XM_024975197,XM_024975198,XM_024975199	DGKZ	diacylglycerol kinase zeta	protein_coding	NP_001265581.1;XP_024830955.1;XP_024830956.1;XP_024830957.1;XP_024830958.1;XP_024830959.1;XP_024830960.1;XP_024830961.1;XP_024830962.1;XP_024830963.1;XP_024830964.1;XP_024830965.1;XP_024830966.1;XP_024830967.1	0.008979481	0.885399689	-0.643681477	0.64007751	3090	1903	3082	3626	2596	3570	3628	4624	14.583436	9.911099	10.799763	15.668737	9.389168	11.393139	16.561888	14.675346	27.433253	19.006441	21.200096	30.672555	17.358936	23.112991	34.487777	26.382281
539238	XM_024993485,XM_024993486,XM_024993487,XM_024993488,XM_024993489,XM_024993490,XM_024993491,XM_024993492,XM_024993493,XM_024993494,XM_024993495,XM_024993496,XM_024993497,XM_024993498	ANK2	ankyrin 2, transcript variant X6	protein_coding	XP_024849253.1;XP_024849254.1;XP_024849255.1;XP_024849256.1;XP_024849257.1;XP_024849258.1;XP_024849259.1;XP_024849260.1;XP_024849261.1;XP_024849262.1;XP_024849263.1;XP_024849264.1;XP_024849265.1;XP_024849266.1	0.009149834	0.885399689	-0.630262315	0.646058936	2494	2367	2294	3448	2646	2871	2736	5595	4.794957	3.8915	3.296368	5.473372	3.85979	3.517678	4.846413	7.155051	9.019909	7.4627	6.47082	10.714476	7.136081	7.136228	10.091965	12.862834
614643	gene-LOC614643	LOC614643	.	pseudogene	.	0.009179203	0.885399689	0.717426975	1.644246928	362	646	732	351	797	380	300	368	12.514247	23.390827	18.29731	10.925379	20.579443	9.036551	10.100075	8.511468	23.540854	44.856415	35.9179	21.387125	38.047798	18.332235	21.031971	15.301305
618855	NM_001082466,XM_010818064	NUDT3	nudix hydrolase 3	protein_coding	NP_001075935.1;XP_010816366.1	0.009092155	0.885399689	-0.757067983	0.591697628	5994	2908	5032	7802	6325	6669	5114	13277	19.095568	10.106798	12.045508	22.768505	18.148102	16.116958	17.423573	25.85603	35.921136	19.381732	23.645514	44.570803	33.552677	32.696092	36.282116	46.48211
507339	NM_001045966	C7	complement C7	protein_coding	NP_001039431.1	0.009272913	0.88805999	0.931568415	1.907348429	1529	1540	775	552	1259	496	579	1040	7.961726	8.402266	2.915729	2.589194	4.895976	1.77557	2.933164	3.626169	14.976996	16.112963	5.72362	5.068511	9.051805	3.602056	6.107898	6.518865
512045	NM_001166616,XM_024995617,XM_024995618,XR_003035871,XR_003035872,XR_003035873,XR_003035874	C5	complement component 5	protein_coding	NP_001160088.1;XP_024851385.1;XP_024851386.1	0.009334574	0.88805999	-6.448053028	0.011453616	0	0	0	8	0	0	0	69	0	0	0	0.019252	0	0	0	0.137775	0	0	0	0.037686	0	0	0	0.247682
512659	NM_001100347	MPP7	membrane palmitoylated protein 7	protein_coding	NP_001093817.1	0.009364614	0.88805999	-0.836824067	0.559874716	282	265	716	412	529	914	739	816	1.636804	1.610191	3.006706	2.155576	2.296901	3.651515	4.180689	3.175561	3.079031	3.087851	5.902209	4.219678	4.24657	7.407743	8.705691	5.708795
511767	NM_001034409,XM_010804256,XM_015469386,XM_024990619	EEPD1	endonuclease/exonuclease/phosphatase family domain containing 1	protein_coding	NP_001029581.1;XP_010802558.1;XP_015324872.1;XP_024846387.1	0.00943683	0.889908886	0.628563738	1.546025095	1652	2552	2123	1125	3271	1470	1072	2353	11.522061	18.787827	10.71813	7.087322	17.060097	7.115513	7.29733	10.996543	21.674428	36.029277	21.039855	13.873885	31.541144	14.435072	15.195652	19.768795
282068	NM_174460	SFRP1	secreted frizzled related protein 1	protein_coding	NP_776885.1	0.009772457	0.892489344	1.246137353	2.372054822	247	460	162	78	154	102	84	193	1.109695	2.169395	0.526754	0.314779	0.51801	0.316123	0.3677	0.58185	2.087474	4.160234	1.034027	0.6162	0.95771	0.641312	0.765684	1.046008
504538	NM_001114626,XM_005223032,XM_010817880	PRSS42	serine protease 42	protein_coding	NP_001108098.2;XP_005223089.1;XP_010816182.1	0.009544246	0.892489344	1.59432912	3.019540702	24	33	20	12	86	14	7	17	0.232655	0.367401	0.142209	0.102134	0.623169	0.090489	0.066593	0.110391	0.437653	0.704563	0.279157	0.199934	1.152131	0.183573	0.138669	0.198453
524787	NM_001037820,XM_024989367,XM_024989368,XM_024989369,XM_024989370,XR_003033835	CHD1L	chromodomain helicase DNA binding protein 1 like	protein_coding	NP_001032909.1;XP_024845135.1;XP_024845136.1;XP_024845137.1;XP_024845138.1	0.009687218	0.892489344	0.470821094	1.385898013	508	573	823	395	709	465	346	552	3.351791	4.083897	3.996822	2.297949	3.495927	2.037346	2.144185	2.431062	6.305136	7.831657	7.845824	4.498385	6.463359	4.133115	4.464962	4.370387
618122	NM_001109803,XM_005203009	SYNC	syncoilin, intermediate filament protein	protein_coding	NP_001103273.1;XP_005203066.1	0.009698565	0.892489344	-0.626949125	0.647544334	1776	1104	2260	2243	2684	2560	2678	3450	12.011189	7.831696	11.079531	13.716413	13.563876	11.933859	17.673253	15.671654	22.594538	15.018785	21.74929	26.850751	25.077243	24.209941	36.802042	28.173372
3283877	rna-KEH36_p13	ND1	NADH dehydrogenase subunit 1	protein_coding	YP_209205.1	0.009781429	0.892489344	-0.575383024	0.671108054	157830	203626	221138	176506	259681	342224	216683	502737	3146.555176	4252.192383	3187.212402	3171.542725	3866.611084	4692.77832	4205.746582	6712.189453	5919.061523	8154.398438	6256.546875	6208.49707	7148.689453	9520.12793	8757.869141	12066.69043
100533104	NM_001204168	EIF4EBP3	eukaryotic translation initiation factor 4E binding protein 3	protein_coding	NP_001191097.1	0.009700303	0.892489344	0.614303293	1.530818555	200	134	250	109	262	141	94	174	5.440493	3.804525	4.904779	2.672291	5.325094	2.639375	2.469325	3.161897	10.234243	7.29591	9.628157	5.23118	9.845171	5.354438	5.142018	5.68423
282601	NM_174689	ARF2	ADP-ribosylation factor 2	protein_coding	NP_777114.1	0.009972813	0.904661582	-0.776844494	0.583641957	666	476	757	888	1174	827	1216	1930	5.552083	4.153882	4.56669	6.673778	7.313702	4.742337	9.871317	10.782634	10.44416	7.965869	8.964483	13.064345	13.521759	9.620667	20.555614	19.384243
511211	NM_001075500,XM_005209367,XM_024994095	SPOCK1	SPARC (osteonectin), cwcv and kazal like domains proteoglycan 1	protein_coding	NP_001068968.1;XP_005209424.1;XP_024849863.1	0.010028962	0.904661582	0.740871797	1.671185404	208	215	281	116	328	214	113	126	0.831069	0.897639	0.810695	0.416975	0.97787	0.587682	0.438477	0.33609	1.563343	1.721395	1.591407	0.816255	1.80791	1.192217	0.913067	0.604198
540006	NM_001076197,XM_005227432	ZCCHC12	zinc finger CCHC-type containing 12	protein_coding	NP_001069665.1;XP_005227489.1	0.010075615	0.904661582	-1.293660064	0.407914851	20	14	20	19	24	55	28	93	0.150224	0.110645	0.129271	0.125943	0.132936	0.295921	0.24862	0.473918	0.282591	0.212183	0.25376	0.246542	0.245775	0.600328	0.517716	0.851976
104975460	XR_814326	LOC104975460	uncharacterized LOC104975460	lncRNA	.	0.010182279	0.909401396	-1.095032013	0.468125736	96	33	49	137	74	131	73	178	2.011459	0.709957	0.732517	2.589081	1.157903	1.897673	1.495162	2.508249	3.783804	1.361479	1.437941	5.068292	2.14076	3.849765	3.113462	4.509149
767827	NM_001076550	C1S	complement C1s	protein_coding	NP_001070018.1	0.010244364	0.910130832	1.354310981	2.556749788	2208	4638	1253	883	1284	561	628	1874	15.025953	33.063347	6.164593	5.414496	6.527351	2.626233	4.155347	8.538512	28.265684	63.405338	12.101191	10.599222	12.067935	5.327778	8.65292	15.349921
100140069	NM_001191339,XM_024990386,XM_024990387,XM_024990388,XM_024990389,XM_024990390,XM_024990391,XM_024990392,XM_024990393,XM_024990394,XM_024990395,XM_024990396	WDR86	WD repeat domain 86	protein_coding	NP_001178268.2;XP_024846154.1;XP_024846155.1;XP_024846156.1;XP_024846157.1;XP_024846158.1;XP_024846159.1;XP_024846160.1;XP_024846161.1;XP_024846162.1;XP_024846163.1;XP_024846164.1	0.010421193	0.920993354	-0.954444897	0.516040107	667	509	611	787	295	1466	772	882	5.32037	4.363567	3.538857	5.589025	1.744015	8.437571	6.043064	4.651871	10.008281	8.367983	6.946829	10.940872	3.224379	17.117101	12.583825	8.3628
493645	NM_001007810,XM_005219180	C5AR1	complement C5a receptor 1	protein_coding	NP_001007811.2;XP_005219237.1	0.010958942	0.924934708	1.408221353	2.654097468	42	169	59	37	232	47	41	49	0.285373	1.21657	0.290674	0.227978	1.191254	0.219995	0.272728	0.221224	0.536823	2.333008	0.570597	0.446282	2.202421	0.446299	0.567917	0.397701
507830	NM_001075333,XM_024993993,XM_024993994,XM_024993995	GPR108	G protein-coupled receptor 108	protein_coding	NP_001068801.1;XP_024849761.1;XP_024849762.1;XP_024849763.1	0.010629529	0.924934708	0.655548764	1.57521501	361	398	397	206	634	294	159	453	3.552365	4.053257	2.816782	1.81205	4.632989	1.978425	1.506592	2.972725	6.682441	7.772902	5.529387	3.547202	8.565589	4.013585	3.137263	5.344152
508098	NM_001130749	LOC508098	uncharacterized LOC508098	protein_coding	NP_001124221.1	0.010758797	0.924934708	1.470491891	2.771163611	56	149	68	51	330	34	55	46	1.137987	3.186839	0.998046	0.931514	5.030071	0.476655	1.084222	0.626326	2.140694	6.111378	1.95918	1.823499	9.299725	0.966979	2.257738	1.125964
519027	NM_001102053,XM_005204509,XM_015465268,XM_024988902	KANK4	KN motif and ankyrin repeat domains 4	protein_coding	NP_001095523.2;XP_005204566.2;XP_015320754.2;XP_024844670.1	0.010871299	0.924934708	-0.96321701	0.512911915	113	51	123	133	78	151	100	324	0.395428	0.189436	0.316947	0.420446	0.203626	0.36973	0.341803	0.773288	0.743849	0.363281	0.622172	0.823049	0.376468	0.750063	0.711757	1.390161
524274	NM_001205908,XM_005223141	XPC	XPC complex subunit, DNA damage recognition and repair factor	protein_coding	NP_001192837.1;XP_005223198.2	0.010930707	0.924934708	0.55872633	1.472968246	1859	1428	2079	949	2248	1406	694	2032	10.443483	8.399201	8.552367	4.801168	9.529364	5.460117	3.789081	7.645179	19.64549	16.107085	16.788426	9.398593	17.618133	11.07681	7.890222	13.743953
539605	NM_001076178	CFP	complement factor properdin	protein_coding	NP_001069646.1	0.010856948	0.924934708	1.284664812	2.436254436	53	168	64	39	112	35	37	44	0.640574	2.157052	0.563546	0.429417	1.025728	0.29549	0.439814	0.354762	1.205	4.136563	1.106248	0.840611	1.896392	0.599454	0.91585	0.637765
100296784	XM_002691137,XM_005212392,XR_809585	ANKRD23	ankyrin repeat domain 23, transcript variant X2	protein_coding	XP_002691183.4;XP_005212449.2	0.010755233	0.924934708	-0.948371506	0.518217088	62503	16452	82953	77654	71119	115791	77583	145343	438.115254	119.851097	422.671363	492.091503	376.964614	565.859542	536.341568	688.012803	824.149239	229.837564	829.710281	963.300499	696.941849	1147.945907	1116.855163	1236.859894
104970129	XR_808833	LOC104970129	uncharacterized LOC104970129	lncRNA	.	0.010571665	0.924934708	1.615889679	3.065005535	27	41	30	16	28	7	6	9	0.172582	0.279466	0.138567	0.089515	0.13352	0.029366	0.033906	0.035027	0.324647	0.53593	0.27201	0.175231	0.246855	0.059573	0.070604	0.06297
112448816	XR_003037247	LOC112448816	uncharacterized LOC112448816	lncRNA	.	0.010723873	0.924934708	0.878947348	1.839032974	152	259	322	152	447	173	117	125	0.482969	0.863736	0.741411	0.4361	1.064028	0.37886	0.36154	0.266046	0.908526	1.65638	1.455402	0.853694	1.967202	0.768584	0.752857	0.478278
100335299	XM_005217234,XR_003029772	KIAA0040	KIAA0040 ortholog, transcript variant X1	protein_coding	XP_005217291.1	0.0111764	0.935070087	-0.509582464	0.7024257	370	277	464	489	543	556	386	776	1.942045	1.513424	1.761822	2.291628	2.129925	2.008915	1.971666	2.69817	3.653226	2.902281	3.458484	4.486009	3.937859	4.075439	4.105715	4.850575
112448165	XR_003036558	LOC112448165	small nucleolar RNA SNORD50	snoRNA	.	0.01118982	0.935070087	1.867643149	3.649359174	22	15	140	6	38	18	14	13	5.976549	4.046376	27.48719	1.431086	7.667008	3.25043	3.46443	2.238639	11.242631	7.759705	53.957775	2.801441	14.174962	6.59407	7.214183	4.024463
280832	NM_001166484,XM_005207937	KIT	v-kit Hardy-Zuckerman 4 feline sarcoma viral oncogene homolog	protein_coding	NP_001159956.1;XP_005207994.2	0.011455109	0.93886031	0.946021209	1.92655211	163	184	280	81	577	187	117	187	0.601194	0.710832	0.747365	0.268101	1.5944	0.473821	0.418426	0.46303	1.13092	1.363158	1.467089	0.524825	2.947769	0.96123	0.871313	0.832403
511581	NM_001034407,XM_005207128,XM_005207129	C1R	complement C1r	protein_coding	NP_001029579.1;XP_005207185.1;XP_005207186.1	0.011406787	0.93886031	1.433932859	2.701822427	1877	3730	753	455	1487	493	386	2004	13.890328	28.899581	4.02085	3.05739	8.282451	2.530747	2.796092	10.156368	26.129434	55.420514	7.892989	5.985037	15.312808	5.134068	5.822465	18.258388
515491	NM_001192415,XM_005210029,XM_024995705	CEMIP2	cell migration inducing hyaluronidase 2	protein_coding	NP_001179344.1;XP_005210086.1;XP_024851473.1	0.011619291	0.93886031	-1.145327721	0.452086982	912	1704	2359	3990	1989	2827	4338	1565	2.807276	5.545788	5.28147	11.11845	4.584164	6.045197	13.0751	3.223284	5.280835	10.635118	10.367607	21.765075	8.475318	12.263747	27.227037	5.794586
540404	NM_001109802,XM_005221557,XM_024981361,XM_024981362,XM_024981363	PRKAA1	protein kinase AMP-activated catalytic subunit alpha 1	protein_coding	NP_001103272.1;XP_005221614.1;XP_024837129.1;XP_024837130.1;XP_024837131.1	0.011589886	0.93886031	-0.754068896	0.592928934	1231	811	2111	1932	1176	2277	1899	1915	5.208538	3.573167	6.441855	7.447317	3.772803	6.77677	7.846553	5.407868	9.797909	6.852236	12.645457	14.578597	6.975254	13.747873	16.339329	9.721876
618078	NM_001193182	GALNT15	polypeptide N-acetylgalactosaminyltransferase 15	protein_coding	NP_001180111.1	0.011530313	0.93886031	1.290699912	2.446467152	539	2408	2916	648	1976	1359	507	385	2.564761	12.021505	10.048564	2.780366	7.034442	4.455441	2.349445	1.228386	4.824635	23.053553	19.725487	5.442745	13.005456	9.038648	4.892385	2.208303
618664	NM_001076515,XM_015474768,XM_024975548,XM_024975549,XM_024975550,XM_024975551,XM_024975552	LOC618664	ecto-ADP-ribosyltransferase 5-like	protein_coding	NP_001069983.1;XP_015330254.2;XP_024831316.1;XP_024831317.1;XP_024831318.1;XP_024831319.1;XP_024831320.1	0.011624515	0.93886031	1.225023393	2.3375924	721	375	1207	181	237	233	147	539	8.688228	4.665568	10.336229	1.913185	2.078957	1.913202	1.714601	4.25678	16.343634	8.947125	20.290176	3.745182	3.843629	3.881266	3.570414	7.652531
100299284	XM_024977892	RTN4R	reticulon 4 receptor	protein_coding	XP_024833660.1	0.011538489	0.93886031	2.553155293	5.869165106	11	58	20	4	588	34	36	19	0.10265	0.609425	0.140733	0.032869	4.40239	0.228764	0.342866	0.123713	0.193097	1.168689	0.276261	0.064344	8.139253	0.464088	0.71397	0.222402
282053	NM_001034038	RPS3A	ribosomal protein S3A	protein_coding	NP_001029210.1	0.012049705	0.942234024	0.39148236	1.311740517	58885	64919	80468	42582	93730	61231	44695	62831	1297.448608	1498.265869	1281.772583	845.623352	1542.438354	927.963074	958.770691	927.123108	2440.661865	2873.213379	2516.139404	1655.361694	2851.699463	1882.536621	1996.504028	1666.71521
511699	NM_001031757,XM_005228495,XM_005228496,XM_024987882,XM_024987884	CLCN4	chloride voltage-gated channel 4	protein_coding	NP_001026927.1;XP_005228552.1;XP_005228553.1;XP_024843650.1;XP_024843652.1	0.011815197	0.942234024	-0.803035641	0.573141933	1000	672	1112	1848	1071	1082	874	2588	3.489868	2.437398	2.731408	5.598644	2.638746	2.499938	2.831147	5.854335	6.564873	4.674183	5.361795	10.959704	4.878579	5.071566	5.895463	10.524501
518906	XM_002694111,XM_005217164	GPR153	G protein-coupled receptor 153, transcript variant X1	protein_coding	XP_002694157.1;XP_005217221.1	0.011829805	0.942234024	-0.97354148	0.509254426	267	193	174	249	109	411	243	615	1.250547	0.945494	0.588813	1.053068	0.378879	1.325383	1.109379	1.930079	2.352434	1.813167	1.15585	2.061448	0.700482	2.688774	2.310125	3.469759
534337	NM_001034607,XM_024995838,XM_024995839,XM_024995840	SH3YL1	SH3 and SYLF domain containing 1	protein_coding	NP_001029779.1;XP_024851606.1;XP_024851607.1;XP_024851608.1	0.011990724	0.942234024	0.753497196	1.685874562	374	241	440	143	684	328	167	340	3.985675	2.749599	3.361962	1.279962	5.346406	2.447865	1.571938	2.488873	7.497551	5.272886	6.599583	2.505607	9.884573	4.965928	3.273339	4.474317
538490	NM_001076105,XM_015461363	RASSF7	Ras association domain family member 7	protein_coding	NP_001069573.1;XP_015316849.1	0.01193963	0.942234024	1.893320213	3.714891855	19	139	20	18	87	26	12	13	0.207231	1.711913	0.13745	0.192535	0.713216	0.190358	0.105062	0.07809	0.389828	3.282924	0.269816	0.376899	1.318612	0.386174	0.218777	0.140385
538566	NM_001205484	HS6ST3	heparan sulfate 6-O-sulfotransferase 3	protein_coding	NP_001192413.1	0.012057023	0.942234024	-3.238913078	0.105922936	9	0	0	72	5	10	20	7	0.080071	0	0	0.619987	0.031003	0.059527	0.178251	0.04119	0.150624	0	0	1.213664	0.05732	0.120762	0.371182	0.074048
789192	XM_010800793	LOC789192	cyclin-G1	protein_coding	XP_010799095.2	0.012014219	0.942234024	-0.740690533	0.59845284	2873	2854	2779	4357	6185	8039	4534	5607	37.710743	39.238113	26.364212	51.538925	60.628735	72.578964	57.934227	49.28183	70.938591	75.246635	51.753349	100.890724	112.091957	147.239227	120.639816	88.595314
100336619	XM_024981091,XM_024981092	SDK2	sidekick cell adhesion molecule 2, transcript variant X1	protein_coding	XP_024836859.1;XP_024836860.1	0.012266606	0.954194963	-0.900086699	0.535854528	83	91	84	137	66	99	129	218	0.148389	0.16884	0.108557	0.220521	0.087435	0.121489	0.223315	0.260972	0.279139	0.323783	0.213099	0.431683	0.161652	0.246462	0.465021	0.469158
528414	XM_024991212	NOBOX	NOBOX oogenesis homeobox	protein_coding	XP_024846980.1	0.0123416	0.95562482	1.112872899	2.16275898	78	64	53	27	69	20	33	34	0.388881	0.3349	0.190693	0.119787	0.257021	0.065852	0.157185	0.110866	0.731534	0.642236	0.374333	0.234491	0.475186	0.133592	0.327315	0.199307
507884	NM_001075335,XM_005209365,XM_005209366,XM_010807298	MYOT	myotilin	protein_coding	NP_001068803.1;XP_005209422.1;XP_005209423.1;XP_010805600.1	0.012466784	0.957463517	-0.653436483	0.635764126	124900	98273	175397	216946	144931	155631	177396	214854	1071.53196	883.496968	1087.170346	1675.740211	926.705174	917.52932	1480.219768	1232.350094	2015.684936	1694.275636	2134.132164	3280.368492	1713.316387	1861.370068	3082.347671	2215.430183
513450	NM_001034446,XM_005225516,XM_005225518,XM_005225519,XM_005225520,XM_015460659,XM_024985585,XR_003032727,XR_003032728	SFXN2	sideroflexin 2	protein_coding	NP_001029618.1;XP_005225573.1;XP_005225575.1;XP_005225576.1;XP_005225577.2;XP_015316145.2;XP_024841353.1	0.012484538	0.957463517	1.222994076	2.334306619	144	60	118	38	273	40	38	133	1.006705	0.259093	0.455329	0.137736	1.412322	0.147897	0.149918	0.61038	1.893737	0.496858	0.893816	0.269627	2.611135	0.300035	0.312183	1.097296
538666	NM_001076118,XM_005201606,XM_005201607,XM_005201609,XM_010801305,XM_015472240	FAM131A	family with sequence similarity 131 member A	protein_coding	NP_001069586.1;XP_005201663.1;XP_005201664.1;XP_005201666.1;XP_010799607.1;XP_015327726.2	0.012535512	0.957463517	-0.624973855	0.648431528	471	441	458	671	496	530	557	976	3.819346	3.835962	2.683806	5.150868	2.942972	3.004749	4.404119	5.307825	7.184663	7.356196	5.268354	10.083154	5.441043	6.095663	9.170953	9.542026
509471	NM_001098917	UBE2L6	ubiquitin conjugating enzyme E2 L6	protein_coding	NP_001092387.1	0.012609167	0.958751084	1.122926109	2.177882482	566	360	170	165	823	288	116	297	10.448246	6.960991	2.257251	2.730067	11.348759	3.652866	2.071298	3.668603	19.654448	13.349042	4.431017	5.344279	20.981876	7.410482	4.313184	6.59515
532713	NM_001046333,XM_005207624,XM_005207625,XM_005207626,XM_005207627,XM_005207628,XM_005207629,XM_005207630,XM_005207631,XM_005207632,XM_005207634,XM_005207635,XM_005207638,XM_005207639,XM_005207644,XM_005207645,XM_005207647,XM_010805903,XM_010805904,XM_010805908,XM_010805909,XM_015471500,XM_024993275,XM_024993276,XM_024993277,XM_024993278,XM_024993279,XM_024993280,XM_024993281,XM_024993282,XM_024993…	CAMK2D	calcium/calmodulin dependent protein kinase II delta	protein_coding	NP_001039798.1;XP_005207681.1;XP_005207682.1;XP_005207683.1;XP_005207684.1;XP_005207685.1;XP_005207686.1;XP_005207687.1;XP_005207688.1;XP_005207689.1;XP_005207691.1;XP_005207692.1;XP_005207695.1;XP_005207696.1;XP_005207701.1;XP_005207702.1;XP_005207704.1;XP_010804205.1;XP_010804206.1;XP_010804210.1;XP_010804211.1;XP_015326986.1;XP_024849043.1;XP_024849044.1;XP_024849045.1;XP_024849046.1;XP_024849…	0.012680356	0.959840432	-0.509136967	0.702642639	6749	4666	10703	8160	9126	11730	8079	13141	34.272142	25.218748	40.596132	39.109547	34.341465	40.552588	39.110148	45.622976	64.470154	48.361801	79.690827	76.559433	63.491385	82.268071	81.441329	82.0177
529298	XM_025001264	L3MBTL1	L3MBTL1, histone methyl-lysine binding protein	protein_coding	XP_024857032.1	0.012889308	0.971301448	1.137159361	2.19947524	117	480	342	130	381	109	163	138	0.299234	1.295594	0.636534	0.301561	0.732075	0.192848	0.407813	0.236983	0.562896	2.48455	1.249526	0.590324	1.353479	0.391226	0.849213	0.42603
534092	NM_001076012	DDR1	discoidin domain receptor tyrosine kinase 1	protein_coding	NP_001069480.2	0.012967974	0.971445909	0.686993903	1.609925471	1602	1192	1531	791	1124	1007	478	1013	8.253702	6.436531	5.703842	3.675103	4.327114	3.569091	2.396755	3.495731	15.526239	12.343287	11.196729	7.19425	8.000079	7.24053	4.990902	6.284373
100336551	XM_002687737,XM_005206963,XM_005206964,XM_005206965,XM_005206966,XM_010805439	ABCC9	ATP binding cassette subfamily C member 9, transcript variant X3	protein_coding	XP_002687783.1;XP_005207020.1;XP_005207021.1;XP_005207022.1;XP_005207023.1;XP_010803741.1	0.013006326	0.971445909	-0.557425405	0.679513724	3873	2834	5589	3470	4300	7277	4310	8525	8.270318	6.343765	9.037416	7.299247	6.7463	11.26395	9.105067	12.458509	15.557496	12.165389	17.740586	14.28874	12.472731	22.85091	18.960007	22.397011
100296459	XM_024978857,XR_003030248	C18H19orf18	chromosome 18 C19orf18 homolog, transcript variant X1	protein_coding	XP_024834625.1	0.013140438	0.977139178	0.815381285	1.759763173	283	179	496	158	326	191	82	263	1.878947	1.231785	2.38453	0.942394	1.616	0.872642	0.51816	1.169491	3.534532	2.362186	4.68087	1.844796	2.987702	1.77031	1.078995	2.102427
515925	NM_001083691,XM_024987145	FADS3	fatty acid desaturase 3	protein_coding	NP_001077160.1;XP_024842913.1	0.013364427	0.984019441	-0.664125945	0.631070922	150	88	167	206	194	197	177	297	1.651851	1.018224	1.342369	2.062697	1.609569	1.508024	1.907793	2.219344	3.107336	1.952641	2.63509	4.037863	2.975813	3.059293	3.972707	3.989777
100125240	NM_001103319,XR_808699	PLN	phospholamban	protein_coding	NP_001096789.1	0.013407848	0.984019441	-1.065907545	0.477672079	6412	7034	18095	19459	12872	26419	22604	9039	45.869316	52.506027	93.719156	126.179087	68.778946	130.369314	158.59754	43.467438	86.285883	100.69042	183.972137	247.003628	127.160271	264.477127	330.256859	78.142637
104973263	XR_003036924,XR_809538,XR_809539	LOC104973263	uncharacterized LOC104973263, transcript variant X3	lncRNA	.	0.013349991	0.984019441	-1.754134092	0.29645107	62	40	185	716	150	79	172	155	0.813091	0.621086	1.723227	8.326847	1.461708	0.792901	2.209377	1.276851	1.529525	1.191051	3.38272	16.300333	2.702444	1.608539	4.600713	2.29543
280695	NM_173881	MB	myoglobin	protein_coding	NP_776306.1	0.013580747	0.990591411	-1.052014673	0.482294187	68227	18138	28178	47148	50876	70179	70482	157729	1198.466797	333.730255	357.834381	746.452515	667.465149	847.911011	1205.374023	1855.505249	2254.465088	639.992065	702.434326	1461.228394	1234.026733	1720.136963	2510.020264	3335.693604
506544	NM_001075268,XM_010805037,XM_024991491,XM_024991492	PFKM	phosphofructokinase, muscle	protein_coding	NP_001068736.1;XP_010803339.1;XP_024847259.1;XP_024847260.1	0.013908185	0.990591411	-0.560757303	0.677946201	97849	64025	110063	120540	94626	151512	75078	169391	664.384092	455.12591	540.076137	737.501214	479.742698	707.296755	496.324258	770.238509	1249.789139	872.791564	1060.177765	1443.70552	886.960549	1434.876162	1033.524811	1384.679249
512737	NM_001206264,XM_005203698,XM_005203700,XM_005203701,XM_010802904	CLK2	CDC like kinase 2	protein_coding	NP_001193193.1;XP_005203755.1;XP_005203757.1;XP_005203758.1;XP_010801206.1	0.013731129	0.990591411	0.435784991	1.352646628	2178	2686	2659	1511	3019	2008	1525	2353	20.858965	26.475497	18.256201	12.486133	21.376192	13.099223	13.651797	14.847195	39.238306	50.771865	35.837201	24.442401	39.52085	26.574084	28.427929	26.691218
532586	NM_001192730,XM_015474806	DEPDC7	DEP domain containing 7	protein_coding	NP_001179659.2;XP_015330292.2	0.013825518	0.990591411	-0.913629239	0.530848011	96	51	50	125	105	131	89	205	1.066154	0.516404	0.399086	1.189772	0.866254	0.980993	0.955503	1.481412	2.005569	0.990304	0.783411	2.329055	1.601551	1.990117	1.9897	2.663176
537451	NM_001192905	GYS2	glycogen synthase 2	protein_coding	NP_001179834.1	0.013834024	0.990591411	-2.41635555	0.187328778	4	0	2	7	8	17	24	17	0.023215	0	0.009263	0.036074	0.03591	0.073558	0.144259	0.070239	0.043671	0	0.018183	0.070617	0.06639	0.149225	0.300398	0.12627
538425	NM_001193081,XM_024982908	CTDSPL	CTD small phosphatase like	protein_coding	NP_001180010.2;XP_024838676.1	0.01387446	0.990591411	1.152829368	2.22349532	157	353	386	157	1190	230	184	252	0.764791	1.755612	1.368016	0.704675	4.085551	0.907248	0.958994	0.874506	1.438668	3.366724	2.685437	1.379448	7.553472	1.840513	1.996971	1.572125
613741	NM_001078039,XM_005209612,XM_005209613	MYOZ3	myozenin 3	protein_coding	NP_001071507.1;XP_005209669.2;XP_005209670.2	0.01380935	0.990591411	-1.426484436	0.372036368	2233	543	759	3057	874	1840	782	7148	11.990479	3.124869	3.000713	15.12106	3.530955	6.902122	4.124388	26.18061	22.555582	5.99254	5.890445	29.600438	6.528119	14.002171	8.588452	47.065614
3283886	rna-KEH36_p04	ND4	NADH dehydrogenase subunit 4	protein_coding	YP_209214.1	0.01397013	0.990822687	-0.680663653	0.623878219	163083	163953	171008	153729	221231	289787	173789	560458	2255.607178	2375.245361	1709.909302	1916.354126	2285.305664	2756.812012	2340.178467	5191.286621	4243.077637	4554.990234	3356.578369	3751.385254	4225.131836	5592.679199	4873.088867	9332.522461
514940	NM_001046184,XM_005217348,XM_024976203,XM_024976204,XM_024976205	IVNS1ABP	influenza virus NS1A binding protein	protein_coding	NP_001039649.2;XP_005217405.1;XP_024831971.1;XP_024831972.1;XP_024831973.1	0.01415967	0.998486751	-0.808363909	0.571029067	12399	12120	26768	35641	20114	21253	24229	26443	63.240002	64.619641	98.592671	163.904361	76.61531	74.488032	120.148753	90.280947	118.962298	123.920617	193.53891	320.853207	141.648343	151.112105	250.192713	162.300592
534319	NM_001101155,XM_024986699	NID1	nidogen 1	protein_coding	NP_001094625.1;XP_024842467.1	0.014196494	0.998486751	0.649713125	1.568856203	4917	7820	6456	3851	11385	3936	3745	6845	16.165046	26.965774	15.360865	11.419281	27.971362	8.908304	11.982278	15.078972	30.40846	51.712064	30.153616	22.353972	51.714173	18.072066	24.951391	27.10789
280675	NM_001244127,XM_024987728	AR	androgen receptor	protein_coding	NP_001231056.1;XP_024843496.1	0.954736383	0.99987696	-0.049501551	0.966270116	14	23	16	23	84	6	9	108	0.093964	0.141327	0.081915	0.141954	0.391268	0.027095	0.03681	0.438489	0.176758	0.271021	0.1608	0.277885	0.723387	0.054967	0.076651	0.788284
280677	NM_001040469	C3	complement C3	protein_coding	NP_001035559.2	0.625431615	0.99987696	0.452106647	1.368036428	47	112	6	46	83	10	8	142	0.172032	0.434619	0.013482	0.151406	0.23092	0.023343	0.02603	0.35427	0.323613	0.833466	0.026466	0.296387	0.426931	0.047355	0.054204	0.636881
280678	NM_001166485,XM_024983371,XM_024983372	C4A	complement component 4A	protein_coding	NP_001159957.1;XP_024839139.1;XP_024839140.1	0.02184284	0.99987696	1.617806608	3.069080756	1781	2810	442	542	554	155	177	1204	6.151209	10.240223	1.223334	1.701401	1.448568	0.367685	0.5936	2.809011	11.571188	19.637599	2.401423	3.330602	2.678149	0.745913	1.236087	5.049837
280682	NM_001044721,XM_010805115	CS	citrate synthase	protein_coding	NP_001038186.1;XP_010803417.1	0.214129508	0.99987696	-0.456320521	0.728842746	23700	6709	18420	20810	19607	20148	12758	37349	153.421837	45.513121	86.171027	121.464276	94.731179	89.700661	80.384286	161.977303	288.60557	87.280169	169.155035	237.774069	175.14143	181.973622	167.388855	291.191134
280685	NM_173877,XM_005216401	F2	coagulation factor II, thrombin	protein_coding	NP_776302.1;XP_005216458.2	0.243293611	0.99987696	-0.837877119	0.559466201	44	8	22	35	43	24	17	146	0.375005	0.065916	0.129732	0.278545	0.26914	0.151816	0.140181	0.919645	0.705431	0.126407	0.254666	0.545271	0.497593	0.307985	0.291907	1.653272
280686	NM_173878	F3	coagulation factor III, tissue factor	protein_coding	NP_776303.1	0.339184181	0.99987696	0.620122662	1.537005856	73	248	241	156	976	300	263	89	0.733204	2.637604	1.762082	1.425774	7.394384	2.09179	2.598112	0.599489	1.379248	5.058113	3.458994	2.791044	13.670926	4.243565	5.4102	1.077718
280691	XM_024983942	H4	histone H4	protein_coding	XP_024839710.1	0.441583548	0.99987696	-0.469346753	0.722291575	20	15	16	12	14	15	31	26	0.243008	0.187318	0.139545	0.124027	0.121212	0.128182	0.365397	0.210597	0.457129	0.359218	0.27393	0.242791	0.2241	0.26004	0.760887	0.378596
280692	NM_001040470	HP	haptoglobin	protein_coding	NP_001035560.1	0.155156164	0.99987696	1.003639226	2.005051407	592	138	348	16	169	187	77	435	8.323467	2.033196	3.529965	0.191416	1.772486	1.802087	1.044965	4.089413	15.657475	3.899045	6.929376	0.37471	3.277018	3.655851	2.175992	7.351652
280699	NM_173882,XM_005222107	SERPINA1	serpin family A member 1	protein_coding	NP_776307.1;XP_005222164.1	0.204106387	0.99987696	-3.041591734	0.1214478	4	0	31	51	7	0	0	311	0.035745	0	0.311323	0.636952	0.055734	0	0	2.905879	0.06724	0	0.611132	1.246874	0.103042	0	0	5.22398
280701	NM_001075118	PPA1	pyrophosphatase (inorganic) 1	protein_coding	NP_001068586.1	0.948550214	0.99987696	-0.016724414	0.988474454	2097	1743	3652	2177	3814	2370	2706	2835	31.639793	27.538549	39.835052	29.595581	42.975945	24.593168	39.74736	28.650404	59.518383	52.810471	78.196823	57.935238	79.455025	49.891579	82.768234	51.50563
280705	NM_177484	TF	transferrin	protein_coding	NP_803450.2	0.217792247	0.99987696	-3.638908054	0.080274854	0	0	12	31	15	0	0	318	0	0	0.060106	0.208029	0.081412	0	0	1.588754	0	0	0.117989	0.40723	0.150517	0	0	2.856147
280707	NM_173884,XM_015461329,XM_024986968	TH	tyrosine hydroxylase	protein_coding	NP_776309.1;XP_015316815.1;XP_024842736.1	0.6324128	0.99987696	-0.311779979	0.805647149	8	22	19	29	35	10	24	28	0.066634	0.208911	0.120036	0.233909	0.234352	0.061923	0.212478	0.168987	0.125346	0.400627	0.235632	0.457891	0.433276	0.125622	0.442456	0.303793
280710	NM_173885,XM_010801156,XM_010801157,XM_010801159,XM_010801160,XM_010801161,XM_010801162,XM_015471413,XM_015471419,XM_024981105,XM_024982013,XM_024983131,XM_024983701,XR_003032349	TNK2	tyrosine kinase non receptor 2	protein_coding	NP_776310.2;XP_010799458.1;XP_010799459.1;XP_010799461.1;XP_010799462.1;XP_010799463.1;XP_010799464.1;XP_015326899.1;XP_015326905.1;XP_024836873.1;XP_024837781.1;XP_024838899.1;XP_024839469.1	0.772926927	0.99987696	0.103843839	1.074632845	3163	3531	2735	1236	3326	4468	1596	5210	13.951959	16.176868	8.740945	4.90823	10.957758	13.628177	6.836654	15.531578	26.245372	31.022259	17.158611	9.608174	20.258987	27.647158	14.23636	27.921551
280711	NM_173886,XM_024991336	ACR	acrosin	protein_coding	NP_776311.2;XP_024847104.1	0.992185548	0.99987696	-0.011870281	0.991805904	15	3	5	6	0	4	6	7	0.189224	0.031832	0.044598	0.060048	0	0.029389	0.06752	0.059404	0.355954	0.061045	0.087546	0.117548	0	0.059621	0.1406	0.106792
280712	NM_173887,XM_025000255,XM_025000256	ADA	adenosine deaminase	protein_coding	NP_776312.1;XP_024856023.1;XP_024856024.1	0.500327498	0.99987696	-0.231669978	0.851648503	1131	433	681	846	932	897	496	1421	14.977736	5.818481	6.310972	10.12242	8.985959	8.012993	6.42483	12.406807	28.174984	11.158059	12.388536	19.815285	16.613472	16.255768	13.378796	22.304061
280713	NM_173888,XM_005215893,XM_015474640,XM_024974972,XM_024974973	ADM	adrenomedullin	protein_coding	NP_776313.1;XP_005215950.1;XP_015330126.1;XP_024830740.1;XP_024830741.1	0.173703922	0.99987696	0.715594783	1.642160094	663	319	641	594	2998	552	540	681	7.667074	3.75926	5.195178	6.123539	25.310871	4.254991	5.9485	5.102455	14.422719	7.209105	10.198214	11.98722	46.795391	8.631999	12.386907	9.172828
280714	NM_001206026	AHR	aryl hydrocarbon receptor	protein_coding	NP_001192955.1	0.9246799	0.99987696	-0.033492693	0.977052038	139	101	129	97	144	130	56	251	0.874334	0.664533	0.588461	0.547684	0.67885	0.563277	0.339982	1.06107	1.644731	1.27437	1.155158	1.072127	1.255076	1.142707	0.707965	1.907515
280715	NM_001013582,XM_005213172,XM_015473595,XM_024998257,XM_024998258	AK1	adenylate kinase 1	protein_coding	NP_001013600.1;XP_005213229.1;XP_015329081.2;XP_024854025.1;XP_024854026.1	0.064779985	0.99987696	-0.442655151	0.735779226	21950	15905	24802	28800	21743	29588	19899	27073	322.147271	254.060369	274.866366	367.524353	256.258084	323.697832	292.12983	272.55896	605.999064	487.209648	539.566885	719.452318	473.776542	656.678121	608.318938	489.986837
280716	NM_173889,XM_005202882,XM_024998213	AK2	adenylate kinase 2	protein_coding	NP_776314.1;XP_005202939.1;XP_024853981.1	0.227932399	0.99987696	0.18502174	1.136834104	6672	5537	7622	4808	9185	5935	4819	8550	111.538204	94.478268	89.76853	72.353098	95.969478	66.475877	76.568278	91.812805	209.817231	181.180271	176.217006	141.635802	177.430834	134.858032	159.442567	165.054442
280717	NM_180992	ALB	albumin	protein_coding	NP_851335.1	0.022384033	0.99987696	-2.846582255	0.139025145	6	14	3	77	11	0	3	191	0.047775	0.1301	0.013456	0.644436	0.071914	0	0.018121	1.189762	0.089871	0.249492	0.026414	1.261525	0.132956	0	0.037734	2.138868
280718	NM_173890	AMH	anti-Mullerian hormone	protein_coding	NP_776315.1	0.831927329	0.99987696	0.091299579	1.065329399	36	22	39	29	41	35	26	28	0.373669	0.24	0.293804	0.268697	0.315014	0.250226	0.256358	0.194712	0.702917	0.460246	0.576742	0.525992	0.582406	0.507628	0.533829	0.35004
280719	NM_177485	AMT	aminomethyltransferase	protein_coding	NP_803451.1	0.87651043	0.99987696	-0.069035725	0.95327494	872	360	549	448	956	544	282	1741	8.677266	3.746709	3.943252	4.017174	7.106202	3.722634	2.726248	11.598433	16.323015	7.185036	7.740664	7.863873	13.138128	7.55202	5.677024	20.850828
280720	NM_173891,XM_024997226	BRB	brain ribonuclease	protein_coding	NP_776316.1;XP_024852994.1	0.046677098	0.99987696	1.354273082	2.556682625	116	530	127	89	232	42	30	283	2.610416	12.494478	2.06198	1.776046	3.897107	0.643757	0.592456	4.243519	4.910516	23.960569	4.047698	3.476723	7.205071	1.305974	1.233705	7.628695
280722	NM_001076796,XM_005201137,XM_005201138,XM_005201139,XM_005201140,XM_005201141,XM_010800926	APP	amyloid beta precursor protein	protein_coding	NP_001070264.1;XP_005201194.1;XP_005201195.1;XP_005201196.1;XP_005201197.1;XP_005201198.1;XP_010799228.1	0.525231	0.99987696	0.145824538	1.106362788	4181	5475	8794	5234	8743	5190	4949	6744	22.366657	30.173563	33.639458	24.979324	35.302793	18.978592	25.398979	24.149268	42.074462	57.863613	66.034772	48.89862	65.268709	38.501418	52.889772	43.413811
280728	NM_176854	AVP	arginine vasopressin	protein_coding	NP_789824.1	0.731796122	0.99987696	-0.506854194	0.703755309	19	5	22	60	14	5	0	0	0.586377	0.131233	0.484859	1.684191	0.317225	0.09841	0	0	1.103048	0.251665	0.951786	3.296912	0.586494	0.199642	0	0
280729	NM_173893,XM_024997227	B2M	beta-2-microglobulin	protein_coding	NP_776318.1;XP_024852995.1	0.5471016	0.99987696	0.339517555	1.265333389	4375	18583	4648	10922	7366	5518	4001	5783	78.652832	349.996464	60.419283	177.004019	98.906471	68.240036	70.036942	69.639319	147.95575	671.18564	118.603978	346.496682	182.860825	138.436935	145.84198	125.192549
280730	NM_173894,XM_010814989,XM_015458140	BAX	BCL2 associated X, apoptosis regulator	protein_coding	NP_776319.1;XP_010813291.1;XP_015313626.1	0.490603923	0.99987696	0.146044431	1.106531431	154	150	232	120	206	160	129	225	4.251969	4.258605	4.992214	3.319172	4.393912	3.119714	3.59177	4.183054	7.998484	8.166694	9.799792	6.49749	8.123577	6.328889	7.479351	7.519992
280733	NM_178318,XM_005227658	BGN	biglycan	protein_coding	NP_847888.2;XP_005227715.1	0.717118307	0.99987696	0.140486012	1.102276386	760	450	485	466	1365	446	487	1292	6.56242	4.068924	3.075428	3.651942	8.890904	2.722539	4.085976	7.519237	12.344727	7.802946	6.037112	7.148909	16.437732	5.523151	8.508465	13.517541
280734	NM_173895,XM_025000257,XM_025000258	BPI	bactericidal permeability increasing protein	protein_coding	NP_776320.1;XP_024856025.1;XP_024856026.1	0.422319224	0.99987696	1.13594264	2.197621058	0	63	0	19	43	13	4	10	0	0.673969	0	0.162835	0.304118	0.079659	0.03263	0.062174	0	1.292467	0	0.31876	0.56226	0.161601	0.067946	0.111773
280737	NM_173896	BTC	betacellulin	protein_coding	NP_776321.2	0.208453722	0.99987696	-0.410136601	0.752552115	1532	1424	1890	1622	2995	4392	1327	2553	8.946467	8.710236	7.981471	8.540584	13.067237	17.649015	7.547716	9.98785	16.829418	16.703554	15.667749	16.718737	24.159042	35.804142	15.717049	17.955435
280740	NM_178572	CA2	carbonic anhydrase II	protein_coding	NP_848667.1	0.266239431	0.99987696	-0.472786921	0.720571291	1474	337	997	1139	1087	911	825	2438	18.963808	4.539967	9.275442	13.207406	10.440616	8.059321	10.336314	21.009529	35.673279	8.706261	18.207834	25.854342	19.302877	16.349756	21.523907	37.769417
280741	NM_173897,XM_005219973,XM_024979532	CA4	carbonic anhydrase 4	protein_coding	NP_776322.1;XP_005220030.1;XP_024835300.1	0.22776736	0.99987696	0.618030853	1.534778918	105	243	128	200	543	143	92	146	1.641402	3.996819	1.390049	2.918666	6.788821	1.505905	1.485268	1.502694	3.08768	7.664671	2.728689	5.713475	12.551347	3.054993	3.09286	2.701434
280746	NM_173900	CD9	CD9 molecule	protein_coding	NP_776325.1	0.901463139	0.99987696	-0.044056532	0.969923903	404	242	360	210	756	398	406	705	6.415017	4.013942	4.136425	2.996367	8.968349	4.351424	6.275968	7.501803	12.067445	7.697507	8.119864	5.86558	16.580914	8.827631	13.06881	13.4862
280750	NM_173902,XM_005209841,XM_024995429	CLU	clusterin	protein_coding	NP_776327.1;XP_005209898.1;XP_024851197.1	0.62911059	0.99987696	0.185279985	1.137037617	1176	1939	994	819	1386	732	1306	1882	13.681059	23.512541	8.353441	8.583963	12.013441	5.83313	14.464979	14.588503	25.735773	45.089826	16.397932	16.803656	22.21076	11.833533	30.121266	26.226162
280752	NM_180993,XM_005220661,XM_005220662,XM_010816213,XM_024979533	CNP	2',3'-cyclic nucleotide 3' phosphodiesterase	protein_coding	NP_851336.1;XP_005220718.1;XP_005220719.1;XP_010814515.1;XP_024835301.1	0.173267089	0.99987696	0.675735874	1.597411355	438	676	424	541	2495	450	478	739	3.342769	5.418405	2.393712	3.750869	14.455584	2.342994	3.546815	3.806548	6.288164	10.390837	4.698894	7.342568	26.725855	4.753177	7.385736	6.843138
280753	NM_173903,XM_010813641	CPE	carboxypeptidase E	protein_coding	NP_776328.2;XP_010811943.1	0.926438862	0.99987696	0.032575785	1.022836667	154	137	310	177	403	168	242	269	0.983381	0.917235	1.432903	1.017499	1.931411	0.735358	1.510847	1.155831	1.849862	1.758974	2.812809	1.991819	3.570842	1.491803	3.146123	2.077869
280759	NM_173905,XM_024984452,XM_024984454	DBT	dihydrolipoamide branched chain transacylase E2	protein_coding	NP_776330.1;XP_024840220.1;XP_024840222.1	0.526575366	0.99987696	-0.359160339	0.779618192	742	2529	2365	1874	3087	3101	3677	659	4.819864	17.793528	11.75752	11.134004	15.268893	14.750076	24.812206	3.046224	9.066765	34.122514	23.080192	21.795525	28.229523	29.923129	51.667903	5.476281
280760	NM_173906,XM_005206039,XM_024991338	DCN	decorin	protein_coding	NP_776331.2;XP_005206096.1;XP_024847106.1	0.407635979	0.99987696	0.272121301	1.20758212	6230	5811	10266	3522	15357	9532	4315	13050	63.028924	61.278398	74.57287	31.56011	114.421898	65.678805	41.917467	86.176936	118.565233	117.513133	146.387686	61.780935	211.546139	133.241035	87.287174	154.92268
280762	NM_173907,XM_024990402,XM_024990403,XM_024990404,XM_024990405,XM_024990406	DDC	dopa decarboxylase (aromatic L-amino acid decarboxylase)	protein_coding	NP_776332.1;XP_024846170.1;XP_024846171.1;XP_024846172.1;XP_024846173.1;XP_024846174.1	0.273810556	0.99987696	-0.966036119	0.511910634	37	14	5	19	7	23	8	98	0.324717	0.114736	0.024237	0.142779	0.041959	0.137869	0.061725	0.580014	0.610833	0.220029	0.047578	0.279499	0.077575	0.279692	0.128533	1.042708
280763	NM_173908	DDO	D-aspartate oxidase	protein_coding	NP_776333.1	0.082991412	0.99987696	0.89750028	1.862835499	1849	5107	1180	1155	1344	1530	749	2018	18.16378	52.548061	8.380304	10.219501	9.859534	10.334936	7.159578	13.272283	34.168327	100.771034	16.450666	20.005325	18.228559	20.96624	14.908804	23.859953
280765	NM_001081575	DES	desmin	protein_coding	NP_001075044.1	0.984916326	0.99987696	-0.005749839	0.996022447	434682	491926	475826	511966	386979	420066	333389	392679	3703.473877	4390.087402	2930.818115	3931.375488	2462.460205	2461.669189	2765.424316	2240.542725	6966.694824	8418.837891	5753.240723	7695.917969	4552.659668	4993.930176	5758.603516	4027.885986
280781	NM_175772,XM_005225254,XM_010819614,XM_010819615,XM_010819617,XM_010819618,XM_010819619,XM_015460411,XM_024984635,XM_024984636,XM_024984637,XM_024984638	ELN	elastin	protein_coding	NP_786966.2;XP_005225311.2;XP_010817916.2;XP_010817917.2;XP_010817919.2;XP_010817920.2;XP_010817921.2;XP_015315897.2;XP_024840403.1;XP_024840404.1;XP_024840405.1;XP_024840406.1	0.233571137	0.99987696	-0.184743234	0.879805647	8148	7044	8911	7614	10909	9239	7861	12764	45.484333	41.24066	35.565859	37.928854	44.903224	34.874919	42.499681	46.983256	85.561683	79.086911	69.816327	74.248147	83.018233	70.749915	88.499552	84.46312
280785	NM_173910,XM_010804758	KERA	keratocan	protein_coding	NP_776335.1;XP_010803060.1	0.915438203	0.99987696	-0.090917083	0.938925709	37	87	28	54	636	83	135	538	0.331749	0.849662	0.1915	0.43468	4.344945	0.509364	1.204432	3.245091	0.624062	1.62939	0.375917	0.850913	8.033045	1.033336	2.508058	5.833792
280787	NM_001080213,XM_024999779	F10	coagulation factor X	protein_coding	NP_001073682.1;XP_024855547.1	0.278766569	0.99987696	-1.550844242	0.341310276	13	0	3	13	0	3	5	31	0.12162	0	0.015611	0.111261	0	0.016233	0.040093	0.197209	0.228782	0	0.030644	0.217801	0	0.032931	0.083488	0.354527
280789	NM_001075119,XM_024993816	F12	coagulation factor XII	protein_coding	NP_001068587.1;XP_024849584.1	0.027584013	0.99987696	-5.175648586	0.027667794	0	0	0	15	0	4	0	4	0	0	0	0.102234	0	0.017861	0	0.022732	0	0	0	0.200129	0	0.036235	0	0.040867
280792	NM_173911,XM_005217433	FGG	fibrinogen gamma chain	protein_coding	NP_776336.1;XP_005217490.1	0.176485389	0.99987696	-3.403895135	0.094476862	9	0	20	90	45	0	0	742	0.093575	0	0.152834	0.906741	0.374475	0	0	5.60158	0.176025	0	0.300014	1.775001	0.692339	0	0	10.070117
280794	NM_001163778,XM_005202775,XM_005202776,XM_005202777,XM_005202778,XM_005202779,XM_005202782,XM_005202783,XM_005202784,XM_005202785,XM_005202786,XM_024998217	FN1	fibronectin 1	protein_coding	NP_001157250.1;XP_005202832.1;XP_005202833.1;XP_005202834.1;XP_005202835.1;XP_005202836.1;XP_005202839.1;XP_005202840.1;XP_005202841.1;XP_005202842.1;XP_005202843.1;XP_024853985.1	0.43877286	0.99987696	-0.325360019	0.798099199	689	822	809	493	1002	646	546	2767	1.576341	2.10955	1.440178	1.01333	1.731386	1.030769	1.220623	4.474678	2.965291	4.045468	2.827092	1.983656	3.20103	2.091098	2.541773	8.044253
280796	NM_173912,XM_005224827,XM_010819384	FUS	FUS RNA binding protein	protein_coding	NP_776337.1;XP_005224884.2;XP_010817686.1	0.886150763	0.99987696	0.035207477	1.024704177	6430	7970	12943	6144	6817	8950	6407	9945	69.130613	89.758091	100.670856	59.518546	54.965076	66.337715	67.302472	71.807996	130.043278	172.12842	197.618444	116.511357	101.620846	134.577749	140.147854	129.091244
280798	NM_173913,XM_005221135,XM_005221136,XM_010816506,XM_024979534	GAA	glucosidase alpha, acid	protein_coding	NP_776338.1;XP_005221192.1;XP_005221193.1;XP_010814808.1;XP_024835302.1	0.921066003	0.99987696	0.027401173	1.019174561	1222	957	2148	1120	1402	1859	701	1649	5.864078	4.93124	7.29532	4.784069	5.137933	6.049231	3.319318	5.370045	11.031062	9.456603	14.320825	9.36512	9.499141	12.271931	6.912006	9.653883
280800	NM_173915	GAST	gastrin	protein_coding	NP_776340.1	0.704566403	0.99987696	1.106423499	2.153112196	0	10	0	2	0	3	0	0	0	0.412219	0	0.044939	0	0.058654	0	0	0	0.79051	0	0.087971	0	0.118991	0	0
280805	NM_176608	GHR	growth hormone receptor	protein_coding	NP_788781.1	0.997706723	0.99987696	-0.001101843	0.999236552	1588	4626	5021	2256	2729	5025	2679	3343	15.192248	46.358189	34.728695	19.452808	19.500799	33.068817	24.950378	21.41906	28.578506	88.900757	68.172958	38.080112	36.053577	67.085922	51.955624	38.505642
280808	NM_001040471	GPI	glucose-6-phosphate isomerase	protein_coding	NP_001035561.1	0.253844342	0.99987696	-0.451934832	0.731061746	28105	11340	15516	19028	23849	20808	13054	59193	263.732269	111.457016	105.25872	160.933807	167.148621	134.302948	119.258057	371.997375	496.11322	213.740295	206.624481	315.038208	309.028656	272.457214	248.337967	668.750061
280812	NM_001045867	GYG1	glycogenin 1	protein_coding	NP_001039332.1	0.827521841	0.99987696	-0.077311016	0.947822611	11297	3440	9285	6583	6586	8812	4746	11413	120.280144	38.362984	71.466881	63.174156	52.37204	64.533783	49.198456	81.377556	226.261902	73.568413	140.290588	123.667442	96.826767	130.918152	102.448792	146.294708
280813	NM_173917	HBB	hemoglobin, beta	protein_coding	NP_776342.1	0.067890352	0.99987696	1.21010972	2.313552312	138	33	195	116	405	80	39	32	4.255215	1.055471	4.356204	3.213231	9.353906	1.694296	1.171923	0.658176	8.004588	2.024068	8.551295	6.290105	17.293741	3.437177	2.440363	1.183222
280814	NM_001037141,NM_001110194	HCK	HCK proto-oncogene, Src family tyrosine kinase	protein_coding	NP_001032218.2;NP_001103664.1	0.123063216	0.99987696	1.131345463	2.19062944	37	20	13	5	32	11	4	31	0.33775	0.186936	0.083747	0.034082	0.219535	0.070353	0.027567	0.188883	0.63535	0.358486	0.164397	0.066718	0.405882	0.142723	0.057404	0.33956
280815	NM_173918,XM_005211920	NPC2	NPC intracellular cholesterol transporter 2	protein_coding	NP_776343.1;XP_005211977.3	0.173985244	0.99987696	0.481687279	1.396375819	475	1017	518	450	1256	509	419	889	7.140255	15.881654	5.61945	6.139694	13.781786	5.301304	5.919601	8.619478	13.431708	30.45613	11.031067	12.018843	25.480119	10.754629	12.326729	15.495477
280816	NM_001033936,XM_024975973,XM_024975974	CFH	complement factor H	protein_coding	NP_001029108.1;XP_024831741.1;XP_024831742.1	0.823595998	0.99987696	-0.082995368	0.944095451	662	577	825	329	402	542	467	1373	2.235892	2.044659	1.994907	1.006356	1.015947	1.247437	1.562176	3.090194	4.205991	3.921028	3.916033	1.970006	1.87831	2.530646	3.253008	5.555327
280817	NM_001012668,XM_010820525,XM_024986501	HK1	hexokinase 1	protein_coding	NP_001012686.1;XP_010818827.1;XP_024842269.1	0.873751118	0.99987696	0.054087814	1.038202462	420	363	338	364	741	261	348	728	2.216614	2.005843	1.287528	1.728444	2.918765	0.94744	1.786343	2.572106	4.169727	3.846591	2.527437	3.383539	5.396287	1.92205	3.719805	4.623948
280821	NM_175773	JCHAIN	joining chain of multimeric IgA and IgM	protein_coding	NP_786967.1	0.941684649	0.99987696	-0.034038035	0.976682779	131	50	84	53	68	74	49	180	2.070741	0.814095	0.957448	0.746085	0.802468	0.802142	0.746161	1.902596	3.895321	1.561185	1.879486	1.46051	1.483622	1.627287	1.553775	3.42035
280828	NM_173925	CXCL8	C-X-C motif chemokine ligand 8	protein_coding	NP_776350.1	0.170971875	0.99987696	3.623326121	12.32338017	3	0	0	0	24	0	0	2	0.035167	0	0	0	0.221256	0	0	0.017151	0.066154	0	0	0	0.409064	0	0	0.030834
280831	NM_001077827	JUN	Jun proto-oncogene, AP-1 transcription factor subunit	protein_coding	NP_001071295.1	0.963747655	0.99987696	0.017618271	1.012286926	3559	5860	6438	7124	16559	7337	6380	6663	34.741203	59.930172	45.44128	62.687191	120.751152	49.267857	60.639565	43.564014	65.352524	114.927643	89.201935	122.714172	223.247833	99.94854	126.273285	78.316246
280833	NM_001113277,NM_175774,XM_005201452	KNG1	kininogen 1	protein_coding	NP_001106748.1;NP_786968.2;XP_005201509.1	0.13604209	0.99987696	-3.449169165	0.091558068	0	0	5	12	0	0	0	42	0	0	0.019677	0.12141	0	0	0	0.170705	0	0	0.038626	0.237668	0	0	0	0.306882
280834	NM_173927,XM_024992972,XM_024992973,XM_024992974,XM_024992975	EVC2	EvC ciliary complex subunit 2	protein_coding	NP_776352.1;XP_024848740.1;XP_024848741.1;XP_024848742.1;XP_024848743.1	0.272149804	0.99987696	0.443566116	1.359961788	576	301	348	156	327	282	158	623	2.499813	1.367552	1.076645	0.600421	1.075599	0.851088	0.656331	1.80745	4.702459	2.622544	2.113471	1.175362	1.988594	1.726582	1.366716	3.249303
280839	NM_173930,XM_010814991,XM_010815206	LHB	luteinizing hormone beta polypeptide	protein_coding	NP_776355.1;XP_010813293.1;XP_010813508.1	0.604162517	0.99987696	-0.18355912	0.880528057	437	155	244	308	380	361	222	428	2.082024	0.74326	0.788511	1.39232	1.280313	1.239011	1.134736	1.372175	3.916547	1.425343	1.547858	2.725554	2.367077	2.513552	2.362926	2.466798
280841	NM_173932,XM_005209103,XM_024993817	LOX	lysyl oxidase	protein_coding	NP_776357.2;XP_005209160.1;XP_024849585.1	0.569807307	0.99987696	0.314643414	1.243704213	518	726	406	427	3316	1091	781	1333	1.956376	2.881446	1.163761	1.461467	9.254328	2.814553	2.857411	3.356263	3.680185	5.525728	2.284482	2.860913	17.10964	5.709818	5.950153	6.033647
280843	NM_001075120	LPL	lipoprotein lipase	protein_coding	NP_001068588.1	0.962274334	0.99987696	-0.019301951	0.98671001	5715	6001	11975	7738	25199	16138	9568	9416	30.433161	33.468552	46.100124	37.137325	100.221046	59.108086	49.60387	33.580311	57.248558	64.182388	90.495247	72.698685	185.291245	119.911179	103.293022	60.368259
280846	NM_180998,XM_015459655	LTF	lactotransferrin	protein_coding	NP_851341.1;XP_015315141.1	0.728788665	0.99987696	-0.244598451	0.84405069	15	38	58	9	70	36	90	47	0.106017	0.28244	0.301058	0.053242	0.375283	0.175431	0.627078	0.223079	0.199431	0.541634	0.590981	0.104224	0.693833	0.355894	1.305802	0.401035
280847	NM_173934,XM_005206042	LUM	lumican	protein_coding	NP_776359.1;XP_005206099.1	0.590035319	0.99987696	0.428997603	1.346297832	224	119	84	146	1462	170	99	997	2.353756	1.306999	0.633676	1.381755	11.488638	1.219344	1.011727	7.021999	4.427707	2.506422	1.243915	2.704874	21.240486	2.473655	2.106777	12.623644
280849	NM_180999	LYZ2	lysozyme C-2	protein_coding	NP_851342.1	0.177529409	0.99987696	4.416570761	21.35601795	0	12	3	0	0	0	0	0	0	0.237848	0.028587	0	0	0	0	0	0	0.456119	0.056116	0	0	0	0	0
280851	NM_001242561,NM_001242562,NM_001242563,NM_001242564,NM_001242565,NM_183080,XM_005217309,XM_005217310,XM_005217312,XM_005217313,XM_005217314,XM_005217316,XM_005217317,XM_005217319,XM_005217320,XM_005217321,XM_005217322,XM_005217323,XM_005217324,XM_010813538,XM_024975976,XM_024975977,XM_024975978,XM_024975980,XM_024975981,XM_024975982,XM_024975983,XM_024975985,XM_024975986,XM_024975987,XM_024975988…	CD46	CD46 molecule	protein_coding	NP_001229490.1;NP_001229491.1;NP_001229492.1;NP_001229493.1;NP_001229494.1;NP_898903.2;XP_005217366.2;XP_005217367.2;XP_005217369.2;XP_005217370.2;XP_005217371.2;XP_005217373.2;XP_005217374.2;XP_005217376.2;XP_005217377.2;XP_005217378.2;XP_005217379.2;XP_005217380.2;XP_005217381.2;XP_010811840.2;XP_024831744.1;XP_024831745.1;XP_024831746.1;XP_024831748.1;XP_024831749.1;XP_024831750.1;XP_024831751…	0.233024033	0.99987696	0.363103066	1.286189366	2888	2074	5697	2003	7063	3922	2451	4194	14.940912	11.002404	21.561069	9.268773	27.353162	14.007178	12.401845	14.334963	28.10571	21.099228	42.324713	18.144215	50.571226	28.416028	25.825082	25.770361
280852	NM_173935,XM_005216402,XM_005216403,XM_005216404	MDK	midkine	protein_coding	NP_776360.2;XP_005216459.1;XP_005216460.1;XP_005216461.1	0.192401219	0.99987696	1.118965316	2.171911496	18	120	7	15	29	15	20	36	0.286401	2.347456	0.107693	0.251276	0.397266	0.193626	0.462427	0.467872	0.538755	4.501698	0.211403	0.491888	0.734474	0.392804	0.962939	0.841107
280855	NM_001012999,XM_024990407,XM_024990408,XM_024990409	MET	MET proto-oncogene, receptor tyrosine kinase	protein_coding	NP_001013017.2;XP_024846175.1;XP_024846176.1;XP_024846177.1	0.085072951	0.99987696	-0.598660412	0.660366842	1506	805	2479	2437	2035	3475	1274	2145	5.245616	2.965715	6.028449	7.693506	4.76083	8.366212	4.083371	4.996722	9.867655	5.68733	11.833938	15.060529	8.801945	16.972336	8.50304	8.982747
280857	NM_173936	MIA	melanoma inhibitory activity	protein_coding	NP_776361.1	0.324057767	0.99987696	0.340096288	1.265841076	120	82	105	76	120	100	68	66	4.186822	3.002614	2.634331	2.387335	3.122351	2.388699	2.291609	1.538294	7.875932	5.75809	5.171233	4.673359	5.772683	4.845897	4.77195	2.765434
280858	NM_001033608	MIF	macrophage migration inhibitory factor	protein_coding	NP_001028780.1	0.29860434	0.99987696	0.349837073	1.274416696	713	849	743	670	1941	590	738	1005	23.733912	29.59712	17.889238	20.120356	48.283714	13.511355	23.933672	22.404127	44.646439	56.758175	35.116848	39.386879	89.268173	27.41017	49.838474	40.276524
280859	NM_173937,XM_024991340	MIP	major intrinsic protein of lens fiber	protein_coding	NP_776362.1;XP_024847108.1	0.462555976	0.99987696	0.857159699	1.811468475	8	0	11	7	18	2	3	5	0.136969	0	0.142746	0.11825	0.244209	0.027635	0.045115	0.063201	0.257656	0	0.280212	0.231481	0.451499	0.056063	0.093945	0.113619
280867	NM_001206633,XM_024975994,XM_024975995,XM_024975996,XM_024975998	PRG4	proteoglycan 4	protein_coding	NP_001193562.1;XP_024831762.1;XP_024831763.1;XP_024831764.1;XP_024831766.1	0.62096887	0.99987696	-0.324419388	0.798619726	19	5	14	18	33	30	14	18	0.066884	0.018077	0.033814	0.057102	0.107174	0.071211	0.048551	0.042269	0.125817	0.034667	0.066377	0.111782	0.198146	0.144465	0.101101	0.075988
280868	NM_001101834	MTTP	microsomal triglyceride transfer protein	protein_coding	NP_001095304.1	0.88546545	0.99987696	0.085040681	1.060717651	50	211	175	66	225	361	56	133	0.22896	1.02722	0.588458	0.277673	0.780973	1.158457	0.251124	0.413976	0.430702	1.969893	1.155152	0.543563	1.443884	2.350134	0.52293	0.744216
280869	NM_001030298,XM_010820411,XM_024986502,XM_024986503,XM_024986504	MTR	5-methyltetrahydrofolate-homocysteine methyltransferase	protein_coding	NP_001025469.1;XP_010818713.1;XP_024842270.1;XP_024842271.1;XP_024842272.1	0.535205369	0.99987696	-0.233788718	0.850398692	2150	4065	7119	4683	4231	5555	4549	3112	4.626846	9.088711	10.877339	8.936306	6.648301	7.99976	9.365666	4.476812	8.703673	17.429354	21.352382	17.493388	12.291548	16.228925	19.502672	8.048089
280871	NM_173939,XM_005223373,XM_024983375	MUT	methylmalonyl-CoA mutase	protein_coding	NP_776364.2;XP_005223430.1;XP_024839143.1	0.801493009	0.99987696	-0.070789404	0.952116883	3542	2183	4446	3619	5419	4404	3236	3210	24.291006	15.712564	22.077735	22.364831	27.823475	20.775331	21.604322	14.745891	45.694402	30.131866	43.338931	43.780585	51.440752	42.146422	44.987932	26.5091
280872	NM_173940,XM_005201988,XM_005201989,XM_010801645,XM_015473623,XM_024989381,XM_024989508	MX1	MX dynamin like GTPase 1	protein_coding	NP_776365.1;XP_005202045.1;XP_005202046.1;XP_010799947.1;XP_015329109.1;XP_024845149.1;XP_024845276.1	0.376160302	0.99987696	-0.556748786	0.679832488	181	130	101	332	129	71	40	339	1.398101	0.927341	0.503198	2.263621	0.724895	0.34561	0.251539	1.650202	2.630003	1.778354	0.987785	4.431182	1.340204	0.701133	0.523793	2.966617
280873	NM_173941,XM_015473641	MX2	MX dynamin like GTPase 2	protein_coding	NP_776366.1;XP_015329127.1	0.423232152	0.99987696	1.672094277	3.186768626	10	62	0	19	0	2	0	0	0.041643	0.285631	0	0.086057	0	0.006078	0	0	0.078335	0.547752	0	0.168462	0	0.012329	0	0
280875	NM_173942,XM_005225003,XM_005225004	CPSF4	cleavage and polyadenylation specific factor 4	protein_coding	NP_776367.1;XP_005225060.1;XP_005225061.1	0.385920437	0.99987696	0.22904201	1.172056412	564	709	1003	476	628	785	467	590	6.157468	8.043947	7.905891	4.674508	5.080052	5.942892	4.932147	4.304975	11.582962	15.425818	15.519387	9.150646	9.392128	12.056205	10.270496	7.739172
280877	NM_001122728	NF1	neurofibromin 1	protein_coding	NP_001116200.1	0.600092381	0.99987696	-0.259663521	0.835282709	39	57	161	47	42	102	61	132	0.415891	0.63694	1.237662	0.445109	0.332329	0.74641	0.630411	0.941226	0.782342	1.221456	2.429549	0.87133	0.614418	1.514225	1.312741	1.692069
280878	NM_173943,XM_005221528,XM_005221529,XM_005221530,XM_024981195	NNT	nicotinamide nucleotide transhydrogenase	protein_coding	NP_776368.1;XP_005221585.1;XP_005221586.1;XP_005221587.1;XP_024836963.1	0.045435216	0.99987696	-0.568658271	0.674243554	12884	6606	17331	17006	22662	21964	13290	29393	53.247686	28.906519	52.115797	63.549822	69.969359	62.434511	53.901477	81.566857	100.165514	55.433818	102.304109	124.40284	129.361142	126.659417	112.242174	146.635021
280880	NM_173944	NPB	neuropeptide B	protein_coding	NP_776369.1	0.882586074	0.99987696	0.41479097	1.333105511	2	0	0	0	11	0	0	11	0.102279	0	0	0	0.388056	0	0	0.362	0.192399	0	0	0	0.717448	0	0	0.650778
280884	NM_173946	OGN	osteoglycin	protein_coding	NP_776371.1	0.914450383	0.99987696	0.057367032	1.04056496	481	433	476	469	2464	539	661	1787	4.247916	4.010363	3.038663	3.735677	16.277939	3.278672	5.686271	10.583388	7.990857	7.690642	5.964942	7.312827	30.095072	6.651364	11.840852	19.026054
280885	NM_173947,XM_024995430	OMD	osteomodulin	protein_coding	NP_776372.1;XP_024851198.1	0.991400152	0.99987696	-0.007760249	0.994635447	5	14	29	15	68	30	29	24	0.012126	0.038881	0.056414	0.0369	0.140671	0.056018	0.077446	0.043402	0.02281	0.074562	0.110741	0.072235	0.260076	0.113643	0.161269	0.078024
280888	NM_176855	OXT	oxytocin/neurophysin I prepropeptide	protein_coding	NP_789825.1	0.909596154	0.99987696	-0.134099035	0.911238726	463	122	1070	1554	837	67	282	57	17.619928	4.866382	29.473269	53.382912	23.819307	1.73211	10.431423	1.438145	33.145275	9.332224	57.856476	104.500465	44.03775	3.513891	21.721958	2.585393
280890	NM_173948,XM_005209762,XM_005209763,XM_005209764,XM_005209765,XM_005209766,XM_005209767,XM_005209768,XM_005209769,XM_024993818,XM_024993819,XM_024993820	PAM	peptidylglycine alpha-amidating monooxygenase	protein_coding	NP_776373.1;XP_005209819.1;XP_005209820.1;XP_005209821.1;XP_005209822.1;XP_005209823.1;XP_005209824.1;XP_005209825.1;XP_005209826.1;XP_024849586.1;XP_024849587.1;XP_024849588.1	0.78474863	0.99987696	-0.055271877	0.962413059	2627	1973	3932	2257	2851	3156	2297	3248	12.446901	9.795685	13.615011	9.565889	10.089991	10.293462	10.75733	10.402388	23.414172	18.785115	26.726473	18.725838	18.654635	20.882101	22.400611	18.700663
280894	NM_173950,XM_005211921,XM_024997229	PGF	placental growth factor	protein_coding	NP_776375.1;XP_005211978.1;XP_024852997.1	0.024819382	0.99987696	1.001029977	2.001428361	130	237	95	40	230	96	93	107	1.625852	3.042846	0.844607	0.430474	2.116372	0.829257	1.123023	0.909431	3.058429	5.835243	1.657977	0.84268	3.912802	1.682294	2.338537	1.63491
280897	NM_173951,XM_005211086	PLG	plasminogen	protein_coding	NP_776376.1;XP_005211143.1	0.269950753	0.99987696	-2.504698003	0.176201975	0	0	0	23	15	0	0	54	0	0	0	0.141297	0.077732	0	0	0.250948	0	0	0	0.276597	0.143713	0	0	0.451137
280904	NM_173955,XM_005205788,XM_005205789,XM_005205790,XM_024990410	PTN	pleiotrophin	protein_coding	NP_776380.1;XP_005205845.1;XP_005205846.1;XP_005205847.1;XP_024846178.1	0.56388441	0.99987696	0.31319127	1.242452993	95	255	92	108	454	117	223	192	1.310506	3.562708	0.884866	1.402541	4.661782	1.209136	3.021264	1.764373	2.465223	6.83218	1.737005	2.745565	8.618824	2.452947	6.291353	3.171864
280910	NM_173957,XM_005228064,XM_005228065,XM_005228066,XM_024987730	RGN	regucalcin	protein_coding	NP_776382.1;XP_005228121.1;XP_005228122.1;XP_005228123.1;XP_024843498.1	0.716696006	0.99987696	0.177285629	1.130754415	108	42	100	97	254	68	66	178	1.398689	0.54675	0.940188	1.150652	2.494667	0.574394	0.811659	1.568875	2.631108	1.0485	1.845604	2.252475	4.612207	1.16526	1.690165	2.820409
280922	NM_181000,XM_010803842,XM_024984474,XM_024984484	SAG	S-antigen visual arrestin	protein_coding	NP_851343.1;XP_010802144.1;XP_024840242.1;XP_024840252.1	0.885291136	0.99987696	0.065372661	1.046355188	57	31	62	34	47	52	18	86	0.642492	0.357378	0.509524	0.335597	0.39671	0.289489	0.163916	0.646749	1.208606	0.68534	1.000207	0.656953	0.733449	0.587281	0.341332	1.162679
280924	NM_173959	SCD	stearoyl-CoA desaturase (delta-9-desaturase)	protein_coding	NP_776384.3	0.205662765	0.99987696	0.736927564	1.666622733	10796	2367	7449	3945	29553	7081	2551	16099	40.36586	9.270344	20.135199	13.29422	82.533974	18.210602	9.283561	40.314533	75.933197	17.77767	39.5257	26.024284	152.590927	36.943417	19.331696	72.474556
280933	NM_173961,XM_005205386,XM_005205387,XM_005205388,XM_005205389,XM_015469083,XM_024990411,XR_003034226	ST7	suppression of tumorigenicity 7	protein_coding	NP_776386.2;XP_005205443.1;XP_005205444.1;XP_005205445.1;XP_005205446.1;XP_015324569.1;XP_024846179.1	0.694344811	0.99987696	0.095758671	1.06862722	1072	1264	2020	1228	1248	1331	885	1416	9.991896	12.609819	13.950413	10.482458	8.353039	8.782536	7.779316	9.005071	18.795998	24.181757	27.384874	20.520076	15.443312	17.816925	16.199321	16.188668
280937	NM_173963	SYP	synaptophysin	protein_coding	NP_776388.1	0.525793999	0.99987696	0.827289116	1.774348154	15	8	7	0	12	0	8	17	0.108775	0.057276	0.036719	0	0.062136	0	0.057167	0.083316	0.204619	0.109838	0.07208	0	0.114879	0	0.119042	0.149779
280939	NM_173964	TEK	TEK receptor tyrosine kinase	protein_coding	NP_776389.1	0.69692866	0.99987696	0.076536755	1.054483671	939	1138	1145	858	1694	1191	800	1610	3.885088	4.932584	3.426046	3.197775	5.23507	3.388533	3.222498	4.460763	7.308333	9.45918	6.72538	6.259848	9.678732	6.874236	6.710394	8.019238
280941	NM_173965	TIE1	tyrosine kinase with immunoglobulin like and EGF like domains 1	protein_coding	NP_776390.1	0.262268726	0.99987696	0.347205967	1.272094605	584	342	530	371	975	476	244	746	3.051928	1.872012	2.002612	1.746278	3.810736	1.712392	1.240928	2.61491	5.741055	3.589945	3.931158	3.418451	7.045386	3.473889	2.584057	4.700896
280946	NM_177489,XM_010805323	TST	thiosulfate sulfurtransferase	protein_coding	NP_803455.1;XP_010803625.2	0.118396276	0.99987696	0.611415601	1.52775754	1761	1358	559	742	1612	929	547	1266	27.091481	21.817633	6.201678	10.258056	18.557588	9.799194	8.131536	13.11508	50.962442	41.839512	12.173989	20.0808	34.309747	19.879393	16.93277	23.577348
280948	NM_173967	TTR	transthyretin	protein_coding	NP_776392.1	0.115236126	0.99987696	-4.826068899	0.035254008	0	0	0	4	0	0	0	20	0	0	0	0.114717	0	0	0	0.413687	0	0	0	0.224566	0	0	0	0.743696
280950	NM_173968	TXN	thioredoxin	protein_coding	NP_776393.1	0.5562535	0.99987696	0.13678239	1.099450301	2512	2340	2153	1553	3223	2040	1826	3684	79.649986	77.716263	49.358093	44.367661	76.315048	44.491196	56.348621	78.224266	149.831528	149.035904	96.890701	86.852531	141.093216	90.258232	117.338005	140.625946
280952	NM_001206575,XM_024987731,XM_024987732,XM_024987733,XM_024987735,XM_024987736,XM_024987737,XR_003033380	KDM6A	lysine (K)-specific demethylase 6A	protein_coding	NP_001193504.1;XP_024843499.1;XP_024843500.1;XP_024843501.1;XP_024843503.1;XP_024843504.1;XP_024843505.1	0.914879848	0.99987696	-0.031823723	0.978182987	1181	1778	2837	1604	2135	2282	1793	1529	3.89455	6.212448	6.962161	4.800708	5.415184	5.269391	5.807879	3.457365	7.326132	11.913566	13.666831	9.397693	10.011732	10.689889	12.094083	6.215403
280955	NM_173969	VIM	vimentin	protein_coding	NP_776394.2	0.137907418	0.99987696	0.515712183	1.429699733	5375	7500	6330	4401	19305	6788	4867	8872	55.396561	80.970505	47.164528	40.885246	148.614273	48.122887	48.840839	61.242214	104.207825	155.276535	92.584694	80.035477	274.761871	97.625763	101.704109	110.09684
280957	NM_173971,XM_010809893,XM_010809894	VIT	vitrin	protein_coding	NP_776396.1;XP_010808195.1;XP_010808196.1	0.339934848	0.99987696	0.325455083	1.253059641	290	377	877	292	366	429	210	513	1.484798	2.324152	3.390005	1.446997	1.561138	1.597112	1.295041	1.846427	2.793089	4.457008	6.654632	2.832589	2.886271	3.240023	2.696739	3.319374
280958	NM_001205308,XM_024991341	VWF	von Willebrand factor	protein_coding	NP_001192237.1;XP_024847109.1	0.148324189	0.99987696	-0.512856857	0.700833257	1994	1323	1432	3338	3721	2429	1642	3630	4.271792	2.966006	2.215609	6.447879	5.950688	3.58082	3.422008	5.206304	8.035771	5.687887	4.349275	12.622135	11.001785	7.264325	7.125844	9.359519
280960	NM_173972	XDH	xanthine dehydrogenase	protein_coding	NP_776397.1	0.519562337	0.99987696	0.179364568	1.132385019	6327	8297	8195	7159	13508	10259	5034	6961	26.115738	35.873146	24.453712	26.632496	41.644844	29.12628	20.230238	19.243666	49.126949	68.793663	48.003014	52.134808	76.994057	59.087791	42.126598	34.594875
280961	NM_177490,XM_024987738,XM_024987739,XM_024987740,XM_024987741,XM_024987742,XM_024987743,XM_024987744,XM_024987745	ZFX	zinc finger protein, X-linked	protein_coding	NP_803456.1;XP_024843506.1;XP_024843507.1;XP_024843508.1;XP_024843509.1;XP_024843510.1;XP_024843511.1;XP_024843512.1;XP_024843513.1	0.607894424	0.99987696	-0.100182167	0.932915186	1484	1475	2676	1490	1960	2376	1389	2389	4.270771	4.663805	5.645724	3.755321	4.107628	4.783273	3.837748	4.326845	8.033849	8.943743	11.082643	7.351278	7.594289	9.703715	7.991566	7.77849
280968	NM_173976,XM_024981196,XM_024981197,XM_024981198,XM_024981199,XM_024981200	TPPP	tubulin polymerization promoting protein	protein_coding	NP_776401.1;XP_024836964.1;XP_024836965.1;XP_024836966.1;XP_024836967.1;XP_024836968.1	0.230521854	0.99987696	-0.702693048	0.614424203	279	134	1060	553	973	628	1384	531	1.364562	0.685309	3.719526	2.426128	3.563863	2.10232	6.512197	1.738678	2.56691	1.314212	7.301487	4.749301	6.58896	4.264928	13.560723	3.125669
280969	NM_001081581,XM_024984640,XM_024984642,XM_024984643	ABAT	4-aminobutyrate aminotransferase	protein_coding	NP_001075050.1;XP_024840408.1;XP_024840410.1;XP_024840411.1	0.418896605	0.99987696	0.549410325	1.463487401	32	221	48	78	134	31	43	154	0.128619	0.937163	0.140231	0.284732	0.404159	0.085852	0.168175	0.418273	0.241947	1.79719	0.275276	0.557381	0.74722	0.174166	0.3502	0.751941
280976	NM_173977	ACO2	aconitase 2	protein_coding	NP_776402.1	0.10863226	0.99987696	-0.435973179	0.739194958	49653	25931	63877	56792	46663	64992	34165	82366	344.87384	188.657349	320.748535	355.523621	242.065948	310.491455	231.028	383.128601	648.75061	361.786804	629.634277	695.960144	447.53775	629.886658	481.083038	688.761047
280977	NM_173978	ACP1	acid phosphatase 1	protein_coding	NP_776403.1	0.684624923	0.99987696	-0.089470145	0.939867868	1840	1292	1563	1176	2093	2155	1450	2102	26.068588	19.166595	16.008955	15.009633	22.147614	20.998707	19.996098	19.944651	49.03825	36.755638	31.425823	29.382315	40.947079	42.599583	41.639034	35.855057
280979	NM_173979	ACTB	actin beta	protein_coding	NP_776404.2	0.301823682	0.99987696	0.462399533	1.377831563	7222	10743	6321	6941	26109	5122	5509	17696	75.125069	117.062775	47.536308	65.076385	202.865448	36.647114	55.789986	123.290886	141.31958	224.490402	93.314491	127.391174	375.062836	74.345131	116.174721	221.643478
280981	NM_173980,XM_005209905,XM_024995432	PLIN2	perilipin 2	protein_coding	NP_776405.1;XP_005209962.1;XP_024851200.1	0.58475345	0.99987696	-0.374522487	0.77136068	2590	589	2071	5639	3047	890	1044	948	28.406776	6.636756	16.25169	55.376114	24.658073	6.632396	11.056289	6.883545	53.436674	12.72726	31.902317	108.402278	45.588477	13.454986	23.023152	12.374741
280986	NM_173982,XM_010818312,XM_010818313,XR_814834	AGER	advanced glycosylation end-product specific receptor	protein_coding	NP_776407.1;XP_010816614.1;XP_010816615.1	0.306401084	0.99987696	0.630432276	1.548028761	77	23	55	11	118	68	20	80	0.794182	0.235058	0.382896	0.0968	0.872656	0.456126	0.18939	0.647375	1.493954	0.450769	0.751632	0.189493	1.613388	0.925332	0.394378	1.163803
280988	NM_173984	AHSG	alpha 2-HS glycoprotein	protein_coding	NP_776409.1	0.155372182	0.99987696	-4.6743552	0.039163263	0	0	6	36	0	0	0	112	0	0	0.050714	0.41633	0	0	0	0.976241	0	0	0.099552	0.814992	0	0	0	1.755015
280991	NM_173986,XM_024981592,XM_024981593	AKT1	AKT serine/threonine kinase 1	protein_coding	NP_776411.1;XP_024837360.1;XP_024837361.1	0.637820558	0.99987696	-0.107047827	0.928486072	10810	8419	9231	8246	8517	9659	7170	13836	84.636035	69.036429	56.968574	57.51118	53.565317	55.140174	56.931297	81.699001	159.210909	132.390646	111.830182	112.581798	99.032929	111.861568	118.551342	146.872586
280994	NM_176858,XM_015459997,XM_015460000,XM_015460001,XM_015460007,XM_024998229,XM_024998230,XM_024998232,XM_024998233	ALPL	alkaline phosphatase, liver/bone/kidney	protein_coding	NP_789828.2;XP_015315483.1;XP_015315486.1;XP_015315487.1;XP_015315493.1;XP_024853997.1;XP_024853998.1;XP_024854000.1;XP_024854001.1	0.700472895	0.99987696	-0.168746726	0.889615158	441	231	361	310	613	908	188	358	3.291254	1.816892	1.964208	2.109518	3.459405	4.64759	1.348653	1.809381	6.191256	3.48424	3.855771	4.129514	6.395837	9.428456	2.808376	3.252775
280997	NM_173990	AMD1	adenosylmethionine decarboxylase 1	protein_coding	NP_776415.1	0.492439986	0.99987696	-0.292302444	0.816597783	1274	2114	3777	2336	1897	1601	3476	1986	12.071427	20.978809	25.873844	19.951191	13.425136	10.436211	32.069099	12.602035	22.707855	40.230904	50.790752	39.055729	24.820736	21.171694	66.77935	22.655029
281002	NM_181002,XM_024979561,XR_003030575	AOC3	amine oxidase, copper containing 3	protein_coding	NP_851345.1;XP_024835329.1	0.259979195	0.99987696	0.203838735	1.151758891	1363	1340	1459	899	1574	1180	933	1827	6.493742	6.724513	5.077184	3.875483	5.621352	3.881427	4.346055	5.849145	12.215537	12.895551	9.966589	7.586505	10.392899	7.874159	9.050043	10.515171
281004	NM_173991,XM_005219148,XM_024977930	APOE	apolipoprotein E	protein_coding	NP_776416.1;XP_005219205.2;XP_024833698.1	0.018044999	0.99987696	1.698007879	3.244526342	707	232	423	306	5526	606	255	710	11.506394	3.91664	4.927942	4.461663	67.266821	6.667746	3.996324	7.605361	21.644959	7.510911	9.673627	8.73399	124.364621	13.526698	8.321778	13.672369
281006	NM_173992,XM_015459022	APOH	apolipoprotein H	protein_coding	NP_776417.1;XP_015314508.1	0.051713837	0.99987696	-4.22218018	0.05357931	0	0	5	20	0	0	0	73	0	0	0.045056	0.284661	0	0	0	0.799719	0	0	0.088444	0.557241	0	0	0	1.437679
281008	NM_001317792,NM_001317794,NM_181003,XM_005224064	AQP4	aquaporin 4	protein_coding	NP_001304721.1;NP_001304723.1;NP_851346.1;XP_005224121.1	0.930895888	0.99987696	0.043634202	1.030706948	719	529	555	558	2649	715	639	2264	2.243432	1.845528	1.33643	1.676497	6.543105	1.53461	2.071921	5.014287	4.220173	3.539155	2.623433	3.281849	12.097058	3.113227	4.314482	9.014324
281010	NM_173993	ARNT	aryl hydrocarbon receptor nuclear translocator	protein_coding	NP_776418.1	0.539569692	0.99987696	-0.136578921	0.909673719	1458	1977	2899	1942	1941	2320	1583	2673	11.816522	16.787411	16.98896	14.18224	11.751479	12.934558	12.488215	14.51133	22.228346	32.193092	33.34959	27.762638	21.726435	26.240032	26.004934	26.087421
281013	NM_177493,XM_024989756	ASMT	acetylserotonin O-methyltransferase	protein_coding	NP_803459.1;XP_024845524.1	0.300183305	0.99987696	0.504246605	1.418382464	30	28	31	17	30	13	21	28	0.283298	0.280262	0.216322	0.148242	0.212956	0.082192	0.190204	0.182355	0.53292	0.537457	0.424644	0.290193	0.393719	0.166741	0.396073	0.327824
281017	NM_173995,XM_005214485,XM_025000260	ATRN	attractin	protein_coding	NP_776420.1;XP_005214542.3;XP_024856028.1	0.257153351	0.99987696	0.207993454	1.155080543	1821	1507	2665	1257	2275	2077	1122	2400	4.020643	3.515985	4.334642	2.572077	3.738612	3.155351	2.43661	3.601422	7.563328	6.74258	8.508969	5.035004	6.912041	6.401187	5.073895	6.474377
281020	NM_001166486,XM_005224105,XM_024984174,XM_024984175,XM_024984176	BCL2	BCL2, apoptosis regulator	protein_coding	NP_001159958.1;XP_005224162.1;XP_024839942.1;XP_024839943.1;XP_024839944.1	0.227091742	0.99987696	-0.406700673	0.754346532	100	77	240	131	156	216	105	262	0.708587	0.647722	1.569242	0.914859	0.968102	1.222351	0.724186	1.891568	1.33294	1.242131	3.080447	1.790894	1.789851	2.479753	1.508013	3.400526
281022	NM_173997,XR_237339	ARFGEF1	ADP ribosylation factor guanine nucleotide exchange factor 1	protein_coding	NP_776422.2	0.625606601	0.99987696	-0.122763418	0.918426759	3239	4595	6287	3204	3773	5712	3209	6936	8.879873	13.227842	12.536479	7.955687	7.723677	10.810199	8.587754	12.727524	16.704145	25.366934	24.609302	15.573764	14.279733	21.930395	17.882777	22.880627
281023	NM_173998,XM_024993821,XM_024993822	AP3D1	adaptor related protein complex 3 delta 1 subunit	protein_coding	NP_776423.3;XP_024849589.1;XP_024849590.1	0.988814072	0.99987696	0.003949883	1.002741601	4979	7733	11225	6491	5931	7441	5909	7639	20.266232	33.008646	33.073284	23.845987	18.029818	20.870244	23.461691	20.840324	38.123301	63.300432	64.923364	46.680041	33.333992	42.338965	48.855639	37.465234
281031	NM_001025314,XM_005221404,XM_005221405	BTF3	basic transcription factor 3	protein_coding	NP_001020485.1;XP_005221461.1;XP_005221462.1	0.849548081	0.99987696	0.030189331	1.021146126	20394	23428	27508	20346	29553	25905	18614	27383	433.637494	518.997841	418.234716	386.886725	450.003592	353.588242	368.183954	380.104896	815.726071	995.278366	821.001137	757.355428	831.978166	717.316112	766.690851	683.325213
281032	NM_173999	BTG1	BTG anti-proliferation factor 1	protein_coding	NP_776424.1	0.197247633	0.99987696	0.813182289	1.757082936	4910	29709	15498	8754	36780	18817	12565	2649	52.92432	335.460388	120.777992	85.047745	296.126373	139.521088	131.86412	19.119759	99.557213	643.309875	237.08905	166.486389	547.486023	283.043121	274.588318	34.372124
281036	NM_174000	CALR	calreticulin	protein_coding	NP_776425.1	0.55802935	0.99987696	-0.187002757	0.878428789	5976	8195	10447	5675	10859	7091	12290	11312	59.500164	85.470932	75.203697	50.925457	80.752853	48.566887	119.145042	75.429466	111.927208	163.906967	147.626022	99.689827	149.297958	98.526489	248.102631	135.601654
281037	NM_174001	CATHL3	cathelicidin antimicrobial peptide	protein_coding	NP_776426.1	0.51362228	0.99987696	-1.627418088	0.323666939	0	8	0	0	0	14	0	20	0	0.170695	0	0	0	0.219276	0	0.301391	0	0.327341	0	0	0	0.444839	0	0.541819
281039	NM_001030318,NM_001030319,NM_001030320,NM_174003,XM_005209749,XM_005209750,XM_005209751,XM_005209752,XM_005209753,XM_005209754,XM_010807616,XM_010807617,XM_010807618,XM_010807620,XM_024993823,XM_024993824,XM_024993825,XM_024993826,XM_024993827,XM_024993828	CAST	calpastatin	protein_coding	NP_001025489.2;NP_001025490.2;NP_001025491.2;NP_776428.1;XP_005209806.1;XP_005209807.1;XP_005209808.1;XP_005209809.1;XP_005209810.1;XP_005209811.1;XP_010805918.1;XP_010805919.1;XP_010805920.1;XP_010805922.1;XP_024849591.1;XP_024849592.1;XP_024849593.1;XP_024849594.1;XP_024849595.1;XP_024849596.1	0.092337471	0.99987696	-0.360639463	0.778819298	5111	3693	5928	6215	5611	5475	4924	7449	22.372797	16.445416	18.578557	24.162656	17.949513	16.223269	21.035996	21.452595	42.086015	31.537252	36.469996	47.299943	33.185522	32.91176	43.804477	38.565924
281040	NM_174004,XM_005205391,XM_005205392,XM_024990412	CAV1	caveolin 1	protein_coding	NP_776429.1;XP_005205448.1;XP_005205449.1;XP_024846180.1	0.306331227	0.99987696	0.384072666	1.305020677	6466	10434	9337	8059	25698	10425	8342	7864	50.169481	84.844813	52.39502	56.387006	148.966697	55.673627	63.03831	40.862964	94.375024	162.706277	102.852221	110.381156	275.413416	112.94377	131.268322	73.460502
281043	NM_174006	CCL2	chemokine (C-C motif) ligand 2	protein_coding	NP_776431.1	0.953885909	0.99987696	-0.048627336	0.966855814	18	12	8	6	66	23	10	73	0.425689	0.290585	0.140497	0.121484	1.210234	0.38517	0.234541	1.195308	0.800773	0.557254	0.275799	0.237813	2.237511	0.781385	0.488398	2.148839
281047	NM_001033609,XM_005201119	CCT8	chaperonin containing TCP1 subunit 8	protein_coding	NP_001028781.1;XP_005201176.1	0.96130341	0.99987696	0.011334955	1.007887738	8243	6656	15301	6964	11030	8632	8837	13234	77.327949	65.219549	105.628117	59.713882	78.408303	55.236189	82.657257	82.218725	145.463485	125.071049	207.34961	116.893738	144.963287	112.056355	172.122009	147.8069
281048	NM_174008,XM_005209429	CD14	CD14 molecule	protein_coding	NP_776433.1;XP_005209486.1	0.168370587	0.99987696	0.971475043	1.96084438	96	171	23	64	72	27	16	89	0.665901	1.203615	0.104183	0.414102	0.35354	0.124151	0.09607	0.38909	1.252642	2.308163	0.204513	0.810632	0.653634	0.251862	0.200051	0.699478
281051	NM_174009	CD34	CD34 molecule	protein_coding	NP_776434.1	0.129197134	0.99987696	0.38722155	1.307872178	2513	4021	2972	2219	3397	2515	1657	3167	19.539219	32.748928	16.70302	15.548197	19.724546	13.448421	12.544213	16.488401	36.755699	62.802376	32.788284	30.436586	36.467243	27.282492	26.121542	29.641661
281052	NM_001278621,NM_174010,XM_005205324,XM_005205326,XM_015468812,XM_015468814,XM_015468815,XM_015468818,XM_024990413,XM_024990414,XM_024990415,XM_024990416,XM_024990417,XM_024990418,XM_024990419,XM_024990420,XM_024990421,XM_024990422,XM_024990423,XM_024990424,XM_024990425,XM_024990427,XM_024990428,XM_024990429,XM_024990430,XM_024990431,XM_024990432,XM_024990433,XM_024990434,XM_024990435,XM_024990436…	CD36	CD36 molecule	protein_coding	NP_001265550.1;NP_776435.2;XP_005205381.1;XP_005205383.1;XP_015324298.1;XP_015324300.1;XP_015324301.1;XP_015324304.1;XP_024846181.1;XP_024846182.1;XP_024846183.1;XP_024846184.1;XP_024846185.1;XP_024846186.1;XP_024846187.1;XP_024846188.1;XP_024846189.1;XP_024846190.1;XP_024846191.1;XP_024846192.1;XP_024846193.1;XP_024846195.1;XP_024846196.1;XP_024846197.1;XP_024846198.1;XP_024846199.1;XP_024846200…	0.916419063	0.99987696	-0.039770908	0.972809412	18178	8251	29939	22802	45937	23892	19074	24850	92.580776	45.616927	118.67961	110.666808	176.709835	87.328468	98.690557	89.66331	174.155942	87.479239	232.969894	216.637337	326.705669	177.161196	205.509068	161.190236
281053	NM_001034033	CD3D	CD3d molecule	protein_coding	NP_001029205.1	0.970861116	0.99987696	-0.029215158	0.979953258	3	12	17	9	6	9	7	11	0.025617	0.152495	0.150358	0.095898	0.052852	0.070829	0.075809	0.090874	0.048189	0.292439	0.295155	0.187725	0.097713	0.143689	0.157862	0.163367
281054	NM_174011,XM_024974979	CD3E	CD3e molecule	protein_coding	NP_776436.1;XP_024830747.1	0.155285553	0.99987696	0.970339832	1.959302061	11	31	43	10	13	9	8	22	0.149798	0.455486	0.441204	0.125424	0.132558	0.085995	0.110799	0.216057	0.281789	0.873483	0.866089	0.245526	0.245076	0.174456	0.230724	0.388412
281055	NM_001040472	CD3G	CD3g molecule	protein_coding	NP_001035562.2	0.72029814	0.99987696	0.60972438	1.525967652	7	11	0	10	10	0	0	8	0.107759	0.177999	0	0.144249	0.126418	0	0	0.090572	0.202709	0.341347	0	0.282377	0.233725	0	0	0.162824
281056	NM_174012,XM_005203420	CD247	CD247 molecule	protein_coding	NP_776437.1;XP_005203477.1	0.43435974	0.99987696	-0.281692737	0.822625251	83	90	109	104	77	90	107	95	0.892787	1.025255	0.853291	1.013015	0.622136	0.669958	1.129134	0.694182	1.679444	1.966124	1.675022	1.983043	1.150222	1.359127	2.351262	1.247951
281057	NM_174013,XM_005216354,XM_005216356,XM_005216357,XM_005216358,XM_005216359,XM_005216360,XM_005216361,XM_005216364,XM_015474840,XM_015474841,XM_015474842,XM_015474843,XM_024974980,XM_024974981,XM_024974982	CD44	CD44 molecule (Indian blood group)	protein_coding	NP_776438.2;XP_005216411.1;XP_005216413.1;XP_005216414.1;XP_005216415.1;XP_005216416.1;XP_005216417.1;XP_005216418.1;XP_005216421.1;XP_015330326.1;XP_015330327.1;XP_015330328.1;XP_015330329.1;XP_024830748.1;XP_024830749.1;XP_024830750.1	0.046676105	0.99987696	-0.598719003	0.660340024	238	283	284	433	404	271	374	617	2.146823	2.743239	1.864395	3.586497	2.777537	1.744368	3.32363	3.704168	4.038442	5.26069	3.659838	7.020795	5.135183	3.538759	6.920987	6.659085
281058	NM_174014	CD69	CD69 molecule	protein_coding	NP_776439.1	0.104599863	0.99987696	2.719552725	6.586685767	0	9	5	3	31	0	0	3	0	0.104992	0.035229	0.020209	0.252942	0	0	0.019997	0	0.201343	0.069155	0.039561	0.467645	0	0	0.035949
281060	NM_174015	CD8A	CD8a molecule	protein_coding	NP_776440.1	0.863246835	0.99987696	-0.170453144	0.888563544	4	14	13	4	6	3	4	36	0.029506	0.140419	0.088616	0.034546	0.036988	0.019707	0.031497	0.227653	0.055504	0.26928	0.173955	0.067626	0.068385	0.03998	0.065589	0.409257
281061	NM_174016,XM_005226297,XM_005226299,XM_010820501,XM_024986508	CDK1	cyclin dependent kinase 1	protein_coding	NP_776441.1;XP_005226354.1;XP_005226356.1;XP_010818803.1;XP_024842276.1	0.746946267	0.99987696	-0.144006099	0.905002637	28	26	26	26	65	39	31	54	0.153795	0.151051	0.105232	0.132514	0.274293	0.149694	0.169499	0.204103	0.289307	0.289669	0.206572	0.259406	0.507121	0.303682	0.352957	0.366922
281063	NM_001244605,XM_010814403,XM_010814404,XM_010814405,XM_010814406,XM_024977931,XM_024977932,XM_024977933	CDH3	cadherin 3	protein_coding	NP_001231534.1;XP_010812705.1;XP_010812706.1;XP_010812707.1;XP_010812708.1;XP_024833699.1;XP_024833700.1;XP_024833701.1	0.636218715	0.99987696	0.15829394	1.11596667	182	231	235	168	162	152	99	305	1.038491	1.38894	0.97223	0.857621	0.687339	0.589643	0.546741	1.156284	1.953529	2.663561	1.908502	1.678847	1.270771	1.196193	1.138509	2.078681
281066	NM_174017	CDK5	cyclin dependent kinase 5	protein_coding	NP_776442.1	0.600133752	0.99987696	-0.336655141	0.791875131	205	85	63	105	249	92	56	587	3.523942	1.527297	0.774976	1.632688	3.20531	1.083798	0.932078	6.782514	6.628972	2.928886	1.521291	3.196091	5.92606	2.198674	1.940921	12.193114
281069	NM_174019,XM_005220480	CHAD	chondroadherin	protein_coding	NP_776444.1;XP_005220537.1	0.827440892	0.99987696	0.111022417	1.079993341	320	87	229	163	688	292	151	589	3.717393	1.049709	1.926593	1.710605	6.007871	2.351459	1.701571	4.597094	6.992878	2.01302	3.781931	3.348618	11.107508	4.77035	3.543281	8.264325
281070	NM_181005	CHGA	chromogranin A	protein_coding	NP_851348.1	0.562415975	0.99987696	1.331342752	2.516367705	3	0	0	4	16	0	0	2	0.019833	0	0	0.033803	0.115566	0	0	0.013085	0.037308	0	0	0.066172	0.213661	0	0	0.023523
281072	NM_174020,XM_010820416,XM_024986510,XM_024986511,XM_024986512,XM_024986513,XM_024986514	LYST	lysosomal trafficking regulator	protein_coding	NP_776445.1;XP_010818718.1;XP_024842278.1;XP_024842279.1;XP_024842280.1;XP_024842281.1;XP_024842282.1	0.1351597	0.99987696	0.409302862	1.328043923	757	871	1604	427	1363	980	568	1388	1.048984	1.263863	1.776041	0.532892	1.411222	0.934684	0.76684	1.330639	1.973269	2.4237	3.486395	1.043171	2.609104	1.896172	1.596836	2.392127
281073	NM_174021	CHUK	conserved helix-loop-helix ubiquitous kinase	protein_coding	NP_776446.1	0.613484699	0.99987696	-0.107716191	0.928056027	1351	1689	2624	1344	2136	2354	1776	2329	7.525596	9.854312	10.568617	6.748893	8.88708	9.02243	9.635891	8.688672	14.15658	18.897543	20.746357	13.211387	16.430662	18.303591	20.065374	15.619868
281078	NM_174022,XM_005210059,XM_005210060,XM_005210062	CLTA	clathrin light chain A	protein_coding	NP_776447.1;XP_005210116.1;XP_005210117.1;XP_005210119.1	0.400261754	0.99987696	0.207355591	1.154569957	1980	3511	4314	2311	3969	3294	2363	3011	30.235469	56.638207	48.720289	31.564342	46.160845	35.220696	35.488536	30.666734	56.876672	108.614668	95.63867	61.789213	85.343354	71.451395	73.89984	55.130443
281080	NM_174023,XM_024979562,XM_024979563,XM_024979564	CLTC	clathrin heavy chain	protein_coding	NP_776448.1;XP_024835330.1;XP_024835331.1;XP_024835332.1	0.561920316	0.99987696	-0.099056454	0.93364341	6758	7062	9291	6311	8491	7321	6445	12353	21.505643	23.24926	21.057649	17.928821	19.759795	15.947873	19.452369	25.957618	40.454785	44.584934	41.336489	35.096811	36.532417	32.353072	40.506797	46.664737
281090	NM_001001439,XM_005218438	COX4I1	cytochrome c oxidase subunit 4I1	protein_coding	NP_001001439.1;XP_005218495.1	0.663414875	0.99987696	-0.109059671	0.927192196	21168	13032	23660	22864	31521	21033	14386	30965	516.570784	333.087532	417.297381	502.69724	574.920064	353.107021	342.035148	505.885169	971.733874	638.759495	819.161203	984.061841	1062.927028	716.339903	712.239592	909.443895
281091	NM_174024	COX8A	cytochrome c oxidase subunit VIIIA (ubiquitous)	protein_coding	NP_776449.2	0.212805262	0.99987696	0.667617122	1.588447185	1484	452	1180	549	4561	980	716	2372	56.225197	17.914137	32.314644	18.739359	129.067093	25.517431	26.381134	60.187935	105.766586	34.353806	63.434139	36.683487	238.622543	51.766609	54.934963	108.20153
281092	NM_177494,XM_024990439,XM_024990440	CROT	carnitine O-octanoyltransferase	protein_coding	NP_803460.1;XP_024846207.1;XP_024846208.1	0.470356366	0.99987696	0.28374326	1.217349362	199	121	275	108	460	221	115	399	1.264461	0.805361	1.262146	0.613478	2.18481	0.992375	0.711715	1.697321	2.378608	1.544434	2.477613	1.200923	4.039333	2.013208	1.482044	3.051322
281093	NM_174025,XM_005204366,XM_010803365	CRYZ	crystallin zeta	protein_coding	NP_776450.2;XP_005204423.1;XP_010801667.1	0.805725808	0.99987696	0.069186556	1.049124982	2407	1765	3315	2338	5760	3420	2009	3775	20.579387	15.802011	20.28156	18.014633	35.239041	19.331216	16.327578	21.318902	38.712381	30.303404	39.813017	35.264794	65.150843	39.216778	33.999864	38.325586
281096	NM_174028,XM_010816215	CSF3	colony stimulating factor 3	protein_coding	NP_776453.1;XP_010814517.1	0.934421728	0.99987696	-0.05698021	0.961274114	19	19	14	13	27	11	7	57	0.163498	0.222751	0.131601	0.094737	0.218456	0.06074	0.058513	0.478411	0.307561	0.427167	0.258335	0.185454	0.403888	0.123222	0.121846	0.860052
281102	NM_174029	CST3	cystatin C	protein_coding	NP_776454.1	0.812727122	0.99987696	-0.065749526	0.955448803	7501	4200	7043	7292	12076	6649	5674	9857	196.634491	115.316338	133.481842	172.287231	236.435623	119.878891	144.818924	173.051041	369.893921	221.141296	262.026886	337.263245	437.128235	243.19548	301.56485	311.098694
281103	NM_174030	CTGF	connective tissue growth factor	protein_coding	NP_776455.1	0.435062227	0.99987696	-0.320108617	0.801009569	319	248	785	594	1363	887	571	909	2.630733	2.141949	4.688141	4.423728	8.416393	5.039638	4.594269	5.029771	4.948735	4.1076	9.202892	8.659729	15.560444	10.223796	9.566913	9.04216
281105	NM_174031,XM_005209822,XM_010807696,XM_024995434,XM_024995435,XR_003035852	CTSB	cathepsin B	protein_coding	NP_776456.1;XP_005209879.1;XP_010805998.1;XP_024851202.1;XP_024851203.1	0.612598939	0.99987696	0.102164939	1.073382996	6844	8475	7633	5403	10402	8450	5194	11374	57.302565	79.203049	49.218314	43.182913	64.202741	48.450143	45.063749	67.216884	107.793254	151.88711	96.616301	84.533305	118.69967	98.289653	93.838858	120.837665
281108	NM_174032	CTSV	cathepsin V	protein_coding	NP_776457.1	0.316865712	0.99987696	-0.158989226	0.895652359	1438	1225	1888	1506	2130	1748	1396	2273	19.905334	17.759636	18.901014	18.793999	22.025297	16.647867	18.824064	21.083235	37.444405	34.057522	37.102978	36.790451	40.720936	33.773136	39.198441	37.90192
281110	NM_174033	CYB5A	cytochrome b5 type A	protein_coding	NP_776458.1	0.04818168	0.99987696	1.945875473	3.852715012	1328	965	609	458	14294	928	486	2318	12.021973	9.144038	3.985093	3.732103	96.655518	5.778115	4.282722	14.050894	22.614824	17.535452	7.822798	7.30583	178.699188	11.721924	8.918159	25.259686
281111	NM_174034	CYBA	cytochrome b-245 alpha chain	protein_coding	NP_776459.1	0.71586624	0.99987696	-0.180042478	0.882677007	254	230	233	558	511	191	202	217	6.773124	6.417009	4.498308	13.422811	10.197325	3.498814	5.238461	3.880662	12.741089	12.305851	8.830247	26.276007	18.853075	7.09796	10.908351	6.976375
281112	NM_174035	CYBB	cytochrome b-245 beta chain	protein_coding	NP_776460.1	0.853175876	0.99987696	0.072061755	1.051217906	129	266	164	184	234	201	167	136	0.782464	1.689298	0.717652	1.004219	1.056943	0.835894	0.986528	0.550129	1.471911	3.239554	1.408762	1.965823	1.954103	1.695759	2.054305	0.988983
281115	NM_174036,XM_024976003	DHX9	DExH-box helicase 9	protein_coding	NP_776461.1;XP_024831771.1	0.88575342	0.99987696	-0.02638324	0.981878733	3744	4021	6388	3739	5603	4253	4185	6517	15.776039	17.753498	19.470973	14.203676	17.624782	12.322004	17.159693	18.382627	29.67669	34.045755	38.221816	27.804602	32.585151	24.997358	35.732623	33.046963
281117	NM_174037,XM_005222109,XM_005222110,XM_005222111,XM_005222112	DLK1	delta like non-canonical Notch ligand 1	protein_coding	NP_776462.1;XP_005222166.1;XP_005222167.1;XP_005222168.1;XP_005222169.1	0.097467155	0.99987696	0.79051147	1.72968757	2415	2466	1013	897	2663	669	624	3146	33.403286	35.738009	10.278495	11.265526	28.210513	6.33434	8.51171	29.401553	62.835734	68.534517	20.176844	22.052984	52.156316	12.850327	17.72443	52.855998
281119	NM_182651,XM_005208712,XM_010806776,XM_015471991,XM_015471992,XM_015471995,XM_024993829,XM_024993830,XM_024993831,XM_024993832	DNMT1	DNA methyltransferase 1	protein_coding	NP_872592.2;XP_005208769.2;XP_010805078.1;XP_015327477.1;XP_015327478.1;XP_015327481.1;XP_024849597.1;XP_024849598.1;XP_024849599.1;XP_024849600.1	0.80165622	0.99987696	0.087199264	1.062305901	1003	619	1025	487	1000	765	415	1896	3.659285	2.366236	2.654693	1.498345	2.691179	1.888388	1.479695	4.626621	6.883571	4.537715	5.211202	2.933107	4.975522	3.830928	3.081253	8.317403
281124	NM_174041	DPYD	dihydropyrimidine dehydrogenase	protein_coding	NP_776466.1	0.639434408	0.99987696	0.19582127	1.145375993	324	477	499	504	1673	580	481	720	1.394563	2.153668	1.555174	1.956187	5.38582	1.716998	2.015515	2.076422	2.623346	4.130073	3.05283	3.82936	9.957444	3.483233	4.197024	3.732843
281128	NM_001166526,XM_005223953,XM_005223954,XM_005223955	DSC2	desmocollin 2	protein_coding	NP_001159998.1;XP_005224010.1;XP_005224011.1;XP_005224012.1	0.428556579	0.99987696	0.935201271	1.912157382	22	8	0	13	125	20	3	42	0.044738	0.016251	0	0.024007	0.195722	0.028863	0.00614	0.058555	0.084157	0.031165	0	0.046996	0.361856	0.058553	0.012786	0.105267
281133	NM_181009,XM_005203070,XM_005203072,XM_015460016,XM_015460021,XM_015460022	ECE1	endothelin converting enzyme 1	protein_coding	NP_851352.1;XP_005203127.1;XP_005203129.1;XP_015315502.1;XP_015315507.1;XP_015315508.1	0.127230563	0.99987696	0.385555426	1.30636263	1456	2317	1866	1339	3317	1675	1300	2119	6.325279	10.646088	5.894038	5.391099	11.123964	5.137234	5.620129	6.244398	11.898635	20.415924	11.570084	10.55342	20.566269	10.421783	11.703119	11.225726
281134	NM_001314064,NM_174046,NM_177956,NM_177957,NM_177958,XM_015472163,XM_015472169	ECE2	endothelin converting enzyme 2	protein_coding	NP_001300993.1;NP_776471.3;NP_808871.3;NP_808872.2;NP_808873.2;XP_015327649.1;XP_015327655.1	0.358741472	0.99987696	0.355062372	1.279040877	423	646	1067	468	465	459	509	348	8.085525	13.73475	15.53982	8.639685	6.771805	6.723786	10.649861	4.303294	15.209878	26.339028	30.504906	16.912734	12.519887	13.640387	22.176823	7.73615
281135	NM_001013585,XM_024984567,XM_024984569	S1PR1	sphingosine-1-phosphate receptor 1	protein_coding	NP_001013603.2;XP_024840335.1;XP_024840337.1	0.323534066	0.99987696	0.233825742	1.175949203	1745	2376	2471	2015	3786	1945	1625	2491	10.683647	15.354878	11.022233	10.922807	17.251817	8.193204	9.63803	10.221699	20.097268	29.445937	21.636811	21.382091	31.8956	16.62136	20.069827	18.375834
281136	NM_174047,XM_005210511,XM_005210512,XM_005210513,XM_010808241,XM_024995436,XM_024995437,XM_024995438	LPAR1	lysophosphatidic acid receptor 1	protein_coding	NP_776472.1;XP_005210568.1;XP_005210569.1;XP_005210570.1;XP_010806543.1;XP_024851204.1;XP_024851205.1;XP_024851206.1	0.353036371	0.99987696	-0.37630225	0.770409688	240	186	230	168	441	332	164	803	1.536768	1.173539	0.969983	0.878533	1.853809	1.313177	0.904353	3.004597	2.89085	2.250485	1.904091	1.719783	3.427369	2.664012	1.883187	5.401448
281137	NM_181010	EDN1	endothelin 1	protein_coding	NP_851353.1	0.455762366	0.99987696	0.583370728	1.498345914	17	17	48	24	274	59	57	56	0.158187	0.158069	0.325134	0.200864	1.924336	0.382387	0.522629	0.348499	0.29757	0.303128	0.638242	0.393204	3.557761	0.77574	1.088301	0.626507
281138	NM_001075121	EEF2	eukaryotic translation elongation factor 2	protein_coding	NP_001068589.1	0.891882734	0.99987696	0.029426938	1.020606644	187654	227586	314812	223026	234103	243273	146529	274429	1123.631836	1427.402954	1362.766357	1203.61731	1046.930908	1001.924438	854.20636	1100.461914	2113.691162	2737.320068	2675.131348	2356.157715	1935.592773	2032.580322	1778.76355	1978.331177
281139	NM_174048,XM_005206256	CELA1	chymotrypsin like elastase family member 1	protein_coding	NP_776473.1;XP_005206313.1	0.643499133	0.99987696	1.558335317	2.945138165	0	8	0	0	0	0	0	4	0	0.135118	0	0	0	0	0	0.03849	0	0.259114	0	0	0	0	0	0.069194
281141	NM_174049	ENO1	enolase 1	protein_coding	NP_776474.2	0.221722012	0.99987696	0.392132517	1.312331792	7631	6563	9793	6259	23001	8476	6875	10560	81.244644	73.191162	75.379784	60.063633	182.904022	62.068287	71.263847	75.299446	152.831284	140.358154	147.971664	117.578392	338.157654	125.916466	148.396835	135.36792
281142	NM_001314005,NM_174050	ENSA	endosulfine alpha	protein_coding	NP_001300934.1;NP_776475.2	0.16785241	0.99987696	-0.253574768	0.838815387	2298	2485	3127	2653	3781	2951	2992	4309	18.197721	19.097974	16.649074	17.627502	22.941042	15.531017	21.715806	22.174488	34.232175	36.624043	32.682389	34.50696	42.413985	31.507406	45.220079	39.863693
281144	NM_001205601	EPOR	erythropoietin receptor	protein_coding	NP_001192530.1	0.384865468	0.99987696	-0.555016139	0.680649444	44	11	25	31	25	65	10	50	0.475662	0.121977	0.193592	0.302177	0.20368	0.488407	0.10325	0.365413	0.894779	0.233915	0.380023	0.59153	0.376569	0.990819	0.215004	0.656913
281148	NM_001080214	ETS2	ETS proto-oncogene 2, transcription factor	protein_coding	NP_001073683.1	0.664473992	0.99987696	0.19131456	1.141803635	1330	1417	4961	1966	5131	4048	1920	1678	7.368646	8.222326	19.867125	9.813481	21.22978	15.422894	10.353836	6.224417	13.861339	15.767895	38.99947	19.210514	39.25016	31.288059	21.560392	11.189809
281151	NM_177496,XM_005216406,XM_005216407,XM_010812797,XM_015474858	EXT2	exostosin glycosyltransferase 2	protein_coding	NP_803462.2;XP_005216463.2;XP_005216464.1;XP_010811099.1;XP_015330344.2	0.119668136	0.99987696	0.333926998	1.26043961	847	917	1069	625	1070	688	472	1246	5.168471	5.912743	4.459376	3.27262	4.790104	2.763121	2.89872	5.299713	9.722535	11.338822	8.753822	6.406362	8.85607	5.605476	6.036173	9.527441
281152	NM_001012669,XM_005220997	FASN	fatty acid synthase	protein_coding	NP_001012687.1;XP_005221054.2	0.143714048	0.99987696	0.461870932	1.377326821	2112	4235	5270	2824	7614	2834	3009	3730	4.852925	10.201736	8.807576	5.846201	13.138206	4.478034	6.730491	5.757264	9.128954	19.56379	17.289406	11.444311	24.290253	9.084483	14.015293	10.349992
281154	NM_174053,XM_015473179	FBN1	fibrillin 1	protein_coding	NP_776478.1;XP_015328665.1	0.477182388	0.99987696	0.282087201	1.215952777	2343	2056	2061	870	3577	1854	1001	5023	4.763528	4.297683	2.930972	1.514647	5.162252	2.49668	1.900932	6.747724	8.960789	8.241633	5.753542	2.965018	9.544106	5.064956	3.95842	12.130572
281156	NM_177497,XM_005203607,XM_005203608,XM_024984593	FDPS	farnesyl diphosphate synthase	protein_coding	NP_803463.1;XP_005203664.1;XP_005203665.1;XP_024840361.1	0.848890376	0.99987696	0.053116048	1.037503388	741	531	701	492	1188	749	437	1317	8.840298	6.316465	5.958984	5.291653	11.578195	6.0202	5.566821	10.871799	16.629698	12.113039	11.697576	10.35875	21.406063	12.213037	11.592115	19.544538
281157	NM_181011	FDX1	ferredoxin 1	protein_coding	NP_851354.1	0.870166619	0.99987696	0.049903594	1.035195746	978	774	1184	930	2458	1363	1063	1289	12.991677	10.769007	11.36883	11.136793	24.39917	12.457032	13.748488	11.464414	24.438959	20.651646	22.317184	21.800983	45.10981	25.271286	28.629278	20.609896
281158	NM_174054	FECH	ferrochelatase	protein_coding	NP_776479.1	0.169193279	0.99987696	-0.288726647	0.818624275	2193	1523	2712	2428	2369	2903	1673	3051	23.923754	17.39901	21.387844	23.869328	19.30015	21.780956	17.765133	22.288471	45.003555	33.365952	41.984665	46.725735	35.68261	44.186508	36.993362	40.068607
281160	NM_001314006,NM_174055,XM_015472275,XM_015472276,XM_015472277,XM_015472278,XM_015472279,XM_015472280,XM_024993833,XM_024993834,XM_024993835	FGF1	fibroblast growth factor 1	protein_coding	NP_001300935.1;NP_776480.1;XP_015327761.1;XP_015327762.1;XP_015327763.1;XP_015327764.1;XP_015327765.1;XP_015327766.1;XP_024849601.1;XP_024849602.1;XP_024849603.1	0.317232276	0.99987696	-0.63594559	0.643518893	298	108	983	253	923	1730	715	395	1.368276	0.656321	3.355118	1.08301	3.249485	5.52588	3.273378	1.224787	2.573897	1.258624	6.586148	2.120062	6.007732	11.210223	6.816343	2.201834
281161	NM_174056	FGF2	fibroblast growth factor 2	protein_coding	NP_776481.2	0.544345797	0.99987696	-0.262705641	0.833523257	259	285	445	392	934	438	690	392	0.746018	0.860479	0.928021	1.020808	2.015049	0.869021	1.94001	0.758052	1.403353	1.650133	1.821719	1.998296	3.725473	1.762963	4.039796	1.362771
281165	NM_001206514,XM_024987747,XM_024987748,XM_024987749,XM_024987750,XM_024987751	FLNA	filamin A	protein_coding	NP_001193443.1;XP_024843515.1;XP_024843516.1;XP_024843517.1;XP_024843518.1;XP_024843519.1	0.503548559	0.99987696	-0.203284862	0.868570668	3011	2556	3952	3801	4145	2198	2373	6621	6.887575	6.123862	6.509053	7.836847	7.08193	3.444604	5.267776	10.098246	12.956385	11.743686	12.777371	15.341132	13.093253	6.987988	10.969395	18.153901
281167	NM_174057,XM_024976004	FMO3	flavin containing monooxygenase 3	protein_coding	NP_776482.1;XP_024831772.1	0.081670794	0.99987696	-5.089229481	0.029375771	0	0	0	6	0	0	0	22	0	0	0	0.057269	0	0	0	0.156822	0	0	0	0.112108	0	0	0	0.281924
281168	NM_174058	FMOD	fibromodulin	protein_coding	NP_776483.1	0.12395051	0.99987696	-0.884050258	0.541844107	156	235	91	151	391	177	276	1105	1.116048	1.763178	0.469296	0.973967	2.095036	0.870342	1.924324	5.305982	2.099425	3.381233	0.921234	1.906603	3.873357	1.765642	4.007133	9.538712
281169	NM_177498	FNTA	farnesyltransferase, CAAX box, alpha	protein_coding	NP_803464.2	0.842618392	0.99987696	0.039999629	1.028113563	2250	2777	3663	2440	3060	2591	2370	3137	25.996683	33.613232	30.604519	25.409994	26.407948	20.594814	26.667383	24.27729	48.902988	64.459846	60.077137	49.741684	48.823692	41.780212	55.53104	43.643967
281173	NM_174062	FTH1	ferritin heavy chain 1	protein_coding	NP_776487.1	0.840865371	0.99987696	-0.066312712	0.955075896	119617	145852	86834	78601	101262	115231	77896	225502	2464.637207	3147.805664	1293.460083	1459.672119	1558.295044	1633.073853	1562.600342	3111.640869	4636.289551	6036.523438	2539.082275	2857.401123	2881.015869	3312.978271	3253.893311	5593.883789
281175	NM_177500,XM_005219153	FUT2	fucosyltransferase 2 (secretor status included)	protein_coding	NP_803466.1;XP_005219210.1	0.288871734	0.99987696	1.678883861	3.201801483	12	2	2	0	4	5	0	2	0.204506	0.038577	0.021485	0	0.043462	0.054489	0	0.015873	0.384701	0.073979	0.042175	0	0.080353	0.11054	0	0.028536
281177	NM_177501,XM_005211922,XM_005211923,XM_005211924,XM_010809440,XM_024997230,XM_024997231,XM_024997232,XM_024997233,XM_024997234,XM_024997235,XM_024997236,XM_024997237	FUT8	fucosyltransferase 8	protein_coding	NP_803467.2;XP_005211979.1;XP_005211980.1;XP_005211981.1;XP_010807742.1;XP_024852998.1;XP_024852999.1;XP_024853000.1;XP_024853001.1;XP_024853002.1;XP_024853003.1;XP_024853004.1;XP_024853005.1	0.767352598	0.99987696	0.1232647	1.089196839	219	132	155	97	198	121	81	382	1.315756	1.029526	0.784481	0.559313	0.896218	0.478858	0.449154	1.545322	2.475102	1.974316	1.539948	1.094892	1.65695	0.971448	0.9353	2.778067
281179	NM_001244135,XM_005227660,XM_024987752,XM_024987753	G6PD	glucose-6-phosphate dehydrogenase	protein_coding	NP_001231064.1;XP_005227717.1;XP_024843520.1;XP_024843521.1	0.230919329	0.99987696	0.444062783	1.360430054	435	290	310	223	769	256	189	643	3.313211	2.369535	1.745934	1.56433	4.411777	1.3318	1.322935	3.107411	6.232564	4.54404	3.427296	3.062278	8.156607	2.701791	2.754824	5.586279
281181	NM_001034034	GAPDH	glyceraldehyde-3-phosphate dehydrogenase	protein_coding	NP_001029206.1	0.601112406	0.99987696	-0.143411182	0.905375905	645223	552856	655690	725854	553695	652636	348513	822477	9744.381836	8745.636719	7158.898438	9880.058594	6245.385254	6779.372559	5124.313477	8318.520508	18330.39258	16771.44336	14053.02637	19340.84375	11546.62793	13753.15234	10670.65527	14954.4375
281183	NM_001040473	GART	phosphoribosylglycinamide formyltransferase, phosphoribosylglycinamide synthetase, phosphoribosylaminoimidazole synthetase	protein_coding	NP_001035563.1	0.703213416	0.99987696	-0.08861359	0.940426051	3319	2579	5406	2510	3395	3658	3335	5200	16.997677	13.832275	20.017811	11.58389	12.987191	12.884104	16.627821	17.834024	31.974743	26.526052	39.295265	22.676205	24.011051	26.137676	34.62508	32.060722
281184	NM_174063,XM_024990445	ASZ1	ankyrin repeat, SAM and basic leucine zipper domain containing 1	protein_coding	NP_776488.1;XP_024846213.1	0.154140678	0.99987696	4.558269659	23.56003307	14	0	0	0	3	0	0	0	0.152897	0	0	0	0.020591	0	0	0	0.287618	0	0	0	0.038069	0	0	0
281187	NM_001001525	MSTN	myostatin	protein_coding	NP_001001525.1	0.772170038	0.99987696	-0.366458217	0.775684449	268	28	8	94	248	25	32	679	1.842121	0.196517	0.035042	0.58022	1.273938	0.116524	0.211331	3.12846	3.465259	0.37686	0.068788	1.135817	2.355289	0.23639	0.440066	5.624121
281188	NM_174064	GDI1	GDP dissociation inhibitor 1	protein_coding	NP_776489.1	0.379896322	0.99987696	0.198198744	1.147265059	2365	3561	3624	2206	4293	2622	2748	3643	20.198555	31.863741	22.379133	16.97823	27.385683	15.405369	22.85454	20.840933	37.995991	61.104858	43.93058	33.235966	50.631355	31.252508	47.591335	37.466328
281189	NM_174065,XM_010816312	GFAP	glial fibrillary acidic protein	protein_coding	NP_776490.2;XP_010814614.1	0.589641524	0.99987696	-0.548621047	0.683673283	0	14	15	10	12	11	4	37	0	0.091621	0.067801	0.055772	0.056346	0.044413	0.022417	0.152396	0	0.175701	0.133095	0.109177	0.104175	0.090099	0.04668	0.273966
281190	NM_174066	GGCX	gamma-glutamyl carboxylase	protein_coding	NP_776491.1	0.606620148	0.99987696	0.127116838	1.092108988	333	345	501	228	559	515	234	571	2.7432	2.977297	2.981431	1.690919	3.438427	2.918864	1.873767	3.150839	5.160301	5.70954	5.852595	3.310082	6.357053	5.921432	3.901853	5.664351
281195	NM_174070,XM_005211251,XM_005211252,XM_024997238	GLCE	glucuronic acid epimerase	protein_coding	NP_776495.1;XP_005211308.1;XP_005211309.1;XP_024853006.1	0.13392875	0.99987696	0.782694489	1.720340917	2144	10539	2873	1956	6292	3488	3910	2648	7.736257	39.853458	7.531726	6.368485	16.974612	8.737638	13.846569	6.413994	14.552863	76.426681	14.784895	12.466718	31.383094	17.725839	28.833514	11.530615
281196	NM_001244140	GLG1	golgi glycoprotein 1	protein_coding	NP_001231069.1	0.597080358	0.99987696	0.10086622	1.072417168	5201	4544	6855	3601	5478	5253	3339	7963	11.906411	10.896097	11.346187	7.43024	9.367572	8.272674	7.44172	12.209467	22.397438	20.895365	22.272738	14.545169	17.319006	16.782578	15.496325	21.949301
281199	NM_001040474,XM_005217263,XM_024976006	GLUL	glutamate-ammonia ligase	protein_coding	NP_001035564.1;XP_005217320.1;XP_024831774.1	0.511599824	0.99987696	0.415151273	1.333438486	77021	504122	343535	153981	212142	263513	281077	50347	534.989098	3698.653489	1711.472415	960.456943	1073.901543	1248.174866	1901.804436	229.249983	1006.380962	7092.880264	3359.646591	1880.155655	1985.456695	2532.14293	3960.237793	412.129093
281201	NM_175777,XM_005217017	GNB1	G protein subunit beta 1	protein_coding	NP_786971.2;XP_005217074.1	0.796379028	0.99987696	0.063169933	1.044758816	3093	4255	3645	2913	6565	3825	3201	6108	19.832115	28.63654	16.934229	16.92317	31.64674	16.982844	20.008251	26.266609	37.306671	54.916083	33.242153	33.128185	58.509307	34.452691	41.664339	47.220217
281202	NM_001097561	GNB2	G protein subunit beta 2	protein_coding	NP_001091030.1	0.250442893	0.99987696	0.206423423	1.153824196	3375	4003	4515	2761	3982	3646	2307	4571	41.95591	52.128963	40.579472	30.930359	36.974026	31.170418	27.915157	38.054295	78.924286	99.967331	79.658127	60.548149	68.358521	63.234684	58.129345	68.41127
281204	NM_174073	GNG3	G protein subunit gamma 3	protein_coding	NP_776498.1	0.680934766	0.99987696	0.49144568	1.405852932	20	11	3	7	4	4	0	21	0.386964	0.214548	0.035257	0.117153	0.060062	0.042991	0	0.28221	0.727928	0.411438	0.06921	0.229335	0.111044	0.087215	0	0.507337
281206	NM_177502	GOT1	glutamic-oxaloacetic transaminase 1	protein_coding	NP_803468.1	0.50737386	0.99987696	-0.275790732	0.82599747	10322	2539	14564	9595	7847	9180	5884	15397	99.557709	25.642342	101.548828	83.403763	56.52755	60.900513	55.247433	99.452209	187.280426	49.174129	199.341888	163.268188	104.50959	123.54744	115.044922	178.78801
281209	NM_174076	GPX1	glutathione peroxidase 1	protein_coding	NP_776501.1	0.78087919	0.99987696	-0.079147015	0.946617163	2113	982	1532	1496	1996	1819	1001	2467	44.344368	21.574947	23.236	28.299082	31.287851	26.251694	20.447523	34.672615	83.417267	41.374115	45.612629	55.397259	57.845779	53.256187	42.57906	62.331928
281210	NM_174077,NR_138142	GPX3	glutathione peroxidase 3	protein_coding	NP_776502.1	0.226782899	0.99987696	0.32570324	1.253275197	540	474	708	412	536	450	394	377	6.546981	6.011297	6.13472	4.459684	4.788076	3.716399	4.615822	3.047585	12.315686	11.527819	12.042549	8.730117	8.852318	7.539369	9.611795	5.478729
281216	NM_175778,XM_005217640,XM_005217641,XM_005217642,XM_005217643,XM_024976998,XM_024976999,XM_024977000,XM_024977001	GUCY1A1	guanylate cyclase 1 soluble subunit alpha 1	protein_coding	NP_786972.1;XP_005217697.1;XP_005217698.1;XP_005217699.1;XP_005217700.1;XP_024832766.1;XP_024832767.1;XP_024832768.1;XP_024832769.1	0.130183366	0.99987696	0.298027562	1.229462356	1552	2154	2612	1463	3152	2167	1300	2292	2.894875	4.186243	3.502905	2.448455	4.37606	2.750905	2.334643	2.855607	5.44562	8.027927	6.876255	4.793008	8.090572	5.580697	4.861563	5.133605
281217	NM_001159412,NM_001159413,NM_174078,XM_005208396,XM_005208398,XM_010806495,XM_010806497,XM_010806498,XM_010806499,XM_010806501,XM_010806502,XM_015471854,XR_235101	GUK1	guanylate kinase 1	protein_coding	NP_001152884.1;NP_001152885.1;NP_776503.1;XP_005208453.1;XP_005208455.1;XP_010804797.1;XP_010804799.1;XP_010804800.1;XP_010804801.1;XP_010804803.1;XP_010804804.1;XP_015327340.1	0.440851381	0.99987696	0.166612694	1.122420057	1518	909	1570	997	1891	1223	900	1868	28.17937	17.566858	20.63488	16.694436	27.150717	15.420617	16.061185	23.70276	53.008896	33.687838	40.506589	32.680423	50.196938	31.283442	33.445137	42.611115
281220	NM_174079	HAS2	hyaluronan synthase 2	protein_coding	NP_776504.2	0.975364512	0.99987696	-0.023926363	0.983552275	40	70	5	14	56	37	31	112	0.15408	0.285638	0.011714	0.049321	0.163191	0.099282	0.116034	0.295044	0.289843	0.547765	0.022994	0.096549	0.301711	0.20141	0.241623	0.530409
281225	NM_174080,XM_024992977,XM_024992978,XM_024992979	UBE2K	ubiquitin conjugating enzyme E2 K	protein_coding	NP_776505.1;XP_024848745.1;XP_024848746.1;XP_024848747.1	0.151261522	0.99987696	-0.272554504	0.827852413	2652	2189	3611	2282	3972	3737	3200	4826	22.595154	22.198269	28.252526	18.595928	23.995904	21.762089	21.295228	23.727566	42.504294	42.569458	55.460139	36.402718	44.364242	44.148232	44.344289	42.655707
281226	NM_174081,XM_024984177,XM_024984178	MOCOS	molybdenum cofactor sulfurase	protein_coding	NP_776506.1;XP_024839945.1;XP_024839946.1	0.454456321	0.99987696	0.393112772	1.313223773	58	76	30	63	148	49	29	84	0.253074	0.346977	0.092629	0.248381	0.485535	0.148	0.120286	0.246358	0.476063	0.665395	0.181832	0.486221	0.89767	0.300244	0.250478	0.442884
281227	NM_001206621,XM_005209695	HMMR	hyaluronan mediated motility receptor	protein_coding	NP_001193550.1;XP_005209752.1	0.508428237	0.99987696	-0.183056581	0.880834828	114	137	158	132	164	140	94	270	0.661713	0.79687	0.659731	0.678459	0.700853	0.550929	0.520497	1.042457	1.244764	1.528151	1.295063	1.328128	1.295754	1.117656	1.083861	1.874055
281229	NM_001034035	HPRT1	hypoxanthine phosphoribosyltransferase 1	protein_coding	NP_001029207.1	0.85238095	0.99987696	0.038181688	1.026818851	3928	2920	4821	3207	4213	3651	3323	4000	55.196697	42.988724	48.979057	40.621067	44.222778	35.290901	45.470978	37.643745	103.831856	82.439156	96.146637	79.518333	81.760208	71.593819	94.686852	67.67321
281231	NM_174083,XM_010817877,XM_024982371,XM_024982372	HRH1	histamine receptor H1	protein_coding	NP_776508.2;XP_010816179.1;XP_024838139.1;XP_024838140.1	0.065295033	0.99987696	0.897120637	1.862345361	65	163	104	49	330	79	55	163	0.388658	1.032118	0.455566	0.271979	1.497583	0.337312	0.332039	0.659191	0.731113	1.979285	0.894284	0.532417	2.768771	0.684297	0.691424	1.185045
281235	NM_181012,XM_005202697	IDH1	isocitrate dehydrogenase (NADP(+)) 1, cytosolic	protein_coding	NP_851355.2;XP_005202754.1	0.130690958	0.99987696	1.475186008	2.780194869	1428	375	877	750	13213	1045	1228	1763	11.763342	3.238755	5.236302	5.583186	81.501301	5.922878	9.875893	9.696342	22.128308	6.210937	10.278942	10.929441	150.681702	12.015603	20.565144	17.431385
281239	NM_001077828,XM_005206497,XM_005206499,XM_005206500,XM_015471061,XM_015471062,XM_015471063,XM_015471064,XM_024991342	IGF1	insulin like growth factor 1	protein_coding	NP_001071296.1;XP_005206554.1;XP_005206556.1;XP_005206557.1;XP_015326547.1;XP_015326548.1;XP_015326549.1;XP_015326550.1;XP_024847110.1	0.024768551	0.99987696	1.457889271	2.747061618	246	493	245	205	2700	182	246	571	0.64523	1.437826	0.484481	0.491906	5.479764	0.358619	0.681801	1.037487	1.213758	2.757308	0.951043	0.962937	10.131127	0.727521	1.419753	1.865119
281240	NM_174087,XM_005227270,XM_005227272,XM_005227273,XM_005227274,XM_005227275,XM_005227276,XM_015461332,XM_024986969	IGF2	insulin like growth factor 2	protein_coding	NP_776512.2;XP_005227327.1;XP_005227329.1;XP_005227330.1;XP_005227331.1;XP_005227332.1;XP_005227333.1;XP_015316818.1;XP_024842737.1	0.855074662	0.99987696	0.055276624	1.039058314	52086	62005	83498	55175	79020	36967	70253	76581	233.559523	291.5034	270.419416	222.87384	266.700495	114.286726	305.733771	230.919768	439.354513	559.013929	530.837438	436.289749	493.082718	231.850773	636.647165	415.130923
281248	NM_174090,XM_005217529,XM_015475373,XM_015475374,XM_015475375,XM_015475376	IL15	interleukin 15	protein_coding	NP_776515.1;XP_005217586.1;XP_015330859.1;XP_015330860.1;XP_015330861.1;XP_015330862.1	0.725193583	0.99987696	-0.251615354	0.839955409	59	34	60	9	64	81	14	187	0.979127	0.586288	0.723494	0.125379	0.890885	1.148297	0.20501	2.395048	1.841859	1.12432	1.420231	0.245437	1.647092	2.329522	0.426906	4.305645
281249	NM_174091,XM_005215801	IL18	interleukin 18	protein_coding	NP_776516.1;XP_005215858.1	0.845215658	0.99987696	-0.237393088	0.848276742	6	6	4	0	22	3	6	40	0.13815	0.126344	0.063985	0	0.385778	0.043552	0.136012	0.651647	0.259877	0.242289	0.125604	0	0.713236	0.088353	0.283226	1.171482
281251	NM_174093	IL1B	interleukin 1 beta	protein_coding	NP_776518.1	0.847032994	0.99987696	0.397004972	1.31677146	10	0	0	0	20	6	0	20	0.105053	0	0	0	0.162034	0.039529	0	0.143763	0.197618	0	0	0	0.299572	0.080191	0	0.258447
281254	NM_174094	INHA	inhibin alpha subunit	protein_coding	NP_776519.2	0.335912415	0.99987696	-0.543188162	0.686252706	727	68	617	375	399	691	322	1307	12.173281	1.192037	7.465117	5.654871	4.979756	7.958423	5.243116	14.657697	22.899454	2.285961	14.654139	11.069772	9.206701	16.145063	10.918045	26.35055
281258	NM_174095,XM_010802736	F11R	F11 receptor	protein_coding	NP_776520.1;XP_010801038.1	0.15629186	0.99987696	0.405859046	1.324877568	761	739	936	628	2005	770	608	1063	5.287728	5.354659	4.717629	3.828221	10.470922	3.684184	4.187094	4.841743	9.946875	10.268591	9.26078	7.493986	19.358907	7.474018	8.719029	8.704137
281259	NM_174096,XM_005226323	DNAJC12	DnaJ heat shock protein family (Hsp40) member C12	protein_coding	NP_776521.1;XP_005226380.1	0.598293753	0.99987696	-0.245985748	0.843239441	122	47	133	129	239	74	129	250	1.97038	0.795525	1.553914	1.877384	2.807919	0.820373	1.961634	2.712156	3.70653	1.525573	3.050357	3.675098	5.191353	1.664272	4.084826	4.875718
281270	NM_174097,XM_005207940,XM_005207941,XM_005207942,XM_005207943,XM_024992980,XM_024992981,XM_024992982	HOPX	HOP homeobox	protein_coding	NP_776522.1;XP_005207997.1;XP_005207998.1;XP_005207999.1;XP_005208000.1;XP_024848748.1;XP_024848749.1;XP_024848750.1	0.639900858	0.99987696	0.257517206	1.195419686	46	62	44	38	175	36	50	140	0.81362	1.136889	0.530058	0.598663	2.319857	0.48536	0.826774	1.572344	1.53052	2.180202	1.040514	1.17192	4.289011	0.984638	1.721638	2.826646
281274	NM_174099,XM_005226739,XM_010820867	LDHA	lactate dehydrogenase A	protein_coding	NP_776524.1;XP_005226796.1;XP_010819169.1	0.292165584	0.99987696	-0.407077289	0.754149635	137817	39419	92402	117510	130133	114232	63470	224192	1497.520289	448.652302	725.860649	1150.829185	1056.079001	853.750481	671.438818	1631.435208	2817.021589	860.37724	1424.875514	2252.821624	1952.505852	1731.983357	1398.176018	2932.876782
281275	NM_001316338,NM_174100	LDHB	lactate dehydrogenase B	protein_coding	NP_001303267.1;NP_776525.2	0.614948395	0.99987696	0.157679321	1.115491346	16891	7569	20377	11915	30148	13900	13249	22107	237.913176	111.665597	207.508087	151.253104	317.165823	134.672831	181.691167	208.545893	447.544273	214.140292	407.341568	296.087611	586.384308	273.207579	378.346026	374.908785
281276	NM_001166530,XM_010806777	LDLR	low density lipoprotein receptor	protein_coding	NP_001160002.1;XP_010805079.1	0.08179602	0.99987696	1.260837227	2.396347659	213	45	339	44	1334	205	135	358	0.928978	0.202239	1.069532	0.171835	4.353972	0.614175	0.576212	1.045257	1.747523	0.387833	2.099507	0.336377	8.049737	1.245961	1.199879	1.879087
281278	NM_181013	ADGRL2	adhesion G protein-coupled receptor L2	protein_coding	NP_851356.1	0.764308923	0.99987696	-0.089485725	0.939857719	872	643	958	677	840	608	533	1704	3.128726	2.417162	2.484025	2.188362	2.251109	1.499948	1.859756	4.094212	5.885522	4.635374	4.876179	4.283858	4.161909	3.042908	3.872678	7.360279
281281	NM_174101,XM_024981595	LGMN	legumain	protein_coding	NP_776526.1;XP_024837363.1	0.845149315	0.99987696	-0.080301236	0.94586013	1208	486	1008	501	599	1157	376	1624	11.909168	5.013147	7.184355	4.44932	4.409773	7.807493	3.602552	10.722755	22.402626	9.613675	14.102998	8.709828	8.152902	15.838875	7.501804	19.276598
281291	NM_175779,XM_015471262	M6PR	mannose-6-phosphate receptor, cation dependent	protein_coding	NP_786973.1;XP_015326748.1	0.868178969	0.99987696	0.037525049	1.026351604	2026	2588	3651	2048	2457	2599	2237	2792	15.945512	21.335161	20.775217	14.532862	14.450003	14.088641	17.142366	14.743306	29.995491	40.91428	40.782066	28.449002	26.715538	28.581292	35.696543	26.504454
281293	NM_181014	MAOA	monoamine oxidase A	protein_coding	NP_851357.2	0.026488804	0.99987696	0.823343745	1.769502432	430	703	433	221	1244	341	320	651	3.962526	6.790017	2.885353	1.831943	8.56877	2.164083	2.871678	4.022941	7.454003	13.021166	5.663992	3.586145	15.842163	4.390224	5.979861	7.232152
281294	NM_001205807,XM_005202698,XM_005202699,XM_010802225,XM_010802228,XM_010802229,XM_010802230,XM_010802231,XM_010802232,XM_010802233,XM_010802234,XM_010802235,XM_010802236,XM_010802237,XM_010802238,XM_010802240,XM_010802241,XM_015458760,XM_024998294,XM_024998302,XM_024998319,XM_024998329,XM_024998347,XM_024998369,XM_024998373,XM_024998376,XM_024998381,XM_024998388,XM_024998393	MAP2	microtubule associated protein 2	protein_coding	NP_001192736.1;XP_005202755.1;XP_005202756.1;XP_010800527.1;XP_010800530.1;XP_010800531.1;XP_010800532.1;XP_010800533.1;XP_010800534.1;XP_010800535.1;XP_010800536.1;XP_010800537.1;XP_010800538.1;XP_010800539.1;XP_010800540.1;XP_010800542.1;XP_010800543.1;XP_015314246.1;XP_024854062.1;XP_024854070.1;XP_024854087.1;XP_024854097.1;XP_024854115.1;XP_024854137.1;XP_024854141.1;XP_024854144.1;XP_024854…	0.969365032	0.99987696	-0.021327142	0.985325882	131	127	159	117	622	172	359	225	0.247214	0.244794	0.211048	0.194231	0.858578	0.217736	0.645267	0.283675	0.46504	0.46944	0.41429	0.38022	1.587361	0.441715	1.343677	0.50997
281295	NM_174105,XM_010817654,XM_010817655,XM_010817656,XM_010817657,XM_010817658,XM_010817659,XM_010817660,XM_010817661,XM_015459529,XM_015459530,XM_015459531,XM_015459532,XM_015459533,XM_024982373,XM_024982374,XM_024982375,XM_024982376,XM_024982377,XM_024982378,XM_024982379,XM_024982380,XM_024982381,XM_024982382,XM_024982383,XM_024982384,XM_024982385,XM_024982386	MAP4	microtubule associated protein 4	protein_coding	NP_776530.1;XP_010815956.1;XP_010815957.1;XP_010815958.1;XP_010815959.1;XP_010815960.1;XP_010815961.1;XP_010815962.1;XP_010815963.1;XP_015315015.1;XP_015315016.1;XP_015315017.1;XP_015315018.1;XP_015315019.1;XP_024838141.1;XP_024838142.1;XP_024838143.1;XP_024838144.1;XP_024838145.1;XP_024838146.1;XP_024838147.1;XP_024838148.1;XP_024838149.1;XP_024838150.1;XP_024838151.1;XP_024838152.1;XP_024838153…	0.113694651	0.99987696	-0.352193373	0.783392177	48280	49665	80623	59361	47172	79707	49053	84477	110.89393	123.772606	141.868095	124.500798	89.574463	123.689061	108.788763	138.304388	208.605256	237.35781	278.489238	243.718255	165.607566	250.925076	226.537155	248.633668
281296	NM_174106,XM_024979565,XM_024979566,XM_024979567,XM_024979568,XM_024979569,XM_024979570,XM_024979571,XM_024979572,XM_024979573,XM_024979574,XM_024979575,XM_024979576,XM_024979577,XM_024979578,XM_024979579,XM_024979580,XM_024979581,XM_024979582,XM_024979583,XM_024979584,XM_024979585,XM_024979586,XM_024979587,XM_024979588,XM_024979589,XM_024979590,XM_024979591	MAPT	microtubule associated protein tau	protein_coding	NP_776531.1;XP_024835333.1;XP_024835334.1;XP_024835335.1;XP_024835336.1;XP_024835337.1;XP_024835338.1;XP_024835339.1;XP_024835340.1;XP_024835341.1;XP_024835342.1;XP_024835343.1;XP_024835344.1;XP_024835345.1;XP_024835346.1;XP_024835347.1;XP_024835348.1;XP_024835349.1;XP_024835350.1;XP_024835351.1;XP_024835352.1;XP_024835353.1;XP_024835354.1;XP_024835355.1;XP_024835356.1;XP_024835357.1;XP_024835358…	0.400135421	0.99987696	-0.495644611	0.70924471	2753	1094	1074	1103	483	1587	777	5372	9.249004	3.843132	2.620224	3.422501	1.209324	3.666646	2.548448	12.244456	17.398528	7.369948	5.143538	6.699762	2.235828	7.438443	5.306779	22.012202
281298	NM_174108	MC1R	melanocortin 1 receptor	protein_coding	NP_776533.1	0.492060846	0.99987696	-0.631890584	0.645330186	3	6	8	9	8	2	13	9	0.029421	0.060393	0.060225	0.084699	0.061816	0.013269	0.128425	0.064306	0.055345	0.115815	0.118223	0.165804	0.114287	0.026918	0.267428	0.115605
281301	NM_001110062	MCAM	melanoma cell adhesion molecule	protein_coding	NP_001103532.1	0.219826048	0.99987696	0.730359951	1.659052972	450	216	390	337	2430	301	355	889	2.75355	1.382602	1.722345	1.856058	11.107712	1.265686	2.11499	3.643522	5.17977	2.651406	3.38099	3.633351	20.536222	2.567667	4.404165	6.550061
281302	NM_001013586	MCM3	minichromosome maintenance complex component 3	protein_coding	NP_001013604.2	0.150059363	0.99987696	0.482447683	1.397112003	256	205	287	147	214	158	76	313	1.617765	1.360545	1.31364	0.835289	1.010327	0.688792	0.468128	1.324392	3.043217	2.609108	2.578694	1.635131	1.867918	1.397337	0.97481	2.380897
281306	NM_001013587,XM_005225008	MDH2	malate dehydrogenase 2	protein_coding	NP_001013605.1;XP_005225065.1	0.275784112	0.99987696	-0.279777492	0.82371805	46006	22888	52681	47012	45789	46762	33249	61796	677.350876	352.949484	560.948892	624.113299	503.765651	473.86121	476.852468	609.04793	1274.181141	676.84865	1101.151226	1221.74147	931.374813	961.310981	992.977564	1094.90255
281311	NM_001113240,NM_174113,XM_005226029,XM_024986175	MSR1	macrophage scavenger receptor 1	protein_coding	NP_001106711.1;NP_776538.1;XP_005226086.1;XP_024841943.1	0.16657122	0.99987696	1.092198686	2.131987066	24	85	16	11	78	9	12	74	0.205763	0.78437	0.086122	0.085479	0.519131	0.046213	0.089462	0.442047	0.387066	1.50418	0.169058	0.167331	0.959782	0.093751	0.186292	0.79468
281312	NM_174114,XM_005209836,XM_005209837,XM_024995439,XM_024995440	MSRA	methionine sulfoxide reductase A	protein_coding	NP_776539.1;XP_005209893.1;XP_005209894.1;XP_024851207.1;XP_024851208.1	0.085269957	0.99987696	-0.326409637	0.797518761	5887	3967	6168	5968	6314	6441	5228	8624	81.276789	57.399936	61.560208	74.312486	64.856046	60.908028	69.836926	79.628036	152.891749	110.07543	120.843628	145.471439	119.907512	123.562682	145.425482	143.149538
281333	NM_174115,XM_005203610	MUC1	mucin 1, cell surface associated	protein_coding	NP_776540.1;XP_005203667.1	0.544246102	0.99987696	1.11889463	2.171805084	0	3	0	3	33	0	5	5	0	0.01969	0	0.015061	0.215957	0	0.033526	0.027239	0	0.037759	0	0.029482	0.399266	0	0.069812	0.048969
281335	NM_174116	MYF5	myogenic factor 5	protein_coding	NP_776541.1	0.364147638	0.99987696	-0.373941956	0.771671133	74	57	51	54	70	49	79	137	0.706594	0.571716	0.352356	0.463162	0.49862	0.323635	0.739147	0.879134	1.329192	1.096375	0.69168	0.906669	0.921862	0.65655	1.539169	1.580445
281336	NM_181811	MYF6	myogenic factor 6	protein_coding	NP_861527.1	0.883327093	0.99987696	-0.082471166	0.944438549	3953	12882	11554	9194	10714	4339	15976	4336	57.377167	195.852371	121.238525	120.280174	116.148033	43.316929	225.767212	42.142956	107.933586	375.584656	237.993103	235.456116	214.737473	87.87603	470.128174	75.761566
281337	NM_174117,XM_010815980,XM_024979592	MYH1	myosin heavy chain 1	protein_coding	NP_776542.1;XP_010814282.1;XP_024835360.1	0.773880919	0.99987696	-0.131941496	0.912602496	538887	607387	467214	134013	320319	892214	429349	773634	1713.524231	2028.496979	1077.140335	388.036484	756.980736	1944.292481	1336.880416	1637.423793	3223.352143	3890.033569	2114.442963	759.606171	1399.525374	3944.340301	2783.863648	2943.642604
281338	NM_001101835	MYH3	myosin heavy chain 3	protein_coding	NP_001095305.1	0.965485813	0.99987696	-0.014554262	0.98996247	8249	5839	17800	12100	10383	9209	6094	10366	25.732792	19.078272	40.14716	34.022861	24.192692	19.760582	18.508579	21.656607	48.406578	36.586262	78.809486	66.601921	44.728069	40.087826	38.541489	38.932686
281339	NM_001206174,XM_015458666	MYH8	myosin heavy chain 8	protein_coding	NP_001193103.2;XP_015314152.2	0.327148926	0.99987696	-0.237621382	0.848142521	24068	14879	35079	28302	33935	26153	23759	36904	76.193168	49.267952	80.294026	80.704737	80.28151	57.071116	73.237339	78.390664	143.328823	94.480782	157.618409	157.984676	148.426521	115.778822	152.506355	140.92508
281341	NM_175780,XM_005206502	MYL6	myosin light chain 6	protein_coding	NP_786974.1;XP_005206559.1	0.251363644	0.99987696	0.49274298	1.407117671	4577	3245	6974	4687	20116	5817	4614	6209	125.102349	92.718498	138.139891	114.754342	411.514824	109.698696	123.021511	113.508478	235.333053	177.805569	271.170715	224.638924	760.819221	222.543142	256.174829	204.057358
281342	NM_174118	MYOC	myocilin	protein_coding	NP_776543.2	0.531081507	0.99987696	-0.148414724	0.902241328	435	339	479	384	692	449	487	665	3.827177	3.123205	3.046223	3.040352	4.543726	2.715617	4.166747	3.918085	7.199395	5.989348	5.979784	5.951684	8.400558	5.509108	8.676659	7.043651
281343	NM_001111325	MYOG	myogenin	protein_coding	NP_001104795.1	0.152033189	0.99987696	-0.769816638	0.586492011	1808	237	919	1222	1120	1055	967	3952	23.724033	3.248861	8.716009	14.452303	10.97353	9.521406	12.345031	34.736874	44.627857	6.230317	17.109659	28.291306	20.288143	19.315853	25.706774	62.447441
281345	NM_174119	NCF1	neutrophil cytosolic factor 1	protein_coding	NP_776544.1	0.358940249	0.99987696	0.797884134	1.738549487	19	30	6	11	18	2	7	24	0.268093	0.437412	0.061558	0.135252	0.183125	0.019426	0.094938	0.223955	0.504316	0.838822	0.120839	0.264764	0.338565	0.039409	0.197695	0.402611
281346	NM_174120,XM_005217265,XM_024976008,XM_024976009	NCF2	neutrophil cytosolic factor 2	protein_coding	NP_776545.1;XP_005217322.1;XP_024831776.1;XP_024831777.1	0.080205575	0.99987696	1.730481376	3.318385226	9	25	10	2	16	8	0	10	0.06665	0.189926	0.049919	0.013649	0.088359	0.039758	0	0.048301	0.125377	0.36422	0.097991	0.02672	0.16336	0.080657	0	0.086831
281349	NM_174122,XM_010812687,XM_015474784,XM_024974985,XM_024974986	NEU3	neuraminidase 3	protein_coding	NP_776547.2;XP_010810989.1;XP_015330270.1;XP_024830753.1;XP_024830754.1	0.45058295	0.99987696	-0.299793468	0.812368684	1785	823	2450	1505	876	1555	1880	1609	5.980339	3.42974	6.059219	4.958597	2.630473	4.581505	6.451398	3.899956	11.249761	6.577189	11.894341	9.70677	4.863285	9.29439	13.434119	7.011059
281350	NM_001099362,XM_010803102,XM_024984621	NGF	nerve growth factor	protein_coding	NP_001092832.1;XP_010801404.1;XP_024840389.1	0.225219273	0.99987696	1.702247371	3.254074703	2	3	11	0	16	4	0	6	0.04283	0.03712	0.169379	0	0.194838	0.031833	0	0.071707	0.080568	0.071185	0.332493	0	0.360222	0.064578	0	0.12891
281351	NM_177504	NMT1	N-myristoyltransferase 1	protein_coding	NP_803470.2	0.689344648	0.99987696	-0.07105275	0.951943102	2160	2462	3103	2142	2450	2718	1906	3457	19.932112	23.793009	20.703026	17.816071	16.884638	17.25135	17.124504	21.362108	37.494778	45.627678	40.640358	34.876091	31.216751	34.99741	35.659351	38.403259
281354	NM_174123	NPFF	neuropeptide FF-amide peptide precursor	protein_coding	NP_776548.1	0.534029334	0.99987696	2.158159051	4.46344934	0	0	4	0	0	0	0	0	0	0	0.109631	0	0	0	0	0	0	0	0.215207	0	0	0	0	0
281356	NM_174125,XM_005202886	NPPC	natriuretic peptide C	protein_coding	NP_776550.1;XP_005202943.1	0.883266851	0.99987696	-0.158965739	0.89566694	10	9	0	5	8	7	10	7	0.174378	0.179296	0	0.079347	0.112638	0.085968	0.177296	0.082314	0.328026	0.343834	0	0.155327	0.208247	0.174401	0.369194	0.147978
281357	NM_174126,XM_024995442,XM_024995443,XM_024995444	NPR2	natriuretic peptide receptor B/guanylate cyclase B (atrionatriuretic peptide receptor B)	protein_coding	NP_776551.1;XP_024851210.1;XP_024851211.1;XP_024851212.1	0.819399281	0.99987696	0.050845201	1.03587161	1349	1308	1675	1443	1741	1233	1162	1508	6.94465	6.558861	5.584639	6.390013	6.07727	3.888529	5.728796	5.181763	13.06375	12.577881	10.962732	12.508857	11.235813	7.888567	11.929404	9.315402
281358	NM_174127,XM_024981201	NPR3	natriuretic peptide receptor 3	protein_coding	NP_776552.1;XP_024836969.1	0.542463511	0.99987696	-0.412732801	0.751199079	785	636	1348	725	3327	4341	1584	299	1.91728	1.630251	2.39925	1.614892	6.060739	7.316168	3.798508	0.484308	3.606641	3.126321	4.709766	3.161254	11.20525	14.842138	7.909854	0.870655
281360	NM_174822	DHRS4	dehydrogenase/reductase (SDR family) member 4	protein_coding	NP_777247.2	0.832633453	0.99987696	0.065384703	1.046363921	1940	953	2646	1840	3524	2363	1282	2351	25.084034	12.906077	24.729776	21.442417	34.022964	21.010319	16.135118	20.353714	47.186188	24.749887	48.54493	41.974895	62.902523	42.623138	33.599091	36.590439
281363	NM_174129	NT5E	5'-nucleotidase ecto	protein_coding	NP_776554.2	0.092237777	0.99987696	1.034976016	2.049079581	34	53	37	17	204	43	24	68	0.17936	0.292986	0.140607	0.078579	0.815804	0.156455	0.124065	0.243967	0.337398	0.561856	0.276013	0.153823	1.50828	0.317396	0.258348	0.438586
281365	NM_174130,XM_005212918,XM_005212919,XM_010810165,XM_024998264	ODC1	ornithine decarboxylase 1	protein_coding	NP_776555.1;XP_005212975.1;XP_005212976.1;XP_010808467.1;XP_024854032.1	0.73615377	0.99987696	-0.158423769	0.896003474	1894	5710	6776	5230	11358	6218	8341	4020	18.473021	59.768121	49.349881	47.084811	83.113334	41.891774	79.445314	26.845371	34.750047	114.616887	96.874571	92.171523	153.662059	84.984859	165.433591	48.26067
281370	NM_174133	UBB	ubiquitin B	protein_coding	NP_776558.1	0.287810711	0.99987696	0.269906761	1.205729901	32299	42350	54824	27495	30976	37236	24911	36320	538.095581	739.030396	660.311646	412.842346	385.426727	426.681976	404.041992	405.220642	1012.224731	1417.233154	1296.201782	808.165283	712.586853	865.599609	841.360046	728.476501
281371	NM_174134,XR_003031707	OXTR	oxytocin receptor	protein_coding	NP_776559.1	0.92958853	0.99987696	-0.103114887	0.931020676	24	7	0	6	8	4	7	31	0.200737	0.035575	0	0.038069	0.047909	0.017409	0.054777	0.140559	0.377612	0.068222	0	0.074523	0.088575	0.035317	0.114064	0.252687
281373	NM_174135	P4HB	prolyl 4-hydroxylase subunit beta	protein_coding	NP_776560.1	0.385899671	0.99987696	0.238001645	1.179357937	12599	19151	19609	9571	14041	16585	12606	13591	103.635269	165.007202	116.608955	70.953209	86.25959	93.832741	100.953362	74.868958	194.950821	316.433075	228.905182	138.895416	159.478943	190.356277	210.221039	134.594009
281374	NM_174136,XM_024981596,XM_024981597,XM_024981598	FURIN	furin, paired basic amino acid cleaving enzyme	protein_coding	NP_776561.1;XP_024837364.1;XP_024837365.1;XP_024837366.1	0.632967282	0.99987696	0.158118991	1.115831351	2511	5365	5652	3289	3742	5409	2404	3569	11.056422	24.723137	17.983348	13.062883	12.302373	16.365449	10.330312	10.535777	20.798502	47.411378	35.301587	25.571427	22.744944	33.200198	21.511408	18.940461
281375	NM_174137,XM_010819479,XM_024984644	SERPINE1	serpin family E member 1	protein_coding	NP_776562.1;XP_010817781.1;XP_024840412.1	0.019272702	0.99987696	-1.499854459	0.353589059	182	174	193	1672	1111	739	776	433	1.118003	1.134671	0.893815	9.065453	5.305856	3.245612	4.832407	1.842831	2.103101	2.17595	1.754573	17.746203	9.809602	6.584295	10.062801	3.312911
281377	NM_174138,XM_010820698,XM_010820699,XM_024986516	PARG	poly(ADP-ribose) glycohydrolase	protein_coding	NP_776563.1;XP_010819000.2;XP_010819001.2;XP_024842284.1	0.83073755	0.99987696	-0.058243805	0.960432544	1194	795	1930	1010	2033	1541	877	2509	5.704712	3.991027	6.687341	4.361528	7.301949	5.059816	4.078305	7.993518	10.731273	7.653565	13.127354	8.537971	13.500031	10.264729	8.49249	14.370172
281386	NM_174140	SERPINF1	serpin family F member 1	protein_coding	NP_776565.1	0.684397242	0.99987696	0.205947442	1.153443584	420	190	192	173	585	159	160	758	5.720105	2.702434	1.888236	2.125063	5.953784	1.48293	2.121654	6.917956	10.760227	5.182437	3.706636	4.159946	11.007508	3.008385	4.418044	12.436603
281387	NM_174141	PENK	proenkephalin	protein_coding	NP_776566.1	0.758188354	0.99987696	0.651538491	1.57084245	0	9	0	0	15	0	7	7	0	0.128033	0	0	0.164062	0	0.100574	0.069378	0	0.245528	0	0	0.303322	0	0.209432	0.124723
281400	NM_174142	PHYH	phytanoyl-CoA 2-hydroxylase	protein_coding	NP_776567.1	0.058391853	0.99987696	-0.34358344	0.788081402	13483	10420	13067	11506	16493	19630	11649	22823	187.286652	151.610046	131.226929	144.052628	171.10788	187.554581	157.5401	212.32222	352.309448	290.741486	257.600494	281.992188	316.348633	380.487549	328.054901	381.697601
281402	NM_174144	PIM1	Pim-1 proto-oncogene, serine/threonine kinase	protein_coding	NP_776569.1	0.659389058	0.99987696	-0.231493868	0.85175247	191	687	1530	1030	692	981	598	461	1.317375	4.967507	7.638968	6.411043	3.56744	4.659762	4.017588	2.130134	2.478147	9.526152	14.995413	12.550026	6.595574	9.453148	8.366055	3.829402
281406	NM_001191491,XM_024998408,XM_024998413,XM_024998418,XM_024998419,XM_024998423,XM_024998427,XM_024998431,XM_024998436,XM_024998438,XM_024998442,XM_024998450,XM_024998457,XM_024998458,XM_024998466	PKP4	plakophilin 4	protein_coding	NP_001178420.1;XP_024854176.1;XP_024854181.1;XP_024854186.1;XP_024854187.1;XP_024854191.1;XP_024854195.1;XP_024854199.1;XP_024854204.1;XP_024854206.1;XP_024854210.1;XP_024854218.1;XP_024854225.1;XP_024854226.1;XP_024854234.1	0.620481203	0.99987696	-0.121302415	0.919357312	574	501	925	809	965	696	495	934	2.544785	2.28358	2.948147	3.282943	3.150806	2.148787	2.114385	2.835835	4.787054	4.379206	5.787264	6.426572	5.825292	4.35919	4.402906	5.098057
281407	NM_174146	PLAT	plasminogen activator, tissue type	protein_coding	NP_776571.2	0.233230375	0.99987696	0.668817607	1.589769502	187	186	108	76	625	88	134	384	1.437473	1.495865	0.600204	0.523291	3.592174	0.462436	1.001922	1.977778	2.704065	2.868608	1.17821	1.024375	6.641302	0.938133	2.086361	3.555507
281408	NM_174147,XM_005226324,XM_024986517,XM_024986518,XM_024986519,XM_024986521	PLAU	plasminogen activator, urokinase	protein_coding	NP_776572.1;XP_005226381.1;XP_024842285.1;XP_024842286.1;XP_024842287.1;XP_024842289.1	0.682108628	0.99987696	-0.172061268	0.887573643	344	114	217	168	237	189	159	537	2.679996	0.881836	1.248003	1.201315	1.419245	0.965951	1.225357	2.805514	5.041405	1.69109	2.449846	2.351652	2.623937	1.959601	2.551632	5.04355
281409	NM_174148	PLOD1	procollagen-lysine,2-oxoglutarate 5-dioxygenase 1	protein_coding	NP_776573.1	0.233992217	0.99987696	0.463888558	1.379254376	1388	3050	1852	1404	4022	1207	2132	1963	8.586127	19.773298	8.286328	7.827652	18.593288	5.138188	12.843645	8.135248	16.151573	37.919109	16.26619	15.323128	34.375751	10.42372	26.745068	14.624962
281410	NM_174149,XM_005227842	PLP1	proteolipid protein 1	protein_coding	NP_776574.2;XP_005227899.1	0.534057271	0.99987696	-0.265978507	0.831634488	78	163	185	82	158	102	171	331	0.546149	1.223803	1.005294	0.511963	0.823544	0.505902	1.161582	1.537843	1.027375	2.346879	1.973409	1.002201	1.522589	1.026313	2.41883	2.764624
281413	NM_177505	PNMT	phenylethanolamine N-methyltransferase	protein_coding	NP_803471.2	0.326972302	0.99987696	0.428153384	1.345510253	3235	2796	8830	3616	3795	4112	2502	1580	58.987164	53.405376	116.416458	59.435371	51.69418	51.573833	44.411659	19.297729	110.962189	102.415092	228.527298	116.348534	95.573524	104.62661	92.480972	34.69207
281416	NM_174151,XM_005212920,XM_010810166	POMC	proopiomelanocortin	protein_coding	NP_776576.1;XP_005212977.1;XP_010808468.1	0.302153442	0.99987696	-0.288282727	0.818876206	531	490	1018	561	1002	962	913	870	7.592424	7.346375	10.534463	7.230299	10.705755	9.47277	12.719867	8.336653	14.282293	14.088092	20.679314	14.153772	19.793076	19.217186	26.487316	14.987034
281417	NM_001013588	PON2	paraoxonase 2	protein_coding	NP_001013606.1	0.491909738	0.99987696	0.222049858	1.166389678	364	313	695	376	866	654	260	448	4.442919	4.001531	6.141728	4.140932	7.910013	5.500071	3.093107	3.668113	8.357682	7.673705	12.056306	8.106138	14.624235	11.157865	6.440957	6.594269
281418	NM_178320,XM_005205570,XM_010804358	PPIA	peptidylprolyl isomerase A	protein_coding	NP_847890.1;XP_005205627.1;XP_010802660.1	0.549096494	0.99987696	0.153645368	1.112376651	8085	6146	13812	6244	14594	8342	9073	10658	223.559951	188.86911	274.957431	153.8295	319.182029	158.7395	242.418506	207.401505	420.544056	362.192879	539.745658	301.131056	590.111954	322.031079	504.802117	372.851494
281419	NM_174152	PPIB	peptidylprolyl isomerase B	protein_coding	NP_776577.1	0.154063118	0.99987696	0.439317983	1.355963161	2443	2968	3622	2057	7314	2949	2784	2881	54.704327	69.611732	58.628731	41.520969	122.32975	45.426922	60.68557	43.204559	102.905632	133.493896	115.089104	81.279953	226.166367	92.156517	126.36908	77.670044
281420	NM_174153	PPID	peptidylprolyl isomerase D	protein_coding	NP_776578.1	0.31630079	0.99987696	-0.184127028	0.880181511	3768	3005	5866	3712	4391	4683	3673	5971	48.515011	40.529099	54.611023	43.080276	42.228088	41.479759	46.048664	51.488773	91.262772	77.722351	107.202278	84.332382	78.072372	84.149002	95.889809	92.562813
281421	NM_174154,XM_024984622	PPT1	palmitoyl-protein thioesterase 1	protein_coding	NP_776579.1;XP_024840390.1	0.773573253	0.99987696	0.107812761	1.077593281	501	313	315	300	623	317	196	844	4.782238	3.127796	2.171517	2.577245	4.450469	2.077138	1.855562	5.391568	8.995983	5.998151	4.262722	5.045122	8.228143	4.21384	3.863944	9.692574
281426	NM_174158	PRND	prion like protein doppel	protein_coding	NP_776583.1	0.904279431	0.99987696	-0.133663508	0.911513856	22	0	16	6	8	16	18	4	0.123902	0	0.065737	0.031106	0.031528	0.062347	0.095581	0.013104	0.233074	0	0.129042	0.060891	0.058289	0.126482	0.199034	0.023557
281427	NM_001271625,NM_001271626,NM_181015	PRNP	prion protein	protein_coding	NP_001258554.1;NP_001258555.1;NP_851358.2	0.290676552	0.99987696	-0.326392326	0.797528331	3621	5947	6775	5786	6852	7008	7559	5352	15.991238	27.585222	21.659596	23.073715	22.643248	21.290879	32.558836	15.881376	30.081504	52.899975	42.51812	45.168268	41.863418	43.192304	67.799152	28.550393
281428	NM_001166512,XM_015474372,XM_024998472	PROC	protein C, inactivator of coagulation factors Va and VIIIa	protein_coding	NP_001159984.1;XP_015329858.1;XP_024854240.1	0.052942156	0.99987696	-5.409906688	0.023521002	0	0	0	6	0	0	0	30	0	0	0	0.059375	0	0	0	0.213663	0	0	0	0.116231	0	0	0	0.384108
281433	NM_174161	PSAP	prosaposin	protein_coding	NP_776586.1	0.649930127	0.99987696	0.111920627	1.080665945	7553	10832	11096	6623	9679	11354	4934	13084	86.19931	129.479767	91.547127	68.122589	82.497856	89.127068	54.820557	99.994171	162.151627	248.302368	179.70842	133.354309	152.524139	180.809982	114.156029	179.762314
281437	NM_177506	QPCT	glutaminyl-peptide cyclotransferase	protein_coding	NP_803472.1	0.77487192	0.99987696	-0.163913506	0.892600484	30	54	13	21	53	47	40	59	0.266067	0.509864	0.081932	0.171218	0.357609	0.289925	0.351778	0.354612	0.500504	0.977762	0.160834	0.335171	0.661157	0.588163	0.732527	0.637496
281439	NM_174162,XM_005222705,XM_005222706,XM_005222707,XM_015459535,XM_024982387	DAG1	dystroglycan 1	protein_coding	NP_776587.1;XP_005222762.2;XP_005222763.2;XP_005222764.2;XP_015315021.2;XP_024838155.1	0.172322499	0.99987696	-0.339865492	0.790114974	29610	19639	28369	29914	27706	24365	28907	40690	101.771699	70.892468	69.896556	94.11909	70.216093	57.740338	97.551375	94.615661	191.445204	135.949963	137.208011	184.244126	129.817309	117.136456	203.136886	170.093212
281440	NM_174163,XM_024984646	RAC1	Rac family small GTPase 1	protein_coding	NP_776588.1;XP_024840414.1	0.761967323	0.99987696	-0.047605017	0.967541188	5457	5553	5850	4530	7144	6573	4492	8304	56.638519	59.445845	44.518187	42.920233	53.205086	47.652756	45.448061	56.785944	106.544094	113.998856	87.389889	84.019092	98.366928	96.67202	94.639134	102.085682
281444	NM_001040475,XM_010819784,XM_024985461	RBP4	retinol binding protein 4	protein_coding	NP_001035565.2;XP_010818086.1;XP_024841229.1	0.058809681	0.99987696	1.127849115	2.185326913	314	299	234	183	1993	229	188	609	6.130948	6.139041	3.193506	3.203977	28.761622	3.06814	3.477678	7.871014	11.533073	11.772794	6.268902	6.27199	53.175226	6.224261	7.24177	14.14994
281445	NM_001103221,XM_024974987	RCN1	reticulocalbin 1	protein_coding	NP_001096691.1;XP_024830755.1	0.563890593	0.99987696	0.230917081	1.173580724	2358	2703	5013	2675	8033	2056	4473	3838	21.063152	25.352337	32.514588	21.569335	53.733879	12.657954	39.016134	22.96755	39.622406	48.617992	63.826634	42.223345	99.344566	25.678892	81.245563	41.289409
281448	NM_174166,XM_010805116,XM_010805117	RDH5	retinol dehydrogenase 5	protein_coding	NP_776591.2;XP_010803418.1;XP_010803419.1	0.358921041	0.99987696	0.241373172	1.182117278	103	101	116	62	153	117	73	132	1.519329	1.556899	1.164432	0.780028	1.618116	1.193199	1.034281	1.223533	2.858048	2.985655	2.285797	1.526955	2.991617	2.420614	2.153743	2.19958
281450	NM_001206458,XM_005205336	RELN	reelin	protein_coding	NP_001193387.1;XP_005205393.1	0.782926556	0.99987696	0.128851922	1.093423223	35	89	124	31	145	109	69	135	0.056744	0.155648	0.145801	0.044918	0.176744	0.121439	0.108978	0.147618	0.106743	0.298485	0.28621	0.087929	0.32677	0.246361	0.226932	0.265377
281453	NM_174170,XM_024979593,XM_024979594,XM_024979595,XM_024979596,XM_024979597,XR_003030576,XR_003030577,XR_003030578,XR_003030579,XR_003030580	RGS9	regulator of G protein signaling 9	protein_coding	NP_776595.1;XP_024835361.1;XP_024835362.1;XP_024835363.1;XP_024835364.1;XP_024835365.1	0.212462191	0.99987696	0.648254535	1.567270864	28	67	38	32	46	22	15	43	0.082693	0.221424	0.144496	0.190589	0.122812	0.050757	0.055959	0.113492	0.155555	0.424623	0.283648	0.37309	0.227058	0.102969	0.116525	0.204028
281465	NM_174174,XM_024986970	ROM1	retinal outer segment membrane protein 1	protein_coding	NP_776599.2;XP_024842738.1	0.575400208	0.99987696	0.227150193	1.170520493	107	59	78	58	182	124	70	83	1.102885	0.653686	0.564319	0.539388	1.423003	0.847127	0.699931	0.592042	2.074662	1.253568	1.107768	1.055886	2.630884	1.718546	1.457508	1.064331
281474	NM_181016	SAA3	serum amyloid A 3	protein_coding	NP_851359.2	0.549019771	0.99987696	0.506196371	1.420300668	42	16	149	137	840	86	189	152	1.465054	0.566552	3.743124	4.300702	21.873859	2.046049	6.389477	3.550877	2.755948	1.086473	7.34781	8.418898	40.440952	4.150772	13.305178	6.38351
281476	NM_174175	SARS	seryl-tRNA synthetase	protein_coding	NP_776600.1	0.574743808	0.99987696	0.212258302	1.158500207	4294	3058	11544	6046	6193	3646	3710	5263	44.165619	32.940311	85.839691	56.048252	47.572166	25.793423	37.150253	36.250496	83.081017	63.169392	168.504639	109.718033	87.952637	52.326508	77.36013	65.168533
281478	NM_174177	SCIN	scinderin	protein_coding	NP_776602.1	0.81668196	0.99987696	0.150217133	1.109736481	29	125	31	43	137	34	55	165	0.184763	0.84909	0.145253	0.250399	0.665158	0.149131	0.3446	0.71973	0.347562	1.628294	0.285133	0.490172	1.229762	0.302538	0.717581	1.293879
281480	NM_174178,XR_003031167	SDHA	succinate dehydrogenase complex flavoprotein subunit A	protein_coding	NP_776603.1	0.299628636	0.99987696	-0.256106103	0.837344903	25620	14110	36167	28199	36041	33232	21992	38969	211.807605	120.883343	217.27246	210.609191	218.60779	184.92114	174.710711	211.665106	398.43643	231.817112	426.509132	412.280923	404.167702	375.145126	363.810259	380.516296
281481	NM_174179,XM_024974988,XM_024974989	SDHD	succinate dehydrogenase complex subunit D	protein_coding	NP_776604.1;XP_024830756.1;XP_024830757.1	0.126082141	0.99987696	-0.354388886	0.782200907	10949	5752	11688	11078	13380	12952	9057	16719	160.756693	88.436321	124.107797	146.545249	146.705653	130.854128	129.494635	164.482397	302.403312	169.59366	243.625493	286.871677	271.233165	265.460672	269.654169	295.694613
281482	NM_174180,XM_024976015,XM_024976016	DHRS3	dehydrogenase/reductase 3	protein_coding	NP_776605.2;XP_024831783.1;XP_024831784.1	0.442726835	0.99987696	-0.219960923	0.858588692	991	1091	1045	757	1789	2088	1074	1545	7.989087	9.215935	6.232076	5.49792	10.854734	11.579082	8.432916	8.51864	15.028465	17.67333	12.233658	10.762528	20.068511	23.49021	17.56035	15.314198
281485	NM_174182,XM_005216880,XM_024976017	SELL	selectin L	protein_coding	NP_776607.1;XP_005216937.2;XP_024831785.1	0.252816865	0.99987696	0.789426015	1.728386677	62	66	19	13	45	31	8	76	0.434765	0.488414	0.093131	0.080989	0.233638	0.147275	0.052013	0.359568	0.817847	0.936627	0.182817	0.158542	0.431955	0.298772	0.108309	0.646406
281486	NM_174183,XM_024976018	SELP	selectin P	protein_coding	NP_776608.1;XP_024831786.1	0.476488959	0.99987696	-0.459642776	0.727166289	66	11	22	19	50	42	56	84	0.462453	0.079491	0.110389	0.117717	0.264803	0.204101	0.385585	0.396317	0.869932	0.15244	0.216695	0.230439	0.489575	0.414055	0.802927	0.712469
281487	NM_001080215,XM_005206504	PMEL	premelanosome protein	protein_coding	NP_001073684.2;XP_005206561.1	0.649013764	0.99987696	-0.75063233	0.594343001	11	0	0	14	18	6	0	29	0.079455	0	0	0.093448	0.099747	0.029344	0	0.146883	0.149464	0	0	0.18293	0.184414	0.059529	0	0.264056
281490	NM_174185,XM_005228199,XM_005228201,XM_010821980,XM_010821981,XM_024987754,XM_024987755,XM_024987756,XM_024987757,XM_024987758,XM_024987759,XM_024987760,XM_024987761,XM_024987762	KDM5C	lysine demethylase 5C	protein_coding	NP_776610.2;XP_005228256.1;XP_005228258.1;XP_010820282.1;XP_010820283.1;XP_024843522.1;XP_024843523.1;XP_024843524.1;XP_024843525.1;XP_024843526.1;XP_024843527.1;XP_024843528.1;XP_024843529.1;XP_024843530.1	0.351648175	0.99987696	0.163559638	1.120047284	5324	6027	7865	4941	6481	5422	4154	7119	17.892395	20.730149	18.80658	14.830036	16.316562	12.702229	13.814966	15.737138	33.657821	39.754055	36.917604	29.030744	30.166482	25.768715	28.767703	28.291095
281492	NM_175701	SMN2	survival of motor neuron 2, centromeric	protein_coding	NP_783632.1	0.982254694	0.99987696	0.005498829	1.003818771	377	426	774	447	543	520	429	513	7.355328	8.694495	10.919951	7.861754	7.91879	6.976598	8.140612	6.697345	13.836287	16.673368	21.436033	15.389886	14.640462	14.15326	16.951666	12.040005
281494	NM_174186	SNCG	synuclein gamma	protein_coding	NP_776611.1	0.178377031	0.99987696	2.833581297	7.128414837	6	3	0	0	16	0	0	4	0.165551	0.078821	0	0	0.340671	0	0	0.058923	0.311422	0.151155	0	0	0.629842	0	0	0.105928
281495	NM_174615	SOD1	superoxide dismutase 1	protein_coding	NP_777040.1	0.476838912	0.99987696	-0.182342329	0.881271021	2892	3134	2861	2347	3365	2618	2894	5836	64.306534	72.998062	45.998428	47.040482	55.888309	40.034847	62.643963	86.909271	120.96859	139.987839	90.295624	92.08474	103.327736	81.217751	130.447159	156.239243
281496	NM_201527	SOD2	superoxide dismutase 2, mitochondrial	protein_coding	NP_963285.2	0.16281459	0.99987696	-0.410470072	0.752378187	6468	2416	6736	5918	7031	7891	4895	9500	88.934258	34.795376	66.962692	73.344887	72.205742	74.62867	65.531479	87.481064	167.296402	66.72683	131.448792	143.577286	133.495819	151.397415	136.460007	157.267151
281499	NM_174187,XM_005207742,XM_024992983,XM_024992984,XM_024992985,XM_024992986	SPP1	secreted phosphoprotein 1	protein_coding	NP_776612.1;XP_005207799.1;XP_024848751.1;XP_024848752.1;XP_024848753.1;XP_024848754.1	0.993778397	0.99987696	-0.008671119	0.994007665	43	31	8	0	35	10	13	123	0.576639	0.446136	0.058573	0	0.360557	0.0692	0.128704	1.118682	1.08473	0.855553	0.114979	0	0.666607	0.140385	0.268007	2.011087
281500	NM_174188	SPP2	secreted phosphoprotein 2	protein_coding	NP_776613.2	0.321901878	0.99987696	-1.127910036	0.457578117	27	11	15	22	3	15	0	111	0.569992	0.233311	0.226125	0.414129	0.042313	0.213361	0	1.609114	1.072225	0.447418	0.443887	0.810683	0.07823	0.432841	0	2.89275
281504	NM_001075122	SRPRA	SRP receptor alpha subunit	protein_coding	NP_001068590.1	0.641435678	0.99987696	0.089718867	1.064162792	6881	7212	10422	5154	7124	7875	5794	9637	45.031921	49.436996	49.311066	30.402304	34.821579	35.450916	36.919075	42.239777	84.71064	94.80497	96.798378	59.514446	64.379028	71.918434	76.878731	75.935623
281510	NM_174191,XM_024987763	SYN1	synapsin I	protein_coding	NP_776616.1;XP_024843531.1	0.334132132	0.99987696	-0.480939896	0.716510675	305	140	135	321	212	163	97	546	1.834442	0.876239	0.585993	1.741959	0.946437	0.671529	0.565101	2.203535	3.450814	1.680358	1.150313	3.409995	1.749796	1.362314	1.176742	3.961357
281515	NM_174194,XM_010816444,XM_010816445,XM_010816446,XM_024979598,XM_024979599	TBCD	tubulin folding cofactor D	protein_coding	NP_776619.1;XP_010814746.1;XP_010814747.1;XP_010814748.1;XP_024835366.1;XP_024835367.1	0.45171395	0.99987696	-0.228477133	0.853535384	1420	1226	1432	1381	1373	1642	647	2790	6.770611	6.138861	4.928898	5.950195	4.903101	5.40128	3.006791	8.927669	12.736361	11.772448	9.675502	11.647887	9.06498	10.957447	6.261215	16.049519
281518	NM_174195,XM_010814154,XM_010814156,XR_003029902	TCN2	transcobalamin 2	protein_coding	NP_776620.2;XP_010812456.1;XP_010812458.1	0.379037196	0.99987696	0.211156576	1.157615847	1360	1190	1518	1282	2590	1231	1066	1661	9.34479	7.625653	6.651585	8.843319	13.160407	4.985889	6.216345	7.793871	17.578712	14.623659	13.057162	17.31136	24.331299	10.114755	12.944654	14.011261
281528	NM_177507	TGM2	transglutaminase 2	protein_coding	NP_803473.1	0.860984226	0.99987696	0.078595837	1.055989755	2502	1570	872	1452	1305	807	1082	2714	12.346284	8.114897	3.108011	6.454952	4.808156	2.736343	5.196481	8.96901	23.224894	15.561878	6.101072	12.63598	8.889442	5.551153	10.820934	16.12384
281529	NM_001166522	THBD	thrombomodulin	protein_coding	NP_001159994.1	0.869138597	0.99987696	0.05336071	1.03767935	1078	1224	804	651	925	895	646	1845	5.652782	6.720266	3.047095	3.077037	3.62164	3.225974	3.295025	6.479124	10.633586	12.887405	5.981494	6.023497	6.695781	6.544456	6.861421	11.647702
281530	NM_174196,XM_024997243	THBS1	thrombospondin 1	protein_coding	NP_776621.1;XP_024853011.1	0.779072785	0.99987696	-0.260946981	0.83453995	427	6736	1560	5572	4268	3427	3452	1083	1.54248	24.635802	3.766144	17.177169	11.0208	7.88955	11.55707	2.544769	2.901596	47.243895	7.392998	33.625406	20.37554	16.005345	24.065959	4.574802
281534	NM_174197,XM_005217446,XM_005217447,XM_015475328,XM_015475329,XM_024977002,XM_024977003	TLR2	toll like receptor 2	protein_coding	NP_776622.1;XP_005217503.1;XP_005217504.1;XP_015330814.1;XP_015330815.1;XP_024832770.1;XP_024832771.1	0.721927452	0.99987696	0.204593155	1.152361331	41	47	25	12	43	32	49	35	0.186192	0.21207	0.09401	0.046956	0.136776	0.099654	0.203373	0.103629	0.350251	0.406685	0.184543	0.09192	0.252876	0.202165	0.423495	0.186297
281535	NM_001008664,XM_010820242	TLR3	toll like receptor 3	protein_coding	NP_001008664.1;XP_010818544.2	0.951603684	0.99987696	0.022641828	1.015817919	82	82	63	84	163	99	52	131	0.481579	0.521179	0.273638	0.429601	0.700746	0.386391	0.28353	0.522001	0.90591	0.99946	0.537157	0.840972	1.295557	0.783862	0.590412	0.938416
281536	NM_174198,XM_005210586,XM_024995446	TLR4	toll like receptor 4	protein_coding	NP_776623.5;XP_005210643.1;XP_024851214.1	0.018680339	0.99987696	0.812202634	1.755890201	192	138	218	88	290	89	61	233	0.976837	0.760826	0.807708	0.405588	1.108315	0.316407	0.332585	0.797704	1.837553	1.459031	1.585543	0.793965	2.049082	0.641888	0.69256	1.434055
281542	NM_174201,XM_010815982	TP53	tumor protein p53	protein_coding	NP_776626.1;XP_010814284.1	0.179168121	0.99987696	0.312561223	1.241910514	1027	1451	2061	932	1424	1220	1001	1289	9.012194	13.343576	13.057556	7.387853	9.277287	7.361065	8.518415	7.588826	16.953057	25.588878	25.632183	14.462194	17.152086	14.933217	17.738389	13.642645
281543	NM_001013589	TPI1	triosephosphate isomerase 1	protein_coding	NP_001013607.1	0.206058546	0.99987696	-0.363984732	0.777015492	88518	47610	76010	74977	73633	78446	51245	161758	1343.213379	756.728699	833.844849	1025.427002	834.501831	818.763489	757.063293	1643.828857	2526.751221	1451.173096	1636.850342	2007.338745	1542.848389	1661.006104	1576.476929	2955.156982
281544	NM_001013590,XM_024997244,XM_024997245,XM_024997246,XM_024997247,XM_024997248,XM_024997249,XM_024997250,XM_024997251,XM_024997252,XM_024997253,XM_024997254,XM_024997255,XM_024997256,XM_024997257,XM_024997258,XM_024997259,XM_024997260,XM_024997261,XR_003036595	TPM1	tropomyosin 1	protein_coding	NP_001013608.1;XP_024853012.1;XP_024853013.1;XP_024853014.1;XP_024853015.1;XP_024853016.1;XP_024853017.1;XP_024853018.1;XP_024853019.1;XP_024853020.1;XP_024853021.1;XP_024853022.1;XP_024853023.1;XP_024853024.1;XP_024853025.1;XP_024853026.1;XP_024853027.1;XP_024853028.1;XP_024853029.1	0.051967594	0.99987696	-0.324294543	0.798688838	243359	197826	296245	280370	321817	352493	239174	355710	4071.730853	3463.594758	3578.788677	4221.645948	3990.185887	4058.036693	3879.489506	3977.408034	7659.431635	6642.109928	7025.21669	8264.141113	7377.158149	8232.443239	8078.48614	7150.297478
281545	NM_174202	TPSB2	tryptase beta 2	protein_coding	NP_776627.2	0.720153278	0.99987696	-0.295694465	0.814680078	21	48	5	30	11	12	18	52	0.354708	0.851634	0.061012	0.460793	0.136525	0.13589	0.284125	0.591294	0.667249	1.633172	0.119767	0.902031	0.252412	0.275676	0.59165	1.062985
281546	NM_001040476,XM_005215508	TRAM1	translocation associated membrane protein 1	protein_coding	NP_001035566.2;XP_005215565.2	0.200301717	0.99987696	-0.423038858	0.745851924	1815	915	1345	985	1976	1912	1424	3863	12.370936	6.562366	6.660639	6.09599	9.99794	8.973521	9.469453	17.671612	23.271268	12.584601	13.074936	11.93329	18.484447	18.204372	19.718791	31.768752
281551	NM_174204	TSFM	Ts translation elongation factor, mitochondrial	protein_coding	NP_776629.1	0.538769844	0.99987696	-0.130684443	0.913398013	1468	857	1766	1184	1536	1504	1133	1969	22.889252	13.989519	19.911325	16.640999	17.892162	16.132036	17.190125	20.557205	43.057529	26.827595	39.086239	32.575821	33.079487	32.726681	35.795994	36.956261
281553	NM_174206,XM_005212136	TSHR	thyroid stimulating hormone receptor	protein_coding	NP_776631.1;XP_005212193.1	0.687798959	0.99987696	-0.231129509	0.851967611	33	35	35	22	21	15	43	62	0.266731	0.296729	0.20293	0.153378	0.12407	0.079747	0.335542	0.333059	0.501752	0.569035	0.398355	0.300248	0.229384	0.161782	0.698719	0.598749
281555	NM_001003900	TUBB2B	tubulin, beta 2B class IIb	protein_coding	NP_001003900.1	0.909588683	0.99987696	0.038193259	1.026827087	161	239	159	130	273	152	170	345	2.136007	3.321639	1.520919	1.547959	2.702063	1.388882	2.191386	3.070736	4.018095	6.369883	2.985588	3.030229	4.995644	2.817592	4.563251	5.520348
281556	NM_174207	TUFM	Tu translation elongation factor, mitochondrial	protein_coding	NP_776632.1	0.558146775	0.99987696	-0.117746153	0.921626335	6804	4669	9014	6612	8945	7829	4820	10894	80.245529	57.676075	76.855606	70.284721	78.78624	63.504787	55.335056	86.045311	150.951813	110.604988	150.868729	137.586823	145.662033	128.830658	115.227394	154.686066
281557	NM_174208	TXN2	thioredoxin 2	protein_coding	NP_776633.1	0.381258649	0.99987696	-0.233265782	0.850706993	3980	1761	4379	3455	3925	3772	2927	5253	72.651779	33.66898	57.788071	56.838089	53.512032	47.358753	52.021255	64.218498	136.667023	64.56675	113.438866	111.264191	98.93441	96.075584	108.326881	115.447395
281559	NM_174209,XM_010808862	UACA	uveal autoantigen with coiled-coil domains and ankyrin repeats	protein_coding	NP_776634.1;XP_010807164.1	0.32090965	0.99987696	-0.152574804	0.899643419	3450	3203	5195	3437	4191	4615	3093	5739	13.949845	13.585833	15.199505	12.522696	12.677559	12.852561	12.195544	15.554363	26.241391	26.053452	29.836861	24.513976	23.438595	26.073689	25.395489	27.962513
281562	NM_001033611	UCP2	uncoupling protein 2	protein_coding	NP_001028783.1	0.036217379	0.99987696	0.58347644	1.498455707	4645	6713	11512	3576	11527	5475	5547	5909	55.674545	84.278854	99.758072	38.630295	103.192253	45.138802	64.72805	47.431271	104.730751	161.620941	195.826614	75.621269	190.784485	91.572014	134.786972	85.268532
281564	NM_174211,XM_005207833,XM_024992987	UGDH	UDP-glucose 6-dehydrogenase	protein_coding	NP_776636.1;XP_005207890.1;XP_024848755.1	0.436523327	0.99987696	-0.358781784	0.779822787	492	247	329	224	534	271	354	1302	3.07568	1.670634	1.4703	1.295519	2.469757	1.21593	2.164028	5.362268	5.785735	3.203761	2.886223	2.53606	4.566149	2.466729	4.506281	9.6399
281565	NM_174212,XM_005212738,XM_010810046,XM_010810047,XM_010810048,XM_024998265	UGP2	UDP-glucose pyrophosphorylase 2	protein_coding	NP_776637.1;XP_005212795.1;XP_010808348.1;XP_010808349.1;XP_010808350.1;XP_024854033.1	0.341579726	0.99987696	-0.2450714	0.843774036	15239	11801	13068	14689	16560	22646	9016	18237	135.710292	110.636573	83.64876	116.813293	108.891747	138.397455	77.603693	110.772679	255.287923	212.166938	164.203801	228.66946	201.321859	280.763646	161.598665	199.139148
281566	NM_001083635	UGT8	UDP glycosyltransferase 8	protein_coding	NP_001077104.1	0.679707975	0.99987696	-0.405820095	0.754807103	0	31	26	14	41	9	36	63	0	0.147669	0.086456	0.056762	0.140185	0.027093	0.15906	0.194746	0	0.283184	0.169715	0.111114	0.259178	0.054963	0.331221	0.3501
281568	NM_177508	UMPS	uridine monophosphate synthetase	protein_coding	NP_803474.1	0.843066126	0.99987696	0.06760486	1.047975406	436	235	880	359	654	428	504	564	4.529017	2.550263	6.614184	3.365541	5.076756	3.05641	5.101933	3.926172	8.519644	4.89062	12.983745	6.588261	9.386037	6.200467	10.624052	7.058189
281570	NM_174215	UQCR11	ubiquinol-cytochrome c reductase, complex III subunit XI	protein_coding	NP_776640.1	0.334056083	0.99987696	-0.210260741	0.864380996	6716	3937	7214	6517	7618	6879	5375	8482	357.515106	219.542496	277.631653	312.688782	302.877777	251.86879	278.545319	302.407745	672.530334	421.015015	544.995178	612.108215	559.968201	510.960266	580.031067	543.646912
281572	NM_001316955,NM_001316956,NM_001316992,NM_001316993,NM_174216	VEGFA	vascular endothelial growth factor A	protein_coding	NP_001303884.1;NP_001303885.1;NP_001303921.1;NP_001303922.1;NP_776641.1	0.732079806	0.99987696	-0.093825773	0.937034601	5514	5861	9983	7004	12961	8335	8590	8086	38.430908	42.761062	50.221124	43.957794	67.565306	40.029286	58.250877	37.782957	72.29331	82.00257	98.584838	86.050186	124.916472	81.206464	121.299178	67.923477
281574	NM_174217,XM_010800726	EZR	ezrin	protein_coding	NP_776642.1;XP_010799028.1	0.345240635	0.99987696	0.363381603	1.286437711	1765	4481	4171	2553	6112	2809	3485	2285	12.366712	32.895023	21.137169	16.125283	32.058827	13.541562	23.772772	10.728007	23.263321	63.082542	41.492586	31.566269	59.271184	27.471446	49.50342	19.286038
281576	NM_174218	WARS	tryptophanyl-tRNA synthetase	protein_coding	NP_776643.1	0.429898065	0.99987696	0.292276748	1.224571275	2163	3212	4069	2914	2230	1618	1147	3397	19.842936	30.865889	26.991034	24.094381	15.283018	10.209662	10.246909	20.872099	37.327026	59.191284	52.983814	47.166286	28.255636	20.712101	21.337732	37.522354
281577	NM_174219,XM_010804401,XM_024990449	WASL	Wiskott-Aldrich syndrome like	protein_coding	NP_776644.1;XP_010802703.1;XP_024846217.1	0.902290811	0.99987696	-0.032528216	0.977705439	1203	1439	2029	1137	2518	1911	1837	1709	5.103236	6.546475	6.331721	4.40948	7.947332	5.597477	7.670462	4.935884	9.599821	12.554127	12.429266	8.631838	14.693231	11.355468	15.972648	8.873377
281581	NM_174220	YARS	tyrosyl-tRNA synthetase	protein_coding	NP_776645.1	0.860322139	0.99987696	-0.048996442	0.966608481	1769	1775	3874	2430	2753	2248	2223	2334	14.543901	15.281234	23.022831	18.005421	16.904667	12.70857	17.792877	12.84713	27.358885	29.30471	45.194172	35.246761	31.25378	25.781574	37.05114	23.095644
281583	NM_177509	AANAT	aralkylamine N-acetyltransferase	protein_coding	NP_803475.1	0.067984601	0.99987696	-2.116880841	0.23054482	5	4	11	8	0	4	46	14	0.102794	0.090212	0.163512	0.151009	0	0.046156	0.961389	0.19073	0.193368	0.172998	0.320976	0.29561	0	0.093635	2.001957	0.342882
281585	XM_024991021	ABCB1	multidrug resistance protein 1	protein_coding	XP_024846789.1	0.645874985	0.99987696	0.645128333	1.563878393	50	0	9	8	7	11	0	31	0.210532	0	0.024756	0.027698	0.019825	0.031947	0	0.088329	0.396037	0	0.048595	0.054221	0.036653	0.06481	0	0.158792
281586	NM_174222	TAP2	transporter 2, ATP binding cassette subfamily B member	protein_coding	NP_776647.1	0.628329172	0.99987696	0.195260736	1.144931064	168	311	201	205	156	138	114	261	1.240274	2.404873	1.072285	1.363051	0.860029	0.700104	0.819478	1.286466	2.33311	4.611807	2.104913	2.66826	1.590044	1.420285	1.706447	2.312716
281588	NM_174223,XM_024984647,XM_024984648,XM_024984649,XM_024984650,XM_024984651,XM_024984652	ABCC1	ATP binding cassette subfamily C member 1	protein_coding	NP_776648.1;XP_024840415.1;XP_024840416.1;XP_024840417.1;XP_024840418.1;XP_024840419.1;XP_024840420.1	0.914911135	0.99987696	0.044405473	1.031258116	7407	9616	20898	7420	6053	16113	8043	7492	23.006033	31.213223	46.731214	20.713804	13.993207	34.306605	24.215282	15.561806	43.27721	59.857368	91.734084	40.548592	25.870999	69.596999	50.424882	27.975893
281589	NM_001206909	ABCF1	ATP binding cassette subfamily F member 1	protein_coding	NP_001193838.1	0.881588349	0.99987696	-0.035042761	0.976002832	6038	6716	10571	5881	5995	7208	4971	10969	32.821114	38.24036	41.541756	28.814333	24.336889	26.948067	26.308367	39.930321	61.740585	73.33326	81.547112	56.405891	44.994659	54.668907	54.783436	71.783852
281590	NM_174224,XM_005219975,XM_005219976,XM_005219977,XM_005219978,XM_010815743,XM_024979601,XM_024979602,XM_024979603,XM_024979604,XM_024979605,XM_024979606,XM_024979607	ACACA	acetyl-CoA carboxylase alpha	protein_coding	NP_776649.1;XP_005220032.1;XP_005220033.1;XP_005220034.1;XP_005220035.1;XP_010814045.1;XP_024835369.1;XP_024835370.1;XP_024835371.1;XP_024835372.1;XP_024835373.1;XP_024835374.1;XP_024835375.1	0.021715763	0.99987696	1.072221931	2.102669248	1029	1681	1801	1264	6538	884	975	1344	2.152838	3.790933	2.821992	2.451328	10.562128	1.30904	1.990675	1.916978	4.049755	7.269845	5.539612	4.798632	19.527533	2.655618	4.145298	3.446204
281592	NM_174225,XM_005226192	ACTA1	actin, alpha 1, skeletal muscle	protein_coding	NP_776650.1;XP_005226249.1	0.154805943	0.99987696	-0.428035576	0.743273163	1057212	729267	1844633	1869281	1459040	1547742	1128490	1468211	13568.16262	9803.38945	17114.95228	21621.89045	13985.42872	13662.22832	14100.02152	12618.97525	25523.40147	18799.88861	33596.91503	42326.23244	25856.62001	27716.23802	29361.29321	22685.48291
281595	NM_001013592	ACTG2	actin, gamma 2, smooth muscle, enteric	protein_coding	NP_001013610.1	0.816760355	0.99987696	-0.12002648	0.920170761	39	29	112	87	142	52	42	131	0.563328	0.444619	1.19738	1.159491	1.562141	0.519885	0.59998	1.29625	1.059691	0.852643	2.350476	2.269778	2.888127	1.054678	1.249373	2.330304
281597	NM_174226	ACTR3	ARP3 actin related protein 3 homolog	protein_coding	NP_776651.1	0.600305151	0.99987696	-0.118528211	0.921126874	2029	1577	2105	1598	3021	1951	1796	3753	15.426577	12.557503	11.569812	10.952594	17.159019	10.2038	13.298385	19.113579	29.019306	24.081429	22.711718	21.440401	31.724033	20.700209	27.691999	34.361015
281598	NM_174227	ACVR2A	activin A receptor type 2A	protein_coding	NP_776652.1	0.860060346	0.99987696	-0.076732669	0.948202651	882	242	875	570	1507	1111	406	1477	3.814278	1.09451	2.734304	2.22198	4.8667	3.303798	1.710158	4.279415	7.175131	2.098933	5.36748	4.349668	8.99768	6.702337	3.561161	7.693223
281603	NM_174230,XM_005218439,XM_005218440,XM_005218441,XM_005218443,XM_005218444,XM_010814407,XM_010814409,XM_010814410,XM_024977937,XM_024977938	ADCY7	adenylate cyclase 7	protein_coding	NP_776655.1;XP_005218496.1;XP_005218497.1;XP_005218498.1;XP_005218500.1;XP_005218501.1;XP_010812709.1;XP_010812711.1;XP_010812712.1;XP_024833705.1;XP_024833706.1	0.274940241	0.99987696	-0.5285726	0.693240285	136	100	75	74	72	79	127	299	0.417006	0.327742	0.165895	0.215362	0.165023	0.168927	0.421061	0.61418	0.784441	0.62851	0.325655	0.421585	0.305099	0.3427	0.876798	1.104129
281605	NM_174231	ADRB2	adrenoceptor beta 2	protein_coding	NP_776656.1	0.494036665	0.99987696	-0.406827517	0.754280212	253	361	1181	1073	590	305	781	276	2.36699	3.549695	8.011765	9.073289	4.13475	1.967956	7.132218	1.730338	4.452602	6.807224	15.727218	17.761541	7.644432	3.992347	14.851831	3.110678
281607	NM_174233,XM_024990377	AGTR1	angiotensin II receptor type 1	protein_coding	NP_776658.1;XP_024846145.1	0.395822045	0.99987696	0.316029891	1.244900028	904	1242	744	823	2027	754	1057	874	5.687566	8.182826	3.38315	4.674987	9.55344	3.261117	6.47293	3.684568	10.699018	15.692145	6.641175	9.151585	17.662645	6.61575	13.478958	6.623852
281611	NM_174235	AKAP4	A-kinase anchoring protein 4	protein_coding	NP_776660.1	0.175404906	0.99987696	-1.400879816	0.378698125	9	0	7	38	26	6	23	20	0.054845	0	0.030485	0.222765	0.128772	0.025525	0.145032	0.088568	0.103169	0	0.059842	0.436077	0.238077	0.051783	0.302008	0.159221
281612	NM_174236,XM_005211928	AKAP5	A-kinase anchoring protein 5	protein_coding	NP_776661.1;XP_005211985.1	0.027085318	0.99987696	-2.459658301	0.181789616	14	12	3	3	1	147	12	29	0.042426	0.036614	0.022516	0.029706	0.009983	0.311797	0.039739	0.056224	0.07981	0.070214	0.0442	0.058151	0.018458	0.632536	0.082752	0.101075
281613	NM_174237,XM_005209959,XM_024995447,XM_024995448,XM_024995449,XM_024995450	AK3	adenylate kinase 3	protein_coding	NP_776662.1;XP_005210016.1;XP_024851215.1;XP_024851216.1;XP_024851217.1;XP_024851218.1	0.866849193	0.99987696	-0.068662058	0.953521876	7574	2415	14360	5599	8774	12351	4730	9481	40.021154	13.384309	54.621526	26.650942	34.504375	44.883686	24.353508	33.55035	75.284765	25.666992	107.22289	52.17092	63.79257	91.054481	50.712722	60.314404
281614	NM_174238,XM_005201256,XM_005201257	ALCAM	activated leukocyte cell adhesion molecule	protein_coding	NP_776663.1;XP_005201313.1;XP_005201314.1	0.396409918	0.99987696	0.313605728	1.242809976	681	888	1543	496	558	880	718	607	2.665164	3.684332	4.350268	1.790096	1.626558	2.419221	2.746301	1.609887	5.013505	7.065418	8.539643	3.504227	3.007223	4.907817	5.718782	2.894139
281615	NM_174239	ALDH1A1	aldehyde dehydrogenase 1 family member A1	protein_coding	NP_776664.1	0.081991813	0.99987696	0.700607934	1.625189483	975	804	620	592	2606	860	606	691	9.041804	7.804431	4.153518	4.940251	18.050547	5.485737	5.464076	4.2909	17.008757	14.9665	8.153419	9.670856	33.372314	11.128784	11.378161	7.713871
281617	NM_001166513	ALDH3A1	aldehyde dehydrogenase 3 family member A1	protein_coding	NP_001159985.1	0.214200686	0.99987696	2.107723184	4.310105501	6	9	12	0	2	7	0	0	0.067153	0.115138	0.100531	0	0.018866	0.059693	0	0	0.126324	0.220799	0.197345	0	0.034881	0.121099	0	0
281625	NM_001001440	ANXA4	annexin A4	protein_coding	NP_001001440.2	0.426388224	0.99987696	-0.242021142	0.845559896	1230	1117	737	1220	2018	1477	1076	1976	11.587377	11.026761	5.018588	10.357688	14.203896	9.571797	9.873892	12.471291	21.797297	21.145939	9.851565	20.275835	26.260527	19.418079	20.560978	22.419987
281626	NM_001040477,XM_015471478	ANXA5	annexin A5	protein_coding	NP_001035567.3;XP_015326964.1	0.417017311	0.99987696	0.429676199	1.346931235	2422	1350	1906	1903	11503	2964	1934	4774	21.037617	12.133767	11.870276	14.808709	75.091949	17.449795	16.401887	27.717674	39.574374	23.268835	23.301536	28.988992	138.831928	35.399988	34.1546	49.828832
281627	NM_174241,XM_005226528,XR_816282	ANXA8L1	annexin A8-like 1	protein_coding	NP_776666.1;XP_005226585.1	0.446193778	0.99987696	-0.345709027	0.786921141	738	598	670	976	307	625	597	466	7.545626	6.326347	4.973865	8.926872	2.318945	4.372008	5.972568	3.16298	14.194261	12.131989	9.763775	17.474921	4.287326	8.869388	12.437025	5.686177
281630	NM_176609	APEX1	apurinic/apyrimidinic endodeoxyribonuclease 1	protein_coding	NP_788782.2	0.975892399	0.99987696	-0.008829961	0.993898229	3096	2895	6191	2892	3893	4075	4057	3298	42.11734	41.243675	60.885094	35.45443	39.545822	38.123562	53.722378	30.038374	79.227951	79.09269	119.518379	69.404312	73.113327	77.34037	111.869225	54.000824
281631	NM_174242	APOA1	apolipoprotein A1	protein_coding	NP_776667.2	0.481878029	0.99987696	0.285602555	1.21891925	58	65	111	58	221	90	63	132	1.222916	1.431991	1.687945	1.095692	3.486917	1.299244	1.282164	1.864203	2.300456	2.746118	3.313462	2.144886	6.4467	2.635745	2.669924	3.35133
281637	NM_174243,XM_005216233,XM_005216234,XM_005216236,XM_024974991,XM_024974992,XM_024974993,XM_024974994	ARRB1	arrestin beta 1	protein_coding	NP_776668.1;XP_005216290.1;XP_005216291.1;XP_005216293.1;XP_024830759.1;XP_024830760.1;XP_024830761.1;XP_024830762.1	0.256363342	0.99987696	0.4592719	1.374847784	486	514	327	216	668	288	178	855	1.192867	1.360488	0.582573	0.460992	1.21627	0.469907	0.459555	1.467621	2.243931	2.608997	1.143601	0.902422	2.248673	0.953289	0.956958	2.638384
281638	NM_001205277,XM_005220181,XM_024979608	ARRB2	arrestin beta 2	protein_coding	NP_001192206.1;XP_005220238.1;XP_024835376.1	0.914382017	0.99987696	0.06216603	1.044032071	419	127	111	84	303	235	101	604	4.005131	1.289346	0.766305	0.732987	2.165618	1.55489	0.941737	3.911382	7.534149	2.472569	1.504268	1.43487	4.003848	3.154369	1.961034	7.031601
281640	NM_174244	ATP5PO	ATP synthase peripheral stalk subunit OSCP	protein_coding	NP_776669.1	0.482196552	0.99987696	-0.167789143	0.890205832	12041	7274	14579	12426	19844	13796	10515	18624	310.115448	196.21991	271.444122	288.436615	381.711823	244.397659	263.650635	321.218842	583.365662	376.289459	532.848999	564.633057	705.718567	495.803741	549.015015	577.464111
281641	NM_174245	ATP6V1G1	ATPase H+ transporting V1 subunit G1	protein_coding	NP_776670.1	0.587450281	0.99987696	-0.103378689	0.930850451	3206	2546	3661	2811	4453	3822	3188	3848	58.579529	48.728889	48.352436	46.284718	60.767372	48.034992	56.708988	47.087147	110.195374	93.447029	94.916565	90.605286	112.348282	97.447449	118.088409	84.649872
281642	NM_174246,XM_005227662	AVPR2	arginine vasopressin receptor 2	protein_coding	NP_776671.1;XP_005227719.1	0.754178762	0.99987696	0.202415036	1.150622858	20	23	24	44	106	39	16	30	0.150673	0.290252	0.22236	0.501969	0.897806	0.324358	0.193269	0.25853	0.283435	0.556614	0.436497	0.982637	1.659887	0.658017	0.402454	0.464766
281643	NM_001013593,XM_024977940	BCAT2	branched chain amino acid transaminase 2	protein_coding	NP_001013611.2;XP_024833708.1	0.839565537	0.99987696	0.064244065	1.045536962	147	251	209	222	272	176	158	215	1.193084	2.144388	1.230343	1.649777	1.654808	1.005476	1.313354	1.177053	2.24434	4.112276	2.415182	3.229543	3.059452	2.039785	2.734874	2.116021
281644	NM_174247,XM_005214324	BFSP1	beaded filament structural protein 1	protein_coding	NP_776672.2;XP_005214381.2	0.981627113	0.99987696	-0.033889649	0.97678324	13	0	4	2	15	0	16	10	0.095159	0	0.02221	0.013221	0.082888	0	0.120685	0.046805	0.179006	0	0.043598	0.025882	0.153245	0	0.25131	0.084143
281646	NM_174249	BGLAP	bone gamma-carboxyglutamate protein	protein_coding	NP_776674.1	0.961907123	0.99987696	-0.056810975	0.961386883	9	2	4	4	4	8	0	9	0.37655	0.078343	0.098199	0.138697	0.119107	0.214649	0	0.246704	0.708337	0.150239	0.192767	0.271508	0.220208	0.435454	0	0.443507
281647	NM_001205592,XM_010821346,XM_024987764,XM_024987765	XIAP	X-linked inhibitor of apoptosis	protein_coding	NP_001192521.1;XP_010819648.1;XP_024843532.1;XP_024843533.1	0.017436338	0.99987696	-0.620819458	0.650301448	1500	1666	2289	2563	3125	3052	3157	2883	4.809838	5.375609	5.219256	7.17403	7.155124	6.453752	9.770936	5.928234	9.047905	10.308765	10.245479	14.043622	13.228577	13.092575	20.346586	10.657352
281649	NM_174250,XM_005214490	BLCAP	bladder cancer associated protein	protein_coding	NP_776675.1;XP_005214547.1	0.418853119	0.99987696	-0.283930712	0.821350147	7735	3809	6372	5151	3659	5371	4206	11893	53.995497	29.112657	34.843312	35.928975	23.753841	27.733671	32.150696	57.823378	101.572241	55.829127	68.397956	70.333258	43.916705	56.262645	66.949263	103.950707
281650	NM_174251	BLVRB	biliverdin reductase B	protein_coding	NP_776676.1	0.247539149	0.99987696	-0.383023164	0.766829017	1415	537	1663	1471	2137	1468	1325	2640	35.613346	14.152119	30.25967	33.365936	40.169838	25.405249	32.473541	44.506039	66.993134	27.139414	59.400196	65.315948	74.267029	51.539028	67.621536	80.009743
281651	NM_174252,XM_005216644,XM_005216645,XM_005216646,XM_005216647,XM_010813002,XM_010813003,XM_010813004,XM_010813005,XM_010813006,XM_010813008,XM_010813009,XM_010813010,XM_010813012,XM_024976020,XM_024976021,XM_024976023,XM_024976024,XM_024976025	C4BPA	complement component 4 binding protein alpha	protein_coding	NP_776677.1;XP_005216701.1;XP_005216702.1;XP_005216703.1;XP_005216704.1;XP_010811304.1;XP_010811305.1;XP_010811306.1;XP_010811307.1;XP_010811308.1;XP_010811310.1;XP_010811311.1;XP_010811312.1;XP_010811314.1;XP_024831788.1;XP_024831789.1;XP_024831791.1;XP_024831792.1;XP_024831793.1	0.267916471	0.99987696	-2.857535833	0.137973601	0	0	0	3	4	0	0	27	0	0	0	0.015561	0.018121	0	0	0.135442	0	0	0	0.030462	0.033503	0	0	0.243487
281653	NM_174254,XM_024977004,XM_024977005,XM_024977006	CABP1	calcium binding protein 1	protein_coding	NP_776679.1;XP_024832772.1;XP_024832773.1;XP_024832774.1	0.984991285	0.99987696	-0.025548077	0.982447298	8	0	6	9	22	0	7	16	0.081807	0	0.071983	0.082235	0.199369	0	0.061375	0.106655	0.153888	0	0.141302	0.160981	0.368599	0	0.127804	0.191736
281660	NM_174258,XM_005205755,XM_005205759,XM_010804515,XM_010804516,XM_024990450,XM_024990451,XM_024990452,XM_024990453,XM_024990454,XM_024990455,XM_024990456,XM_024990457,XM_024990458,XM_024990459,XM_024990460	CALD1	caldesmon 1	protein_coding	NP_776683.1;XP_005205812.1;XP_005205816.1;XP_010802817.1;XP_010802818.1;XP_024846218.1;XP_024846219.1;XP_024846220.1;XP_024846221.1;XP_024846222.1;XP_024846223.1;XP_024846224.1;XP_024846225.1;XP_024846226.1;XP_024846227.1;XP_024846228.1	0.717773221	0.99987696	0.103935402	1.074701051	2900	2253	4040	2271	7222	4053	2868	4847	12.537872	10.116191	12.624608	8.602465	23.123378	11.782938	12.000376	13.833028	23.5853	19.399747	24.782301	16.839876	42.751093	23.903768	24.989081	24.868022
281661	NM_174259,XM_024986972,XM_024986973	CAPN1	calpain 1	protein_coding	NP_776684.1;XP_024842740.1;XP_024842741.1	0.99148553	0.99987696	0.003881958	1.002694392	2564	2471	1627	1764	1696	1727	1148	4096	16.387981	16.47606	7.520085	10.183419	8.070914	7.533034	7.134367	17.51287	30.827827	31.596019	14.762041	19.934693	14.921713	15.282088	14.856306	31.483375
281662	NM_001103086	CAPN2	calpain 2, (m/II) large subunit	protein_coding	NP_001096556.1	0.307036539	0.99987696	-0.170008941	0.888837173	2060	2156	3017	2581	3168	2673	2063	3548	12.337589	13.525726	13.066177	13.9375	14.176108	11.015575	12.028851	14.235596	23.20854	25.938187	25.649105	27.283545	26.209152	22.347038	25.048372	25.591728
281663	NM_174260,XM_015473111,XM_024997263,XM_024997264,XM_024997265	CAPN3	calpain 3	protein_coding	NP_776685.1;XP_015328597.1;XP_024853031.1;XP_024853032.1;XP_024853033.1	0.073652991	0.99987696	-0.470671381	0.721628698	24204	12952	19884	24638	19232	26002	15886	35401	149.133011	83.464069	86.424041	136.772029	83.181175	107.722391	94.641496	140.953355	280.537722	160.058436	169.651718	267.739964	153.787484	218.533876	197.07747	253.395785
281664	NM_174261,XM_024977941	CAPNS1	calpain small subunit 1	protein_coding	NP_776686.1;XP_024833709.1	0.742382131	0.99987696	0.057187689	1.040435614	5811	5682	5990	4263	6768	5518	4624	8049	83.165313	85.700999	62.377697	54.88704	72.078859	54.361586	63.9475	77.672493	156.444286	164.348166	122.448369	107.444882	133.261238	110.282068	133.161591	139.634022
281667	NM_001075123	CCNA2	cyclin A2	protein_coding	NP_001068591.1	0.841431337	0.99987696	-0.25695094	0.8368547	7	0	19	0	15	10	15	19	0.066859	0	0.140488	0	0.113092	0.070699	0.148943	0.128467	0.12577	0	0.27578	0	0.209088	0.143426	0.310152	0.230949
281668	NM_174264,XM_005211655	CCNB2	cyclin B2	protein_coding	NP_776689.2;XP_005211712.1	0.420451398	0.99987696	1.180782398	2.266996868	5	20	0	0	5	4	4	7	0.052913	0.252558	0	0	0.043452	0.028632	0.043458	0.055168	0.099535	0.484328	0	0	0.080335	0.058086	0.090495	0.099178
281671	NM_001013364	CCNG1	cyclin G1	protein_coding	NP_001013382.1	0.043905247	0.99987696	-0.409919822	0.752665202	41530	44450	47043	60003	59321	69318	39092	72257	341.758606	383.151276	279.872345	445.039032	364.601196	392.360138	313.198395	398.218628	642.890442	734.766296	549.393677	871.192322	674.083984	795.97168	652.191223	715.888733
281672	NM_174265,XM_015473488	ACKR4	atypical chemokine receptor 4	protein_coding	NP_776690.1;XP_015328974.1	0.429696517	0.99987696	0.614281581	1.530795516	39	31	4	7	47	16	20	38	0.34045	0.249846	0.027017	0.051215	0.237566	0.075021	0.138414	0.23305	0.640428	0.479129	0.053035	0.100256	0.439219	0.152193	0.288229	0.41896
281674	NM_174266,XM_024977943,XM_024977944	CD79A	CD79a molecule	protein_coding	NP_776691.2;XP_024833711.1;XP_024833712.1	0.419741316	0.99987696	0.737637326	1.667442863	13	3	10	5	14	6	1	12	0.193679	0.034813	0.104283	0.069068	0.15661	0.056451	0.00454	0.120858	0.364334	0.066761	0.20471	0.135205	0.289545	0.114521	0.009454	0.217269
281678	NM_174267	CEBPD	CCAAT enhancer binding protein delta	protein_coding	NP_776692.2	0.977651337	0.99987696	0.028097683	1.019666721	4184	21678	24644	7784	36691	40678	22979	1223	49.986172	271.32019	212.888885	83.831535	327.444031	334.330566	267.318939	9.781012	94.030197	520.308716	417.904144	164.105576	605.386963	678.248474	556.653687	17.583597
281682	NM_174268,XM_024977945	CFDP1	craniofacial development protein 1	protein_coding	NP_776693.1;XP_024833713.1	0.962255014	0.99987696	0.011032637	1.007676556	824	748	1001	713	1245	724	635	1590	8.547877	8.592867	7.415403	7.491889	10.473267	5.229351	6.624995	9.877378	16.079619	16.478477	14.556549	14.66585	19.363245	10.60866	13.795611	17.756838
281687	NM_174271,XM_005202890	CHRND	cholinergic receptor nicotinic delta subunit	protein_coding	NP_776696.1;XP_005202947.1	0.73374366	0.99987696	0.139926946	1.10184932	1072	474	431	649	1387	1042	387	841	11.202132	5.176322	3.24754	6.106414	10.807496	7.46297	3.929739	5.863884	21.072603	9.926594	6.37497	11.953695	19.981174	15.139952	8.183125	10.541667
281688	NM_174272,XM_010815894,XM_015458609	CHRNE	cholinergic receptor nicotinic epsilon subunit	protein_coding	NP_776697.1;XP_010814196.1;XP_015314095.1	0.617956533	0.99987696	-0.291542893	0.817027819	549	117	244	582	846	446	120	924	6.377253	1.425235	2.019992	6.129878	7.354814	3.534091	1.313066	7.22762	11.996404	2.733163	3.965274	11.999628	13.597768	7.169526	2.734273	12.993294
281689	NM_174273	CHRNG	cholinergic receptor nicotinic gamma subunit	protein_coding	NP_776698.1	0.553195892	0.99987696	0.362331647	1.285501815	155	207	233	379	718	175	176	70	1.704005	2.384234	1.844774	3.747508	5.891161	1.318618	1.880875	0.513521	3.205445	4.572228	3.62132	7.335986	10.891731	2.67505	3.916654	0.92317
281690	NM_001191157	CHSY1	chondroitin sulfate synthase 1	protein_coding	NP_001178086.1	0.638802167	0.99987696	0.114799563	1.082824596	407	553	502	390	744	409	426	696	2.036445	2.896672	1.813663	1.756625	2.779696	1.405308	2.072313	2.330879	3.830806	5.554927	3.560249	3.438705	5.139174	2.850915	4.315297	4.190287
281691	NM_174274,XM_024991351	DNAJC14	DnaJ heat shock protein family (Hsp40) member C14	protein_coding	NP_776699.1;XP_024847119.1	0.683923046	0.99987696	0.093610705	1.067037372	1318	1322	1554	898	1456	1292	808	2309	7.885509	8.349383	6.717705	4.806349	6.561621	5.278993	4.680214	9.15551	14.833621	16.011551	13.186958	9.408735	12.131292	10.709368	9.74588	16.459115
281698	NM_174277,XM_005209121,XM_024993836	CLTB	clathrin light chain B	protein_coding	NP_776702.1;XP_005209178.1;XP_024849604.1	0.552276741	0.99987696	-0.102634687	0.931330617	4241	4136	5067	3664	4848	5934	3580	5512	75.688288	76.591748	64.992448	59.144976	62.901522	70.695061	60.90825	65.144355	142.379064	146.879436	127.581174	115.780053	116.293943	143.417399	126.832785	117.11183
281701	NM_174279,XM_024998266,XM_024998267,XM_024998268	CNGA3	cyclic nucleotide gated channel alpha 3	protein_coding	NP_776704.1;XP_024854034.1;XP_024854035.1;XP_024854036.1	0.306265179	0.99987696	-0.786173832	0.579879953	28	9	13	41	11	9	24	19	0.129852	0.040475	0.042954	0.174136	0.038281	0.026385	0.107383	0.058571	0.244267	0.077619	0.08432	0.340882	0.070776	0.053526	0.22361	0.105294
281705	NM_174280,XM_005206412,XM_010805057,XM_024991352	CNTN1	contactin 1	protein_coding	NP_776705.1;XP_005206469.1;XP_010803359.1;XP_024847120.1	0.592405435	0.99987696	0.719241202	1.646315912	0	13	10	0	59	7	15	23	0	0.044377	0.023326	0	0.147787	0.014079	0.047297	0.050603	0	0.085101	0.045789	0	0.273233	0.028561	0.098489	0.090971
281706	NM_174281	COPB2	coatomer protein complex subunit beta 2	protein_coding	NP_776706.2	0.57260867	0.99987696	0.105574728	1.075922922	3845	3383	4954	2773	4265	3716	2453	6000	23.889917	22.018818	22.254019	15.529953	19.791309	15.881018	14.836614	24.968309	44.939903	42.225327	43.684975	30.400875	36.590679	32.217445	30.89514	44.88623
281707	NM_174282,XM_005206091,XM_010804818,XR_003034554,XR_806567,XR_806568	COPZ1	coatomer protein complex subunit zeta 1	protein_coding	NP_776707.2;XP_005206148.1;XP_010803120.1	0.94903484	0.99987696	-0.012881426	0.991111019	3010	2977	3863	2779	2882	3046	2200	4315	28.893079	28.81285	26.29331	24.187864	20.509714	19.708831	20.028473	27.283168	54.351471	55.254192	51.61417	47.349284	37.918884	39.982838	41.706452	49.047718
281712	NM_174284	CPSF3	cleavage and polyadenylation specific factor 3	protein_coding	NP_776709.1	0.174922885	0.99987696	0.281877689	1.215776206	1224	1285	2161	955	1383	1368	838	1566	9.918036	10.903357	12.664373	6.970958	8.369305	7.622527	6.608129	8.49826	18.657059	20.909286	24.860359	13.646095	15.473386	15.463638	13.760489	15.277559
281713	NM_174285	CREB1	cAMP responsive element binding protein 1	protein_coding	NP_776710.1	0.694420109	0.99987696	-0.16898951	0.889465461	75	101	124	79	92	55	71	240	1.316888	1.878227	1.582654	1.255217	1.214192	0.670263	1.212071	2.85362	2.477231	3.601863	3.106774	2.457168	2.244829	1.359747	2.523966	5.130033
281715	NM_174286,XM_010807918	CREB3	cAMP responsive element binding protein 3	protein_coding	NP_776711.1;XP_010806220.1	0.276306122	0.99987696	0.348222467	1.272991219	426	290	331	231	463	329	127	508	5.504331	3.818251	2.988444	2.595764	4.144332	2.785034	1.555224	4.178748	10.354331	7.322232	5.866361	5.081373	7.662147	5.649933	3.238532	7.512251
281716	NM_174287	CRHR1	corticotropin releasing hormone receptor 1	protein_coding	NP_776712.1	0.159278561	0.99987696	-4.78550379	0.036259333	0	0	0	0	0	0	0	26	0	0	0	0	0	0	0	0.263686	0	0	0	0	0	0	0	0.474036
281719	NM_174290	CRYAB	crystallin alpha B	protein_coding	NP_776715.1	0.08716765	0.99987696	-0.614065439	0.653352991	71690	38329	114565	128064	77363	62687	89040	127369	2239.906006	1254.390137	2587.780029	3606.322021	1805.292114	1347.178589	2708.494385	2665.110107	4213.541992	2405.534668	5079.851562	7059.605469	3337.67041	2732.989502	5640.055176	4791.143066
281725	NM_174293,XM_024999780	CRYL1	crystallin lambda 1	protein_coding	NP_776718.1;XP_024855548.1	0.56988536	0.99987696	0.213133669	1.159203349	1456	3611	2890	1487	1522	1987	1970	2449	18.808792	46.505195	26.597552	17.318982	13.82704	16.584287	23.603265	20.499301	35.381678	89.182661	52.211397	33.90301	25.563788	33.644152	49.15045	36.852166
281729	NM_174295	SMC3	structural maintenance of chromosomes 3	protein_coding	NP_776720.1	0.05156722	0.99987696	0.396751426	1.316540065	2721	3128	3942	1663	3951	3493	1696	3219	14.213408	17.116604	14.888555	7.830457	15.415421	12.551065	8.626482	11.260999	26.73719	32.824387	29.226461	15.32862	28.500425	25.462049	17.963425	20.244211
281730	NM_175712,XM_005225833,XM_024985462,XM_024985463,XM_024985464	CTBP2	C-terminal binding protein 2	protein_coding	NP_783643.1;XP_005225890.1;XP_024841230.1;XP_024841231.1;XP_024841232.1	0.845330628	0.99987696	-0.056717901	0.961448908	2151	2547	3068	1133	2759	3774	2256	3547	14.244188	17.160629	14.643042	6.657784	13.5801	17.186668	14.46036	15.705468	26.795088	32.90881	28.744516	13.033036	25.107238	34.866187	30.111646	28.234159
281731	NM_174296	GZMB	granzyme B (granzyme 2, cytotoxic T-lymphocyte-associated serine esterase 1)	protein_coding	NP_776721.1	0.483363616	0.99987696	0.959142856	1.944154476	6	4	5	0	9	4	0	10	0.11374	0.087999	0.065097	0	0.135628	0.052896	0	0.134598	0.213959	0.168755	0.127786	0	0.250753	0.107308	0	0.24197
281733	NM_174298,XM_010800939,XM_010800940	CXADR	CXADR, Ig-like cell adhesion molecule	protein_coding	NP_776723.1;XP_010799241.1;XP_010799242.1	0.332371638	0.99987696	0.406676489	1.325628467	197	101	117	42	207	133	94	204	1.830652	0.967033	0.770131	0.341873	1.421451	0.840604	0.836455	1.262411	3.443685	1.854473	1.51178	0.669239	2.628015	1.705313	1.741799	2.269471
281736	NM_174301	CXCR4	C-X-C motif chemokine receptor 4	protein_coding	NP_776726.1	0.423819971	0.99987696	0.295595016	1.22739109	100	93	120	47	221	132	100	125	1.135951	1.098293	0.987167	0.482278	1.873721	1.029979	1.102099	0.952381	2.136864	2.106189	1.937825	0.944089	3.464184	2.089494	2.294965	1.712121
281742	NM_174306	NDUFA12	NADH:ubiquinone oxidoreductase subunit A12	protein_coding	NP_776731.1	0.340796558	0.99987696	-0.256125893	0.837333417	3739	1873	4133	3969	5585	4492	3134	5061	130.747086	68.5924	104.479881	125.087631	145.849518	108.046646	106.685051	118.505386	245.951508	131.539139	205.095596	244.86702	269.65033	219.191681	222.156479	213.040451
281748	NM_001025206,XM_015460602	ECHS1	enoyl-CoA hydratase, short chain 1	protein_coding	NP_001020377.2;XP_015316088.1	0.25857083	0.99987696	0.257910027	1.195745222	8098	7248	10199	7659	16601	8485	5787	10370	102.713405	96.044641	93.519047	87.517225	157.998133	73.476464	70.566537	87.956789	193.216676	184.184101	183.57932	171.320535	292.111024	149.059973	146.944778	158.122389
281749	NM_174308	EDNRA	endothelin receptor type A	protein_coding	NP_776733.1	0.16851645	0.99987696	-0.686140771	0.621514187	112	34	104	88	120	191	44	284	0.662824	0.209882	0.443437	0.470875	0.530167	0.779376	0.250506	1.13015	1.246854	0.402489	0.870474	0.921768	0.980186	1.581102	0.521643	2.031703
281750	NM_174309,XM_005213874,XM_024999782	EDNRB	endothelin receptor type B	protein_coding	NP_776734.1;XP_005213931.1;XP_024855550.1	0.401954075	0.99987696	0.469010884	1.384160158	225	456	540	137	1542	433	680	439	1.408548	2.927944	2.264941	0.750108	6.597088	1.605163	3.510016	1.619744	2.649654	5.614897	4.446115	1.468387	12.196865	3.256357	7.309108	2.911859
281751	NM_174310	EIF4E	eukaryotic translation initiation factor 4E	protein_coding	NP_776735.2	0.078821492	0.99987696	-0.487272438	0.713372527	1719	1973	3203	2886	3548	3037	3670	3193	19.996426	24.034718	26.942324	30.256714	30.831831	24.301086	41.572823	24.87635	37.615761	46.091198	52.888195	59.229446	57.002682	49.299038	86.569496	44.720909
281753	NM_174311,XM_024998580,XM_024998583,XM_024998592,XM_024998597,XM_024998601,XM_024998610,XM_024998611,XM_024998612,XM_024998620,XM_024998628,XM_024998633,XM_024998638,XM_024998640,XM_024998644,XM_024998646,XM_024998655,XM_024998660,XM_024998665,XM_024998666,XM_024998669,XM_024998672,XM_024998684,XM_024998691,XM_024998699	EPB41	erythrocyte membrane protein band 4.1	protein_coding	NP_776736.1;XP_024854348.1;XP_024854351.1;XP_024854360.1;XP_024854365.1;XP_024854369.1;XP_024854378.1;XP_024854379.1;XP_024854380.1;XP_024854388.1;XP_024854396.1;XP_024854401.1;XP_024854406.1;XP_024854408.1;XP_024854412.1;XP_024854414.1;XP_024854423.1;XP_024854428.1;XP_024854433.1;XP_024854434.1;XP_024854437.1;XP_024854440.1;XP_024854452.1;XP_024854459.1;XP_024854467.1	0.654270826	0.99987696	0.19221369	1.142515462	5993	2086	3130	1951	5188	3318	1665	8255	20.939607	7.61297	7.914718	6.154684	13.447351	8.007471	5.74418	19.556577	39.390006	14.599337	15.536714	12.04819	24.861806	16.244565	11.961442	35.157403
281758	NM_174313	FABP3	fatty acid binding protein 3	protein_coding	NP_776738.1	0.429267443	0.99987696	-0.393892772	0.761073255	17233	2464	12677	8346	6094	14357	7549	20819	480.177124	71.899147	255.360886	209.592728	126.809067	275.155273	204.783951	388.493439	903.272827	137.880447	501.277313	410.291138	234.447861	558.20105	426.433502	698.405457
281760	NM_174315	FABP5	fatty acid binding protein 5	protein_coding	NP_776740.1	0.356123412	0.99987696	-0.39356857	0.761244302	3073	574	2266	1943	3198	3098	1842	4691	32.144539	6.288442	17.130535	18.310371	24.98325	22.286789	18.75333	32.858414	60.467876	12.059299	33.627506	35.843719	46.189671	45.212681	39.051147	59.070488
281762	NM_174316,XM_024995451,XM_024995452,XM_024995453,XM_024995454,XM_024995455,XM_024995456,XM_024995457,XM_024995458,XM_024995459,XM_024995460,XM_024995461,XM_024995462,XM_024995463,XM_024995464,XM_024995465,XM_024995466,XM_024995467,XM_024995468,XM_024995469,XM_024995470,XM_024995471,XM_024995472,XM_024995473,XM_024995474	FANCC	Fanconi anemia complementation group C	protein_coding	NP_776741.1;XP_024851219.1;XP_024851220.1;XP_024851221.1;XP_024851222.1;XP_024851223.1;XP_024851224.1;XP_024851225.1;XP_024851226.1;XP_024851227.1;XP_024851228.1;XP_024851229.1;XP_024851230.1;XP_024851231.1;XP_024851232.1;XP_024851233.1;XP_024851234.1;XP_024851235.1;XP_024851236.1;XP_024851237.1;XP_024851238.1;XP_024851239.1;XP_024851240.1;XP_024851241.1;XP_024851242.1	0.949145383	0.99987696	-0.017555872	0.987904937	148	135	165	143	241	136	113	275	0.70628	0.677457	0.562825	0.65531	0.950265	0.487798	0.541133	0.966081	1.328599	1.299155	1.104834	1.282813	1.756875	0.989585	1.126833	1.736751
281766	NM_001077402,NM_174317,XM_005203444	FCGR3A	Fc fragment of IgG, low affinity IIIa, receptor (CD16a)	protein_coding	NP_001070870.1;NP_776742.1;XP_005203501.1	0.152085116	0.99987696	1.816749401	3.522865514	6	95	0	11	11	5	9	7	0.047619	0.941905	0	0.091632	0.07599	0.031151	0.075302	0.039317	0.089577	1.806285	0	0.179376	0.140492	0.063195	0.156807	0.070681
281767	NM_001013004,XM_010807697,XM_010807698	FDFT1	farnesyl-diphosphate farnesyltransferase 1	protein_coding	NP_001013022.1;XP_010805999.1;XP_010806000.1	0.85053788	0.99987696	-0.06154783	0.958235501	1652	2069	2069	1319	3540	4075	1387	2598	8.695354	8.362606	7.210593	5.262218	13.909849	11.303776	5.938577	7.369964	16.357041	16.036907	14.154504	10.301128	25.716885	22.931703	12.366241	13.249191
281768	NM_001110207,XM_005226094,XM_005226096,XM_010820320,XM_010820321,XM_010820322,XM_010820323,XM_010820324,XM_010820325,XM_010820326,XM_010820327,XM_010820328,XM_010820329,XM_024986193,XM_024986194	FGFR1	fibroblast growth factor receptor 1	protein_coding	NP_001103677.1;XP_005226151.1;XP_005226153.1;XP_010818622.1;XP_010818623.1;XP_010818624.1;XP_010818625.1;XP_010818626.1;XP_010818627.1;XP_010818628.1;XP_010818629.1;XP_010818630.1;XP_010818631.1;XP_024841961.1;XP_024841962.1	0.791194068	0.99987696	0.063702111	1.045144275	1018	1185	1334	862	2009	1056	1111	1993	5.784268	7.13684	5.569287	4.610207	8.477928	4.149613	6.164034	7.751078	10.880927	13.686261	10.932594	9.024772	15.674212	8.418225	12.835724	13.934328
281769	NM_174318,XM_024992989,XM_024992990,XM_024992991,XM_024992992,XM_024992993,XM_024992994,XM_024992995,XM_024992996,XM_024992997,XM_024992998,XM_024992999,XM_024993000	FGFR3	fibroblast growth factor receptor 3	protein_coding	NP_776743.1;XP_024848757.1;XP_024848758.1;XP_024848759.1;XP_024848760.1;XP_024848761.1;XP_024848762.1;XP_024848763.1;XP_024848764.1;XP_024848765.1;XP_024848766.1;XP_024848767.1;XP_024848768.1	0.049835899	0.99987696	-1.271957814	0.414097439	12	18	14	73	30	23	26	30	0.047947	0.071612	0.036581	0.263476	0.086616	0.062126	0.09847	0.078544	0.090195	0.13733	0.071808	0.515771	0.160138	0.126035	0.20505	0.1412
281773	NM_174320,XM_005215805	FXYD2	FXYD domain containing ion transport regulator 2	protein_coding	NP_776745.2;XP_005215862.2	0.729202582	0.99987696	-0.771404236	0.585846967	5	0	4	0	0	4	0	15	0.099086	0	0.053991	0	0	0.052381	0	0.420761	0.186393	0	0.105985	0	0	0.106264	0	0.756413
281778	NM_177510,XM_005210035,XM_005210036,XM_010807891,XM_010807892,XM_024995476,XM_024995477,XM_024995478,XM_024995479,XM_024995480,XR_003035855,XR_003035856,XR_003035857,XR_003035858,XR_003035859,XR_003035860	GCNT1	glucosaminyl (N-acetyl) transferase 1, core 2	protein_coding	NP_803476.2;XP_005210092.1;XP_005210093.1;XP_010806193.1;XP_010806194.1;XP_024851244.1;XP_024851245.1;XP_024851246.1;XP_024851247.1;XP_024851248.1	0.373710939	0.99987696	0.241838117	1.182498306	900	1369	1177	692	1879	1380	979	1157	3.446086	5.764041	3.445127	2.562843	5.595423	3.792067	3.874691	3.038854	6.482515	11.053659	6.762834	5.016929	10.344962	7.692878	8.068493	5.463034
281779	NM_001109961,XM_024998269,XM_024998270,XM_024998271	GFPT1	glutamine--fructose-6-phosphate transaminase 1	protein_coding	NP_001103431.1;XP_024854037.1;XP_024854038.1;XP_024854039.1	0.727220336	0.99987696	-0.146998502	0.903127448	1015	1185	647	722	2677	1233	1287	2702	2.183057	3.100755	0.964684	1.535064	4.564121	1.976212	2.970356	4.253773	4.106602	5.946295	1.89369	3.004986	8.438264	4.009096	6.185343	7.647129
281780	NM_177511,XM_005212922,XM_005212923,XM_005212924,XM_010810169,XM_010810170,XM_010810172,XM_015473529,XM_015473530,XM_015473531,XM_024998272,XM_024998273,XM_024998274,XM_024998275,XM_024998276,XM_024998277,XM_024998278,XM_024998279,XM_024998280,XM_024998281,XM_024998282	GGTA1	alpha-galactosyltransferase 1 (glycoprotein)	protein_coding	NP_803477.1;XP_005212979.1;XP_005212980.1;XP_005212981.1;XP_010808471.1;XP_010808472.1;XP_010808474.1;XP_015329015.2;XP_015329016.2;XP_015329017.1;XP_024854040.1;XP_024854041.1;XP_024854042.1;XP_024854043.1;XP_024854044.1;XP_024854045.1;XP_024854046.1;XP_024854047.1;XP_024854048.1;XP_024854049.1;XP_024854050.1	0.72554495	0.99987696	-0.089875151	0.939604058	870	831	1190	556	1096	1504	647	1479	8.992975	9.122238	8.924807	5.410685	8.726831	10.696875	6.816675	10.682465	16.916906	17.493646	17.519534	10.591761	16.13439	21.700498	14.194757	19.204167
281781	NM_177512	B4GALT1	beta-1,4-galactosyltransferase 1	protein_coding	NP_803478.1	0.254209694	0.99987696	0.584124203	1.499128657	887	2427	1092	386	543	843	699	1656	9.776228	28.029358	8.705304	3.832761	4.468491	6.394492	7.498806	12.230928	18.390299	53.75169	17.088646	7.502874	8.261459	12.972355	15.6152	21.987883
281785	NM_182652	GLUD1	glutamate dehydrogenase 1	protein_coding	NP_872593.2	0.198516291	0.99987696	-0.182509683	0.881168799	5733	5333	7151	5748	8813	7537	5843	9613	35.821419	34.90197	32.305103	32.369179	41.131195	32.392811	35.542557	40.229015	67.384537	66.931244	63.415413	63.364727	76.044403	65.714531	74.012321	72.320824
281786	gene-GLULP	GLULP	glutamate-ammonia ligase pseudogene	pseudogene	.	0.840462928	0.99987696	0.185927466	1.137548035	818	5072	2685	1634	2902	2473	4151	259	5.772332	37.515915	13.706412	10.39756	15.301184	12.009454	28.5368	1.223276	10.858475	71.944	26.905895	20.353888	28.289221	24.363295	59.423843	2.199117
281788	NM_174322	GNA11	G protein subunit alpha 11	protein_coding	NP_776747.1	0.927671775	0.99987696	-0.021430794	0.985255092	824	1175	1429	791	936	1160	865	1440	10.374957	15.503089	13.00937	8.979516	8.797472	10.048066	10.603896	12.143922	19.516584	29.73016	25.537594	17.577974	16.264992	20.384274	22.081108	21.831469
281790	NM_174324,XM_005205328,XM_015468832	GNAI1	G protein subunit alpha i1	protein_coding	NP_776749.1;XP_005205385.1;XP_015324318.1	0.080329492	0.99987696	1.506472597	2.841145265	52	108	65	37	1364	192	139	89	0.305448	0.694073	0.285083	0.191286	5.956793	0.789942	0.817137	0.341765	0.574586	1.331019	0.559622	0.374455	11.013071	1.602537	1.701572	0.614401
281791	NM_001101040	GNAI2	G protein subunit alpha i2	protein_coding	NP_001094510.1	0.517315377	0.99987696	0.189698355	1.140525225	1323	1192	1065	1014	2375	1011	881	2120	11.61687	10.96706	6.760715	8.024565	15.580628	6.107891	7.530731	12.471192	21.852776	21.03145	13.271386	15.708597	28.805866	12.390934	15.681679	22.419811
281792	NM_174325	GNAO1	G protein subunit alpha o1	protein_coding	NP_776750.1	0.61396221	0.99987696	0.30303279	1.23373521	9	43	31	24	77	37	23	34	0.11678	0.589966	0.29043	0.275449	0.759872	0.32813	0.287102	0.295925	0.219678	1.131373	0.570118	0.539209	1.40487	0.665669	0.597849	0.531993
281793	NM_001271771,NM_181021,XM_025000294,XM_025000295,XM_025000296,XM_025000297,XM_025000298,XM_025000299,XM_025000300,XM_025000301,XM_025000302,XM_025000303	GNAS	GNAS complex locus	protein_coding	NP_001258700.1;NP_851364.1;XP_024856062.1;XP_024856063.1;XP_024856064.1;XP_024856065.1;XP_024856066.1;XP_024856067.1;XP_024856068.1;XP_024856069.1;XP_024856070.1;XP_024856071.1	0.386873789	0.99987696	-0.138521097	0.908449928	55914	58446	76557	60295	96499	76944	62837	92561	658.246715	706.926197	621.93548	637.197694	806.852444	615.385447	691.151577	731.146955	1238.243829	1355.667124	1220.868886	1247.355157	1491.729511	1248.417948	1439.225049	1314.403325
281794	NM_181022,XM_010817664,XM_024982388,XM_024982389	GNAT1	G protein subunit alpha transducin 1	protein_coding	NP_851365.1;XP_010815966.2;XP_024838156.1;XP_024838157.1	0.131791089	0.99987696	0.933264815	1.909592512	90	51	45	26	240	37	26	137	0.489191	0.299202	0.170717	0.121337	1.211482	0.139148	0.148744	0.613135	0.920229	0.573778	0.33512	0.237524	2.23982	0.282287	0.309738	1.10225
281797	NM_174328,XM_005220481	GNGT2	G protein subunit gamma transducin 2	protein_coding	NP_776753.1;XP_005220538.1	0.292861489	0.99987696	0.579719779	1.494558926	34	29	22	10	63	20	22	45	0.297158	0.255258	0.196374	0.076266	0.448677	0.117814	0.203863	0.259326	0.558992	0.489507	0.385486	0.149295	0.829526	0.239006	0.424516	0.466197
281799	NM_174329,XM_005222119,XM_005222120,XM_005222121	GPR68	G protein-coupled receptor 68	protein_coding	NP_776754.1;XP_005222176.1;XP_005222177.1;XP_005222178.1	0.086242903	0.99987696	-1.075430016	0.474529599	15	8	13	25	7	18	12	33	0.088714	0.045993	0.055337	0.133621	0.024273	0.072797	0.065693	0.132927	0.166883	0.088201	0.108627	0.261572	0.044879	0.147681	0.136796	0.238967
281800	NM_174330,XM_005212837,XM_005212838,XM_005212839	PROKR1	prokineticin receptor 1	protein_coding	NP_776755.1;XP_005212894.1;XP_005212895.1;XP_005212896.1	0.791852728	0.99987696	0.283449194	1.217101254	10	6	25	16	11	14	5	0	0.091888	0.032387	0.133403	0.133815	0.042864	0.051374	0.022083	0	0.172853	0.062109	0.261871	0.261951	0.079248	0.104221	0.045984	0
281801	NM_174331,XM_010820077	GRK5	G protein-coupled receptor kinase 5	protein_coding	NP_776756.1;XP_010818379.1	0.95548321	0.99987696	-0.019165904	0.986803061	269	451	372	409	803	379	447	471	1.096521	2.070067	1.130536	1.430198	2.491168	1.08764	1.641888	1.19084	2.062692	3.969752	2.219259	2.799705	4.605737	2.206469	3.419	2.140806
281803	NM_174333	PDIA3	protein disulfide isomerase family A member 3	protein_coding	NP_776758.2	0.669826519	0.99987696	0.116675659	1.084233628	3657	4591	5036	3115	7616	3885	5107	5329	36.001156	47.340508	35.839737	27.637644	55.992268	26.306166	48.941948	35.131481	67.722649	90.784538	70.353958	54.102451	103.519951	53.366695	101.914658	63.156841
281805	NM_177515	GSTA2	glutathione S-transferase alpha 2	protein_coding	NP_803481.1	0.606391911	0.99987696	-0.490574377	0.711741677	10	19	0	21	33	26	11	25	0.194034	0.391873	0	0.376687	0.48252	0.346346	0.209135	0.331271	0.365003	0.751492	0	0.737388	0.892094	0.702624	0.435494	0.595535
281806	NM_177516	GSTP1	glutathione S-transferase pi 1	protein_coding	NP_803482.1	0.877210033	0.99987696	-0.06555621	0.955576838	1906	2774	1135	1792	1095	1470	1262	2931	46.152321	70.351547	19.857182	39.099503	19.790028	24.483761	29.746164	47.533756	86.818253	134.912643	38.979954	76.539772	36.588306	49.669628	61.942165	85.452759
281809	NM_174334	HSD17B10	hydroxysteroid 17-beta dehydrogenase 10	protein_coding	NP_776759.1	0.200550336	0.99987696	0.294107933	1.226126587	3978	4437	5612	3299	9077	4999	3818	5083	79.722198	93.122963	81.297279	59.572662	135.851196	68.908501	74.484062	68.211349	149.967377	178.581207	159.587814	116.617294	251.165161	139.793045	155.102478	122.625443
281810	NM_174335	HADHA	hydroxyacyl-CoA dehydrogenase trifunctional multienzyme complex subunit alpha	protein_coding	NP_776760.1	0.971247902	0.99987696	0.013802082	1.009612783	31400	8377	21226	14249	23822	19476	12249	38372	228.767914	63.927799	111.794395	93.561302	129.619995	97.595703	86.877411	187.219467	430.340881	122.593872	219.454132	183.152222	239.644775	197.990097	180.909882	336.569672
281811	NM_174336,XM_005212926,XM_005212927,XM_005212928,XM_005212929,XM_005212931,XM_010810174,XM_015473532,XM_024998283,XM_024998284	HADHB	hydroxyacyl-CoA dehydrogenase trifunctional multienzyme complex subunit beta	protein_coding	NP_776761.1;XP_005212983.1;XP_005212984.1;XP_005212985.1;XP_005212986.1;XP_005212988.1;XP_010808476.1;XP_015329018.1;XP_024854051.1;XP_024854052.1	0.820731824	0.99987696	-0.075768761	0.948836385	14572	8988	20121	10019	27961	29748	10924	20168	117.8278	74.462498	115.216051	70.581465	174.411877	166.449266	82.153737	111.500933	221.648736	142.796186	226.170867	138.16772	322.457145	337.671674	171.073486	200.448338
281813	NM_174338	FUNDC2	FUN14 domain containing 2	protein_coding	NP_776763.1	0.038866586	0.99987696	-0.331259498	0.794842269	3386	2905	4371	3656	3873	4218	3218	6339	63.95636	57.464394	59.685513	62.234303	54.628796	54.794025	59.169979	80.179398	120.30986	110.199036	117.163574	121.827614	100.999123	111.15934	123.213089	144.140732
281814	NM_174339,XM_024997269,XM_024997270,XR_003036596,XR_003036597	HIF1A	hypoxia inducible factor 1 alpha subunit	protein_coding	NP_776764.2;XP_024853037.1;XP_024853038.1	0.743740515	0.99987696	0.132394561	1.0961115	1552	3638	2668	2068	4582	1984	3570	2270	7.564658	18.276809	9.396827	9.051912	16.24724	6.512578	16.441111	7.390318	14.230061	35.049299	18.446115	17.719694	30.038311	13.211913	34.236278	13.285783
281816	NM_174340,XM_024995481	HINT2	histidine triad nucleotide binding protein 2	protein_coding	NP_776765.1;XP_024851249.1	0.795165634	0.99987696	0.076581042	1.054516042	823	804	1170	1063	2041	1125	850	995	24.394885	24.910859	24.733696	28.348105	45.278938	22.902955	24.499047	19.77279	45.889805	47.771373	48.552624	55.493219	83.712864	46.462686	51.015789	35.546098
281817	NM_174341,XM_024996417	HINT3	histidine triad nucleotide binding protein 3	protein_coding	NP_776766.1;XP_024852185.1	0.034707025	0.99987696	-0.64912521	0.637666851	1288	525	1177	1034	1424	1982	1052	2706	11.662058	5.248195	8.350272	8.164277	8.289744	11.014947	8.504534	15.592037	21.93778	10.064424	16.391711	15.982093	15.326291	22.345761	17.709485	28.030238
281820	NM_174342,XM_015458769	HOXB7	homeobox B7	protein_coding	NP_776767.1;XP_015314255.1	0.555236004	0.99987696	0.347775674	1.272597043	15	45	23	17	31	36	11	25	0.36285	1.25466	0.444281	0.391449	0.601724	0.654348	0.26396	0.443559	0.682566	2.406052	0.87213	0.766287	1.112482	1.327459	0.54966	0.797399
281827	NM_174344	HSPA2	heat shock protein family A (Hsp70) member 2	protein_coding	NP_776769.1	0.083805546	0.99987696	-0.611468487	0.654530131	690	554	726	470	432	753	1078	1213	6.881552	5.78064	5.232886	4.223027	3.210886	5.161836	10.458855	8.097971	12.945053	11.085491	10.272234	8.266845	5.936368	10.471694	21.779081	14.557949
281831	NM_174345	HSPA8	heat shock protein family A (Hsp70) member 8	protein_coding	NP_776770.2	0.453298205	0.99987696	-0.221229772	0.857833896	69792	47759	83990	64349	60281	53293	44579	139153	590.134033	422.995575	513.429688	490.40683	380.688568	309.94812	366.987061	787.984558	1110.115356	811.175537	1007.8703	960.002625	703.826843	628.784363	764.198425	1416.581787
281832	NM_001012670	HSP90AA1	heat shock protein 90 alpha family class A member 1	protein_coding	NP_001012688.1	0.247226459	0.99987696	-0.249455862	0.841213634	36005	41108	53478	33047	48443	44755	49568	74308	225.651947	269.86438	242.304504	186.673477	226.75795	192.931641	302.449921	311.887878	424.47934	517.516846	475.647461	365.425232	419.23587	391.395874	629.80896	560.689575
281833	NM_174346	HSPE1	heat shock protein family E (Hsp10) member 1	protein_coding	NP_776771.1	0.967379088	0.99987696	-0.008236385	0.994307238	8418	6724	12965	6683	13551	10000	8860	13161	334.937927	280.236542	372.943298	239.652466	402.678314	273.678711	343.211731	350.681427	630.059875	537.407532	732.093384	469.134979	744.481995	555.205566	714.689697	630.42981
281834	XM_024977889	TRMT2A	tRNA methyltransferase 2 homolog A	protein_coding	XP_024833657.1	0.754584583	0.99987696	0.079663697	1.05677167	1344	1752	2537	1253	1913	2401	1357	1623	11.629512	15.875866	15.872331	9.76758	12.363032	14.28911	11.428804	9.406108	21.87656	30.44503	31.157629	19.120659	22.85709	28.987982	23.798862	16.909622
281838	NM_174347,XM_010817665,XM_010817666,XM_024982390	HYAL2	hyaluronoglucosaminidase 2	protein_coding	NP_776772.1;XP_010815967.1;XP_010815968.1;XP_024838158.1	0.538546094	0.99987696	0.174967937	1.128939315	277	301	300	213	482	208	277	433	2.659853	2.912436	2.043863	1.816193	3.488809	1.328714	2.657071	2.692295	5.003513	5.585158	4.012133	3.555314	6.450198	2.695531	5.532973	4.840014
281839	NM_174348	ICAM1	intercellular adhesion molecule 1	protein_coding	NP_776773.1	0.120261296	0.99987696	0.541942308	1.455931326	150	188	322	171	554	193	150	223	0.990486	1.304595	1.545583	1.022188	2.745263	0.881698	0.964897	0.991661	1.863227	2.501813	3.034003	2.000998	5.075513	1.788679	2.009261	1.782737
281848	NM_001244612,XM_024981603,XM_024981604,XM_024981605,XM_024981606,XM_024981607	IGF1R	insulin like growth factor 1 receptor	protein_coding	NP_001231541.1;XP_024837371.1;XP_024837372.1;XP_024837373.1;XP_024837374.1;XP_024837375.1	0.758675739	0.99987696	-0.168918035	0.889509529	699	2273	5023	2206	1523	3567	2349	1020	3.096552	10.55326	16.248341	8.694371	5.033495	10.903461	10.123816	3.045873	5.825	20.237912	31.895741	17.019787	9.306053	22.119592	21.08141	5.475651
281849	NM_174352	IGF2R	insulin like growth factor 2 receptor	protein_coding	NP_776777.1	0.293893425	0.99987696	-0.316734197	0.802885299	14356	20346	33144	19664	24856	31240	29250	22226	30.199821	44.830555	50.40583	37.282333	39.051365	45.201664	59.904617	31.311289	56.809612	85.97123	98.947418	72.982544	72.199165	91.699554	124.742851	56.289177
281854	NM_174353,XM_005226099	IKBKB	inhibitor of nuclear factor kappa B kinase subunit beta	protein_coding	NP_776778.1;XP_005226156.1	0.297470448	0.99987696	0.267688384	1.203877321	894	1099	1146	703	831	973	617	846	4.972946	6.423419	4.681161	3.537865	3.469568	3.742394	3.408795	3.232342	9.354729	12.318142	9.18919	6.925596	6.414626	7.592106	7.098331	5.810872
281855	NM_174354,XM_005227726,XM_005227727,XM_005227728,XM_005227729,XM_005227730,XM_010821544,XM_010821545,XM_010821546,XM_010821547,XM_015461503,XM_024987766,XM_024987767,XR_003033381	IKBKG	inhibitor of nuclear factor kappa B kinase subunit gamma	protein_coding	NP_776779.1;XP_005227783.1;XP_005227784.1;XP_005227785.1;XP_005227786.1;XP_005227787.1;XP_010819846.1;XP_010819847.1;XP_010819848.1;XP_010819849.1;XP_015316989.1;XP_024843534.1;XP_024843535.1	0.479813035	0.99987696	0.182299605	1.134691102	673	735	1002	594	629	705	369	939	2.781228	3.186344	3.054282	2.181609	1.954719	2.00873	1.546986	2.656855	5.231834	6.110427	5.995601	4.270639	3.613937	4.075065	3.221374	4.776305
281856	NM_174355	IL12A	interleukin 12A	protein_coding	NP_776780.1	0.312568762	0.99987696	-2.03411339	0.244157942	8	0	0	6	0	0	9	22	0.206259	0	0	0.14338	0	0	0.228047	0.390513	0.387998	0	0	0.280675	0	0	0.474876	0.702036
281860	NM_174357,XM_005212740,XM_005212741	IL1RN	interleukin 1 receptor antagonist	protein_coding	NP_776782.1;XP_005212797.1;XP_005212798.1	0.19447155	0.99987696	0.867443933	1.824427641	19	22	14	4	34	8	13	23	0.185496	0.230638	0.101701	0.035064	0.25529	0.054705	0.127003	0.153302	0.348941	0.442293	0.19964	0.06864	0.471987	0.110979	0.264465	0.275595
281861	NM_174358,XM_005214133,XM_025000304	IL2RA	interleukin 2 receptor subunit alpha	protein_coding	NP_776783.1;XP_005214190.1;XP_024856072.1	0.711004933	0.99987696	0.260237067	1.197675493	18	16	14	3	11	14	13	20	0.126746	0.117055	0.069336	0.018806	0.055466	0.06446	0.08642	0.091134	0.238425	0.224475	0.136108	0.036813	0.102548	0.130768	0.179957	0.163834
281862	NM_174359	IL2RG	interleukin 2 receptor subunit gamma	protein_coding	NP_776784.1	0.373547855	0.99987696	0.397656961	1.317366675	45	38	46	29	74	20	39	54	0.579347	0.500577	0.420174	0.329555	0.710799	0.173499	0.487181	0.459008	1.089823	0.959953	0.824808	0.645125	1.314144	0.351974	1.014485	0.825171
281863	NM_174360,XM_024998731	CXCR1	chemokine (C-X-C motif) receptor 1	protein_coding	NP_776785.2;XP_024854499.1	0.236755215	0.99987696	0.970203424	1.959116816	16	9	5	5	48	12	7	13	0.167633	0.07611	0.028632	0.033704	0.322226	0.064483	0.051033	0.067922	0.315339	0.145956	0.056205	0.065978	0.595738	0.130815	0.10627	0.122105
281865	NM_174361,XM_005215652,XM_015474530,XR_001501866	IMPA1	inositol monophosphatase 1	protein_coding	NP_776786.1;XP_005215709.1;XP_015330016.1	0.194699261	0.99987696	0.218290994	1.163354668	1092	919	1531	763	1447	1246	712	1349	8.896678	7.970903	8.802763	5.575265	8.817628	6.985725	5.660299	7.441165	16.735758	15.28574	17.279961	10.913938	16.302257	14.171772	11.786769	13.37719
281867	NM_174363,XM_005205620,XM_024990466	INHBA	inhibin beta A subunit	protein_coding	NP_776788.1;XP_005205677.1;XP_024846234.1	0.569106062	0.99987696	-0.980083745	0.506950312	0	3	0	0	17	5	10	22	0	0.02417	0	0	0.144671	0.029518	0.083393	0.165786	0	0.04635	0	0	0.267472	0.059882	0.173654	0.298038
281869	NM_174364,XM_005202191,XM_005202192,XM_010801790,XM_010801791,XM_024998737,XM_024998746,XM_024998767	INPP1	inositol polyphosphate-1-phosphatase	protein_coding	NP_776789.1;XP_005202248.1;XP_005202249.1;XP_010800092.1;XP_010800093.1;XP_024854505.1;XP_024854514.1;XP_024854535.1	0.42484694	0.99987696	-0.243094296	0.844931157	80	80	104	107	166	98	89	180	0.76367	0.99313	0.765603	0.960112	1.355585	0.788389	0.797248	1.285273	1.436559	1.904517	1.502889	1.87948	2.506243	1.599386	1.660155	2.31057
281870	NM_174365	INSL3	insulin like 3	protein_coding	NP_776790.1	0.228948464	0.99987696	1.556985474	2.942383865	10	10	6	3	11	0	0	11	0.224519	0.239313	0.091067	0.063223	0.1996	0	0	0.179803	0.422349	0.458929	0.178767	0.123763	0.369026	0	0	0.323237
281871	NM_174366	ISG15	ISG15 ubiquitin-like modifier	protein_coding	NP_776791.1	0.60371846	0.99987696	-0.638496811	0.642381918	15	46	0	66	7	5	8	24	0.455318	1.531779	0	1.899349	0.1655	0.099268	0.235634	0.510203	0.85651	2.937481	0	3.718097	0.305981	0.201382	0.490674	0.917207
281872	NM_001166499,XM_024981212	ITGA2	integrin subunit alpha 2	protein_coding	NP_001159971.1;XP_024836980.1	0.080647281	0.99987696	-0.820799564	0.566128099	61	33	69	37	35	68	93	143	0.171841	0.099578	0.144916	0.100456	0.071971	0.139004	0.258956	0.268364	0.323255	0.190959	0.284472	0.19665	0.133062	0.281995	0.53924	0.482446
281873	NM_001166500,XM_024991353	ITGA5	integrin subunit alpha 5	protein_coding	NP_001159972.1;XP_024847121.1	0.365458324	0.99987696	-0.25717443	0.836725072	1177	1406	1716	1334	2308	1942	2096	1638	4.871558	6.253225	5.304242	5.149565	7.380515	5.54297	8.732378	4.652787	9.164006	11.991762	10.41231	10.080601	13.645287	11.244891	18.183939	8.364444
281874	NM_198221,XM_024984653	ITGAL	integrin subunit alpha L	protein_coding	NP_937864.2;XP_024840421.1	0.163370358	0.99987696	-0.743500224	0.597288469	51	70	39	63	30	81	29	173	0.274534	0.336717	0.128922	0.260633	0.119825	0.256021	0.128697	0.531036	0.516432	0.64572	0.253076	0.510206	0.221536	0.519384	0.267993	0.954659
281875	NM_174367,XM_005202252,XM_015474588,XM_015474593,XM_024998783	ITGAV	integrin subunit alpha V	protein_coding	NP_776792.1;XP_005202309.1;XP_015330074.1;XP_015330079.1;XP_024854551.1	0.348515222	0.99987696	-0.28069579	0.823193907	5242	3736	8150	5958	10442	8538	7942	6734	13.584104	10.736538	16.106235	13.998269	20.229507	15.232733	20.101697	11.748995	25.553391	20.589379	31.616788	27.402506	37.400828	30.902284	41.858931	21.121495
281876	NM_174368,XM_005214148,XM_010811097,XM_025000305,XM_025000306,XM_025000307,XM_025000308,XM_025000309	ITGB1	integrin subunit beta 1	protein_coding	NP_776793.1;XP_005214205.1;XP_010809399.1;XP_024856073.1;XP_024856074.1;XP_024856075.1;XP_024856076.1;XP_024856077.1	0.339751956	0.99987696	-0.261445048	0.834251888	8341	9309	15901	11732	17373	14603	14665	12344	41.934634	49.334886	58.202744	53.529848	65.207894	50.363906	71.872614	41.366084	78.884258	94.609145	114.25288	104.788082	120.558018	102.172059	149.664523	74.364969
281877	NM_175781,XR_003034433	ITGB2	integrin subunit beta 2	protein_coding	NP_786975.1	0.049279657	0.99987696	1.086091177	2.122980584	67	124	39	35	77	20	25	68	0.326972	0.703041	0.110705	0.128195	0.275927	0.053677	0.146288	0.272966	0.615076	1.348215	0.217315	0.250948	0.51014	0.108893	0.304625	0.49072
281878	NM_174369,XM_024991354	ITPR2	inositol 1,4,5-trisphosphate receptor type 2	protein_coding	NP_776794.1;XP_024847122.1	0.92446534	0.99987696	0.032753986	1.022963015	624	1265	2076	1255	2338	1369	1367	1350	1.038255	2.209236	2.500275	1.885795	2.908045	1.568411	2.216809	1.506173	1.953087	4.236636	4.908077	3.691564	5.376468	3.181799	4.61619	2.707689
281879	NM_174370,XM_024983379,XR_003031979	ITPR3	inositol 1,4,5-trisphosphate receptor type 3	protein_coding	NP_776795.1;XP_024839147.1	0.138952106	0.99987696	-0.590292007	0.664208455	128	127	121	185	110	137	75	346	0.254102	0.265156	0.171966	0.33721	0.166021	0.187242	0.147282	0.4762	0.477997	0.508487	0.337573	0.660111	0.306943	0.379853	0.306693	0.856077
281883	NM_174373	KCNJ2	potassium voltage-gated channel subfamily J member 2	protein_coding	NP_776798.1	0.22268256	0.99987696	-0.296250727	0.814366021	1505	981	1312	1068	1471	1576	1066	2729	5.699183	3.890241	3.593174	3.644946	4.1615	4.104996	3.928936	6.924911	10.720873	7.460287	7.053455	7.135214	7.693887	8.327708	8.181452	12.449105
281885	NM_174375	KITLG	KIT ligand	protein_coding	NP_776800.1	0.282112878	0.99987696	-0.344988444	0.787314283	130	105	140	122	143	166	75	299	2.754352	2.322667	2.140233	2.328264	2.262561	2.41904	1.540167	4.25883	5.181277	4.454161	4.201311	4.557726	4.183081	4.907448	3.207179	7.656218
281888	NM_174377	KRT10	keratin 10	protein_coding	NP_776802.1	0.690995569	0.99987696	-0.630843232	0.645798846	33	0	0	0	31	47	14	45	0.388799	0	0	0	0.279905	0.384684	0.162827	0.36114	0.731379	0	0	0	0.517496	0.780399	0.339063	0.649231
281897	NM_001075124	LAMP1	lysosomal associated membrane protein 1	protein_coding	NP_001068592.1	0.770802255	0.99987696	0.054975116	1.038841185	7081	7840	8647	6057	7376	7878	5072	9854	65.860207	76.382034	58.144287	50.772003	51.235893	50.398224	45.930138	61.378761	123.891243	146.477264	114.138123	99.389435	94.726234	102.241692	95.642998	110.342316
281898	NM_174379,XM_005222369,XM_005222370	RPSA	ribosomal protein SA	protein_coding	NP_776804.1;XP_005222426.1;XP_005222427.1	0.190245805	0.99987696	0.249557436	1.188842368	36923	40058	58735	38698	62673	37810	29087	47124	669.003272	749.414872	764.999053	630.867307	855.49549	474.326096	520.182169	559.717247	1258.478302	1437.147308	1501.704827	1234.962998	1581.662002	962.254165	1083.205521	1006.219345
281899	NM_174380	LECT2	leukocyte cell derived chemotaxin 2	protein_coding	NP_776805.1	0.132211145	0.99987696	-4.694953904	0.038608066	0	0	0	5	0	0	0	16	0	0	0	0.104302	0	0	0	0.274219	0	0	0	0.204178	0	0	0	0.492972
281903	NM_174383	LOXL1	lysyl oxidase like 1	protein_coding	NP_776808.1	0.48255473	0.99987696	0.507944683	1.422022885	150	50	61	53	647	104	89	377	1.481529	0.512577	0.432644	0.466209	4.792945	0.708868	0.855014	2.499917	2.78694	0.982965	0.849287	0.912634	8.861319	1.438064	1.780446	4.49417
281904	NM_174384,XM_024985468,XM_024985469	LOXL4	lysyl oxidase like 4	protein_coding	NP_776809.1;XP_024841236.1;XP_024841237.1	0.338253883	0.99987696	-0.433185083	0.740624879	149	426	299	314	466	419	569	275	0.782944	2.372811	1.137749	1.496652	1.851715	1.53332	2.933415	0.974512	1.472815	4.550323	2.23342	2.929792	3.423497	3.110609	6.108421	1.751907
281905	NM_174385,XM_015473221,XM_024997271,XM_024997272	LTBP2	latent transforming growth factor beta binding protein 2	protein_coding	NP_776810.1;XP_015328707.1;XP_024853039.1;XP_024853040.1	0.493618037	0.99987696	-0.165810834	0.891427372	236	321	460	334	472	335	288	615	0.564406	0.806609	0.806317	0.742133	0.852212	0.56051	0.677464	0.999147	1.061718	1.546828	1.582813	1.452773	1.575591	1.137093	1.410722	1.796195
281908	NM_174386,XM_005207047,XM_005207048,XM_010805526	MFAP5	microfibril associated protein 5	protein_coding	NP_776811.1;XP_005207104.1;XP_005207105.1;XP_010803828.1	0.506503172	0.99987696	0.255421558	1.193684489	527	683	441	292	818	406	285	1192	11.019884	14.950968	6.632127	5.503676	12.778006	5.829559	5.802226	16.723305	20.729772	28.671358	13.018967	10.773796	23.624307	11.826289	12.082312	30.063952
281909	NM_174387,XM_010805945	MANBA	mannosidase beta	protein_coding	NP_776812.1;XP_010804247.2	0.798832305	0.99987696	0.100818812	1.072381928	303	339	138	245	489	374	173	362	1.502066	1.75703	0.482219	1.093059	1.811833	1.275058	0.815993	1.195246	2.825573	3.369445	0.946603	2.139733	3.349763	2.58668	1.699189	2.148727
281912	NM_174388,XM_005203073,XM_005203074,XM_005203076	MFAP2	microfibril associated protein 2	protein_coding	NP_776813.1;XP_005203130.1;XP_005203131.1;XP_005203133.1	0.394876026	0.99987696	0.290949894	1.223445549	198	231	208	151	493	173	177	378	3.025933	4.17984	2.679125	2.456885	6.690023	2.128289	3.107988	4.505157	5.692156	8.015649	5.259163	4.809509	12.368685	4.317609	6.471944	8.099046
281913	NM_176610,XM_024981608,XM_024981609,XM_024981610	MFGE8	milk fat globule-EGF factor 8 protein	protein_coding	NP_788783.1;XP_024837376.1;XP_024837377.1;XP_024837378.1	0.581711239	0.99987696	0.153236173	1.11206119	3790	2264	4394	2583	2659	2349	2078	4287	36.784094	22.984987	30.744646	22.539741	19.09947	15.63669	19.59146	27.831799	69.195456	44.078137	60.352209	44.12298	35.311588	31.721783	40.796433	50.034003
281917	NM_001013597,NM_001166297,XM_005223366,XM_024983380	MOCS1	molybdenum cofactor synthesis 1	protein_coding	NP_001013615.1;NP_001159769.1;XP_005223423.1;XP_024839148.1	0.21079612	0.99987696	0.644312189	1.562993945	1811	2210	4734	656	1684	3894	745	1222	12.914687	16.439812	24.231119	4.197075	8.914373	19.067153	5.16244	5.834802	24.294129	31.526508	47.566059	8.21604	16.481121	38.681084	10.750048	10.489387
281918	NM_174392,NM_194465,XM_005215898,XM_005215900,XM_024974995,XM_024974996,XM_024974997,XM_024974998	MRVI1	murine retrovirus integration site 1 homolog	protein_coding	NP_776817.2;NP_919447.2;XP_005215955.1;XP_005215957.1;XP_024830763.1;XP_024830764.1;XP_024830765.1;XP_024830766.1	0.834813581	0.99987696	0.233496913	1.175681203	2172	5779	2628	4378	501	285	2838	530	6.659693	18.378106	5.789807	12.02948	1.120874	0.591442	8.494769	1.129325	12.527711	35.243559	11.36548	23.548476	2.072301	1.199844	17.689148	2.030219
281923	NM_174393,XM_005212547,XM_024998287,XM_024998288,XM_024998289,XM_024998290	MTIF2	mitochondrial translational initiation factor 2	protein_coding	NP_776818.1;XP_005212604.1;XP_024854055.1;XP_024854056.1;XP_024854057.1;XP_024854058.1	0.772085743	0.99987696	-0.145064135	0.904339174	298	88	223	101	176	235	84	514	2.385448	0.679787	1.294	0.71504	1.050412	1.263109	0.65042	2.736606	4.487325	1.303623	2.540141	1.399736	1.942029	2.562441	1.354409	4.919672
281935	NM_174394	MYO10	myosin X	protein_coding	NP_776819.1	0.243397124	0.99987696	-0.352290089	0.783339662	1002	965	2375	2067	2436	2109	1382	2032	2.461033	2.483133	4.218623	4.577096	4.470268	3.563471	3.305842	3.343929	4.62951	4.761886	8.28122	8.959957	8.264747	7.22913	6.883946	6.011474
281936	NM_174395,XM_005206510,XM_015471065,XM_024991356,XM_024991358,XM_024991359	MYO1A	myosin IA	protein_coding	NP_776820.1;XP_005206567.1;XP_015326551.1;XP_024847124.1;XP_024847126.1;XP_024847127.1	0.668682792	0.99987696	-0.350326398	0.784406612	148	34	80	115	4	92	32	101	0.703444	0.154511	0.263705	0.472055	0.011788	0.295094	0.128105	0.320496	1.323266	0.296304	0.517657	0.924077	0.021794	0.598651	0.26676	0.576164
281937	NM_174396,XM_005220064,XM_005220065,XM_024979610	MYO1C	myosin IC	protein_coding	NP_776821.3;XP_005220121.1;XP_005220122.1;XP_024835378.1	0.636036726	0.99987696	-0.129407447	0.914206862	4361	5954	4751	4752	4392	4346	3765	8103	18.438525	26.028022	14.406445	17.907707	13.698629	12.528567	15.468734	22.959818	34.685158	49.913745	28.28007	35.055478	25.326377	25.416409	32.211441	41.275506
281938	NM_001040478	MYOD1	myogenic differentiation 1	protein_coding	NP_001035568.2	0.344026309	0.99987696	-1.085070715	0.471369163	1228	137	71	674	365	179	223	3565	12.495541	1.453622	0.521495	6.183955	2.771172	1.251562	2.205128	24.302235	23.505665	2.787601	1.023703	12.105487	5.123414	2.539015	4.591866	43.688805
281939	NM_174397,XM_024986523,XM_024986524	MYOZ1	myozenin 1	protein_coding	NP_776822.1;XP_024842291.1;XP_024842292.1	0.261887386	0.99987696	-0.247788749	0.842186264	222587	206211	189529	203862	225496	306974	171957	285100	3164.587219	3069.535156	1950.289104	2619.476116	2391.741966	2997.449814	2380.463044	2713.979904	5952.982055	5886.424988	3828.447365	5127.791869	4421.91385	6080.855439	4956.976044	4878.99762
281940	NM_001359911,NM_001359912,NM_174398,XM_005215613,XM_015474513,XM_025001406,XM_025001407,XM_025001408,XM_025001409,XM_025001410	NCALD	neurocalcin delta	protein_coding	NP_001346840.1;NP_001346841.1;NP_776823.1;XP_005215670.1;XP_015329999.1;XP_024857174.1;XP_024857175.1;XP_024857176.1;XP_024857177.1;XP_024857178.1	0.267790071	0.99987696	0.497242861	1.411513435	354	532	199	257	1011	326	224	654	2.047297	3.281203	0.827629	1.321796	4.351148	1.289753	1.255243	2.567278	3.85122	6.292341	1.624646	2.5875	8.044513	2.616491	2.613866	4.615267
281941	NM_174399,XM_005215806,XM_010812339,XM_010812341,XM_010812343,XM_010812344,XM_010812345,XM_010812346,XM_010812347,XM_010812349,XM_010812350,XM_010812353,XM_010812354,XM_010812355,XM_010812356,XM_010812358,XM_010812359,XM_024974999,XM_024975000,XM_024975001,XM_024975002,XM_024975003,XM_024975004,XM_024975005,XM_024975006,XM_024975007,XM_024975008,XM_024975009,XM_024975010,XM_024975011,XM_024975012…	NCAM1	neural cell adhesion molecule 1	protein_coding	NP_776824.1;XP_005215863.1;XP_010810641.2;XP_010810643.2;XP_010810645.2;XP_010810646.2;XP_010810647.2;XP_010810648.2;XP_010810649.2;XP_010810651.1;XP_010810652.1;XP_010810655.1;XP_010810656.1;XP_010810657.1;XP_010810658.2;XP_010810660.1;XP_010810661.1;XP_024830767.1;XP_024830768.1;XP_024830769.1;XP_024830770.1;XP_024830771.1;XP_024830772.1;XP_024830773.1;XP_024830774.1;XP_024830775.1;XP_024830776…	0.585176414	0.99987696	-0.257696107	0.836422567	131	205	215	78	142	165	114	542	0.408572	0.673404	0.524863	0.23836	0.331653	0.377389	0.35706	1.312656	0.768575	1.291381	1.030311	0.466604	0.613168	0.765601	0.743528	2.3598
281942	NM_174400,XM_005220485,XM_024979611	CALCOCO2	calcium binding and coiled-coil domain 2	protein_coding	NP_776825.1;XP_005220542.3;XP_024835379.1	0.739435084	0.99987696	-0.05510667	0.962523273	5695	6020	6627	5056	6718	6293	4638	9206	48.185503	52.263482	40.166154	37.816984	41.91049	35.936545	37.670759	50.901845	90.642913	100.225292	78.846772	74.029161	77.485188	72.903619	78.444008	91.507668
281945	NM_174402,XM_005221710,XM_024981611	NR2F2	nuclear receptor subfamily 2 group F member 2	protein_coding	NP_776827.1;XP_005221767.1;XP_024837379.1	0.457564389	0.99987696	-0.214647481	0.861756702	984	431	1035	628	1189	1011	819	1558	5.934896	2.383759	4.302602	3.402776	5.549254	4.096186	4.558735	6.233496	11.164277	4.571319	8.446072	6.66115	10.259604	8.309837	9.492919	11.206129
281946	NM_001206634,XM_005209528,XM_005209529,XM_005209530,XM_005209531,XM_005209534,XM_024993837,XM_024993838,XM_024993839,XM_024993840	NR3C1	nuclear receptor subfamily 3 group C member 1	protein_coding	NP_001193563.1;XP_005209585.1;XP_005209586.1;XP_005209587.1;XP_005209588.1;XP_005209591.1;XP_024849605.1;XP_024849606.1;XP_024849607.1;XP_024849608.1	0.038519241	0.99987696	-0.469962811	0.721983209	5199	3506	6745	4146	4944	8149	5604	9140	15.261753	10.548979	14.516562	10.835762	10.695515	16.030959	16.048751	17.534779	28.709254	20.229701	28.496228	21.211691	19.77414	32.521626	33.419249	31.522763
281951	NM_174405,XM_005225432,XM_005225434,XM_024985470,XM_024985471,XM_024985472,XM_024985474,XM_024985475,XM_024985476,XM_024985477	NT5C2	5'-nucleotidase, cytosolic II	protein_coding	NP_776830.1;XP_005225489.1;XP_005225491.1;XP_024841238.1;XP_024841239.1;XP_024841240.1;XP_024841242.1;XP_024841243.1;XP_024841244.1;XP_024841245.1	0.500200483	0.99987696	-0.214074636	0.862098944	3149	3004	5154	4008	4056	3148	4813	3482	19.955538	19.662641	23.063814	22.789039	18.768739	13.576595	29.160479	14.828568	37.538849	37.706899	45.274623	44.610997	34.700126	27.542518	60.722557	26.65773
281960	NM_001040479,XM_005213544,XM_005213545,XM_005213546,XM_005213547,XM_005213548,XM_005213549	POSTN	periostin	protein_coding	NP_001035569.1;XP_005213601.1;XP_005213602.1;XP_005213603.1;XP_005213604.1;XP_005213605.1;XP_005213606.1	0.125050239	0.99987696	1.34439904	2.539244013	112	32	47	16	782	68	43	252	0.58494	0.17026	0.178577	0.074465	3.461006	0.241114	0.217846	1.033087	1.100345	0.326506	0.35055	0.145769	6.398794	0.489144	0.453633	1.85721
281961	NM_174409,XM_005210040,XM_010807894	OSTF1	osteoclast stimulating factor 1	protein_coding	NP_776834.1;XP_005210097.1;XP_010806196.1	0.154934748	0.99987696	0.523538913	1.43747704	791	723	873	627	2622	716	612	1229	11.18426	10.833451	9.100519	8.198071	28.312508	7.266072	8.494539	11.609495	21.038983	20.77523	17.864458	16.048248	52.34489	14.740507	17.688671	20.870714
281962	NM_001080216,XM_005204074,XM_010803153	OVGP1	oviductal glycoprotein 1	protein_coding	NP_001073685.1;XP_005204131.2;XP_010801455.2	0.014578522	0.99987696	0.817503136	1.762353257	166	188	259	76	164	168	57	131	1.490422	1.773944	1.696819	0.617807	1.107264	1.046146	0.496294	0.792243	2.803668	3.401878	3.330881	1.209396	2.047139	2.12229	1.033463	1.424238
281970	NM_174415,XM_005206092,XM_005206097,XM_005206100,XM_010804820,XM_024991362,XM_024991363,XM_024991364,XM_024991365	PDE1B	phosphodiesterase 1B	protein_coding	NP_776840.1;XP_005206149.1;XP_005206154.1;XP_005206157.1;XP_010803122.1;XP_024847130.1;XP_024847131.1;XP_024847132.1;XP_024847133.1	0.305193479	0.99987696	-0.345759563	0.786893577	80	73	97	114	102	70	94	130	0.407626	0.380533	0.366458	0.601236	0.383456	0.241667	0.476409	0.441869	0.766795	0.729745	0.719363	1.176958	0.708943	0.490264	0.992052	0.79436
281971	NM_001143846,NM_001256273,XM_024975017,XM_024975018,XM_024975019,XM_024975020	PDE2A	phosphodiesterase 2A	protein_coding	NP_001137318.1;NP_001243202.1;XP_024830785.1;XP_024830786.1;XP_024830787.1;XP_024830788.1	0.498177341	0.99987696	0.140491776	1.10228079	1255	1414	1572	1330	1944	1438	960	1461	5.777389	6.815577	5.229342	5.514441	6.682775	4.553109	4.294179	4.502891	10.867986	13.070181	10.265277	10.794871	12.355287	9.236784	8.942016	8.094973
281972	NM_174417,XM_024993001,XM_024993002	PDE5A	phosphodiesterase 5A	protein_coding	NP_776842.1;XP_024848769.1;XP_024848770.1	0.37928179	0.99987696	-0.414239424	0.750415002	357	262	597	262	122	305	377	829	1.45212	0.919715	1.364823	0.678006	0.595839	0.793469	1.528708	1.704307	2.731619	1.763731	2.679169	1.327239	1.101603	1.609692	3.183316	3.06388
281976	NM_174420	PDE6D	phosphodiesterase 6D	protein_coding	NP_776845.1	0.602017695	0.99987696	0.202757308	1.15089587	255	171	183	141	361	155	108	453	4.339029	3.04138	2.246034	2.155234	4.589101	1.809471	1.776614	5.160585	8.162252	5.832432	4.408999	4.219009	8.484448	3.67083	3.699547	9.277329
281983	NM_174423	PLAUR	plasminogen activator, urokinase receptor	protein_coding	NP_776848.1	0.304881506	0.99987696	-0.602412902	0.658651442	39	25	43	17	107	133	65	89	0.563517	0.371896	0.448588	0.22326	1.162843	1.332876	0.921689	0.86617	1.060046	0.713183	0.880585	0.437046	2.149895	2.703975	1.919286	1.557137
281985	NM_001166510,XM_025000310,XM_025000311,XM_025000312,XM_025000313,XM_025000314,XM_025000315,XM_025000316,XM_025000317,XM_025000318,XM_025000319,XM_025000320	PLCB4	phospholipase C, beta 4	protein_coding	NP_001159982.1;XP_024856078.1;XP_024856079.1;XP_024856080.1;XP_024856081.1;XP_024856082.1;XP_024856083.1;XP_024856084.1;XP_024856085.1;XP_024856086.1;XP_024856087.1;XP_024856088.1	0.648743295	0.99987696	0.140644508	1.10239749	1037	1390	1299	1387	2572	1102	792	2082	3.400599	5.334063	3.363844	4.426988	6.365341	2.600179	3.024719	4.746794	6.396949	10.229095	6.603277	8.666112	11.768406	5.274927	6.298547	8.533447
281986	NM_001081576,XM_005222372,XM_010817408	PLCD1	phospholipase C delta 1	protein_coding	NP_001075045.1;XP_005222429.1;XP_010815710.1	0.823695196	0.99987696	0.076029531	1.054113	382	500	487	560	985	354	472	588	2.779152	3.806938	2.562907	3.6733	5.348534	1.77319	3.318356	2.861265	5.227931	7.300537	5.031026	7.19072	9.888508	3.597229	6.910004	5.143776
281987	NM_174425	PLCG1	phospholipase C gamma 1	protein_coding	NP_776850.1	0.109875327	0.99987696	0.255533588	1.193777186	2385	2543	3822	2116	3483	2565	1904	2904	10.516305	11.747943	12.1871	8.410383	11.472061	7.781712	8.174042	8.575805	19.782476	22.528942	23.923464	16.463861	21.209843	15.786575	17.021278	15.416963
281990	NM_174427,XM_024977947	POLD1	DNA polymerase delta 1, catalytic subunit	protein_coding	NP_776852.1;XP_024833715.1	0.817951883	0.99987696	0.064138721	1.045460621	511	519	583	412	502	398	302	911	2.818625	2.992835	2.323907	2.047122	2.069284	1.508069	1.621548	3.364843	5.302185	5.739338	4.561865	4.007372	3.825746	3.059386	3.376644	6.049072
281991	NM_174428,XM_024990467,XM_024990468,XM_024990469,XM_024990470	POLD2	DNA polymerase delta 2, accessory subunit	protein_coding	NP_776853.2;XP_024846235.1;XP_024846236.1;XP_024846237.1;XP_024846238.1	0.806927661	0.99987696	0.070159518	1.049832756	718	839	825	738	599	636	515	804	8.320477	10.428516	6.899292	7.731592	5.306063	4.971348	5.625286	6.370885	15.651851	19.998688	13.543413	15.135082	9.809985	10.085255	11.713861	11.45312
281992	NM_001034036,XM_005207472,XM_010805796,XM_024991367	PPARA	peroxisome proliferator activated receptor alpha	protein_coding	NP_001029208.1;XP_005207529.1;XP_010804098.1;XP_024847135.1	0.113222963	0.99987696	-0.440544375	0.736856517	7479	7975	16487	12478	7961	13275	9546	14207	20.578593	19.981528	28.460646	26.030521	13.22388	20.698839	20.402189	21.310948	38.710892	38.318429	55.868685	50.956403	24.448651	41.991247	42.484662	38.311286
281994	NM_001302772,NM_174429,XM_015473222,XM_024997273,XM_024997274	PPM1A	protein phosphatase, Mg2+/Mn2+ dependent 1A	protein_coding	NP_001289701.1;NP_776854.1;XP_015328708.1;XP_024853041.1;XP_024853042.1	0.328935413	0.99987696	-0.214246397	0.861996313	4211	4796	6771	3826	4896	7887	4083	7378	37.793519	44.172167	43.306494	26.504295	32.205347	45.907498	30.803468	37.612856	71.094309	84.708633	85.01131	51.883843	59.542071	93.131456	64.143846	67.617692
281995	NM_174430,XM_024998314,XM_024998315,XM_024998316,XM_024998317,XM_024998318	PPM1B	protein phosphatase, Mg2+/Mn2+ dependent 1B	protein_coding	NP_776855.1;XP_024854082.1;XP_024854083.1;XP_024854084.1;XP_024854085.1;XP_024854086.1	0.410323372	0.99987696	-0.311922298	0.805567677	7785	14641	17026	11141	13487	23300	15657	9054	51.891183	102.442999	83.341721	67.222264	67.531649	107.547159	101.781318	40.77643	97.613763	196.454179	163.601078	131.591875	124.854249	218.178387	211.945157	73.304926
281997	NM_174431,XM_024984683	PRDX1	peroxiredoxin 1	protein_coding	NP_776856.1;XP_024840451.1	0.685033941	0.99987696	-0.093707358	0.937111515	7159	7014	9360	6896	6410	6806	6834	9396	151.550166	156.328015	144.040645	132.196008	102.344517	100.039563	141.988203	133.824676	285.084707	299.789114	282.754022	258.782133	189.217179	202.947891	295.670263	240.580367
281998	NM_174432	PRDX3	peroxiredoxin 3	protein_coding	NP_776857.1	0.070601862	0.99987696	-0.547235833	0.684330032	3553	1650	2593	3900	4653	4020	2759	6615	41.769524	20.312611	22.035395	41.324726	40.85627	32.509327	31.573502	52.085777	78.573669	38.953342	43.255817	80.89579	75.536118	65.950905	65.747337	93.636055
281999	NM_174433,XM_005228351	PRDX4	peroxiredoxin 4	protein_coding	NP_776858.1;XP_005228408.1	0.154879253	0.99987696	0.341862772	1.267391963	1697	2556	2648	1517	3194	2050	1803	1905	33.178936	52.337309	37.42887	26.688058	46.677112	27.594096	34.345759	24.968977	62.4137	100.366871	73.473444	52.24358	86.297847	55.979491	71.520163	44.88743
282000	NM_174434,XM_005216651	PRELP	proline and arginine rich end leucine rich repeat protein	protein_coding	NP_776859.1;XP_005216708.2	0.731339713	0.99987696	-0.14555733	0.904030073	497	598	369	434	462	338	247	1254	2.555132	3.209828	1.389484	2.008446	1.758904	1.192373	1.221824	4.287062	4.806521	6.155464	2.727578	3.931663	3.251908	2.41894	2.544276	7.706969
282001	NM_174435,XM_024979613,XM_024979614,XM_024979615	PRKCA	protein kinase C alpha	protein_coding	NP_776860.1;XP_024835381.1;XP_024835382.1;XP_024835383.1	0.925712878	0.99987696	-0.032648737	0.977623766	396	640	440	287	417	374	419	890	1.043282	1.616598	0.915108	0.689845	0.787895	0.625255	1.003175	1.439839	1.962543	3.100137	1.796372	1.350417	1.456682	1.26844	2.088968	2.588439
282002	NM_001166502,XM_015458375	PRKCG	protein kinase C gamma	protein_coding	NP_001159974.1;XP_015313861.1	0.064176425	0.99987696	-1.116610251	0.46117613	18	9	15	21	10	17	34	32	0.143189	0.056847	0.065939	0.11634	0.046204	0.069949	0.20517	0.130751	0.269356	0.109015	0.129439	0.227742	0.085424	0.141903	0.427237	0.235055
282005	NM_174437,XM_025000321,XM_025000322	PROCR	protein C receptor	protein_coding	NP_776862.1;XP_024856089.1;XP_024856090.1	0.108797195	0.99987696	0.96990682	1.958714082	59	105	85	92	547	79	69	105	0.776235	1.459745	0.815705	1.068417	5.413806	0.723178	0.874909	0.922947	1.460194	2.799342	1.601241	2.091495	10.009184	1.467095	1.821873	1.659208
282006	NM_174438	PROS1	protein S	protein_coding	NP_776863.1	0.334848491	0.99987696	0.460417829	1.375940256	171	76	102	51	307	109	77	237	1.364426	0.630569	0.58475	0.363076	1.832367	0.595955	0.59867	1.26709	2.566654	1.209238	1.147873	0.710745	3.387727	1.209	1.246646	2.277883
282010	NM_174440,XM_005216794,XM_005216795,XM_010813111,XM_010813112,XM_010813113,XM_010813114,XM_024976032	PSEN2	presenilin 2	protein_coding	NP_776865.2;XP_005216851.1;XP_005216852.1;XP_010811413.1;XP_010811414.1;XP_010811415.1;XP_010811416.1;XP_024831800.1	0.100171054	0.99987696	0.522495202	1.43643748	295	562	798	389	756	452	306	348	2.522036	5.0176	4.949157	3.160249	4.842837	2.696139	2.544828	2.001671	4.744263	9.622214	9.715272	6.186388	8.953564	5.469594	5.299244	3.598461
282011	NM_001206476,XM_024995483,XM_024995484,XM_024995485,XM_024995486	PSIP1	PC4 and SFRS1 interacting protein 1	protein_coding	NP_001193405.1;XP_024851251.1;XP_024851252.1;XP_024851253.1;XP_024851254.1	0.916403495	0.99987696	0.027999167	1.019597094	1163	1645	1327	839	2214	1679	1316	2185	6.524766	9.671518	5.429886	4.253135	9.374998	6.46019	7.267038	8.227566	12.273896	18.547	10.65895	8.325783	17.332738	13.105633	15.132575	14.790924
282013	NM_001040480,XM_005223194,XM_005223195,XM_024983381	PSMB8	proteasome subunit beta 8	protein_coding	NP_001035570.1;XP_005223251.1;XP_005223252.1;XP_024839149.1	0.048919422	0.99987696	1.294439205	2.452816326	207	1204	154	268	329	180	99	245	3.451455	21.637368	1.837152	4.086061	3.843123	2.119687	1.514037	2.79539	6.492614	41.493816	3.606358	7.998723	7.105265	4.30016	3.152767	5.02535
282015	NM_174441	PSMC5	proteasome 26S subunit, ATPase 5	protein_coding	NP_776866.1	0.560568059	0.99987696	0.123756029	1.089567842	9729	10617	11594	7937	9440	9408	6124	13737	141.00827	161.171875	121.474968	103.672264	102.180077	93.785812	86.405762	133.330261	265.254089	309.078125	238.45723	202.945068	188.913147	190.261063	179.927734	239.691544
282016	NM_001013598,XM_005203837	PSMD4	proteasome 26S subunit, non-ATPase 4	protein_coding	NP_001013616.2;XP_005203894.1	0.523845612	0.99987696	0.135168778	1.098221285	6239	7264	9245	5078	6350	7851	4620	7899	90.337008	109.389713	97.508315	66.512582	69.03837	77.648443	65.443363	77.068755	169.935146	209.775837	191.410312	130.202635	127.639916	157.523555	136.276504	138.548653
282018	NM_001302784,NM_174442,XM_010807217	PTBP1	polypyrimidine tract binding protein 1	protein_coding	NP_001289713.1;NP_776867.1;XP_010805519.1	0.659338449	0.99987696	0.10486388	1.075392921	2612	3772	4252	2516	4346	3307	3398	3518	16.19322	24.406571	18.998736	14.023049	20.140091	14.060562	20.479491	14.583436	30.461459	46.804301	37.294813	27.451015	37.235519	28.52433	42.645633	26.217049
282019	NM_174443	PTGES	prostaglandin E synthase	protein_coding	NP_776868.1	0.919000594	0.99987696	-0.14771082	0.902681647	14	2	0	12	13	0	5	13	0.310977	0.046698	0	0.225776	0.201763	0	0.100133	0.192149	0.584986	0.089553	0	0.441971	0.373025	0	0.208512	0.345431
282020	NM_181025,XM_005204371,XM_024984696	PTGFR	prostaglandin F receptor	protein_coding	NP_851368.1;XP_005204428.1;XP_024840464.1	0.088031062	0.99987696	1.593143595	3.017060434	78	8	55	14	8	3	16	11	0.318981	0.030438	0.15046	0.043641	0.021921	0.00752	0.054108	0.025713	0.600043	0.058372	0.295355	0.08543	0.040527	0.015256	0.112672	0.046225
282021	NM_174444,XM_015474114,XM_015474115	PTGIS	prostaglandin I2 synthase	protein_coding	NP_776869.1;XP_015329600.1;XP_015329601.2	0.280992327	0.99987696	-0.408778102	0.753261082	626	610	1231	1438	1174	542	728	1617	5.465852	5.567839	7.779475	11.319192	7.662268	3.251764	6.177884	9.458565	10.281947	10.677404	15.271227	22.158041	14.166197	6.596776	12.864568	17.003928
282022	NM_001105323,XM_024998320,XM_024998321,XM_024998322	PTGS1	prostaglandin-endoperoxide synthase 1	protein_coding	NP_001098793.1;XP_024854088.1;XP_024854089.1;XP_024854090.1	0.246736915	0.99987696	0.412915924	1.331374022	153	180	167	88	199	145	54	254	1.052171	1.060004	0.796116	0.516891	0.962194	0.655965	0.321616	1.185568	1.979264	2.032762	1.562789	1.011849	1.778928	1.330741	0.669719	2.131326
282024	NM_001105324,XM_024982391	TWF2	twinfilin actin binding protein 2	protein_coding	NP_001098794.1;XP_024838159.1	0.819917374	0.99987696	0.123311447	1.089232132	8460	21290	26390	8327	5508	24469	12823	7425	99.351663	261.962484	223.161501	87.430565	48.191351	196.379855	145.361432	58.218616	186.892822	502.363516	438.069455	171.150898	89.097406	398.39114	302.694526	104.661226
282028	NM_001033612	RAB34	RAB34, member RAS oncogene family	protein_coding	NP_001028784.1	0.623608278	0.99987696	0.141148966	1.102783026	327	308	319	174	367	240	237	545	3.592134	3.543178	2.529085	1.721612	3.008714	1.813161	2.532209	4.009103	6.757249	6.794726	4.964632	3.370165	5.562589	3.678317	5.272965	7.207276
282029	NM_174446	RAB3A	RAB3A, member RAS oncogene family	protein_coding	NP_776871.2	0.086113166	0.99987696	-1.37361375	0.385923352	77	26	29	42	126	56	38	629	1.01785	0.351716	0.276453	0.499582	1.240192	0.505269	0.484678	5.580278	1.914702	0.674483	0.542681	0.977964	2.2929	1.025027	1.009272	10.031821
282031	NM_174448,XM_010803154,XM_024984713	RAP1A	RAP1A, member of RAS oncogene family	protein_coding	NP_776873.1;XP_010801456.1;XP_024840481.1	0.389911299	0.99987696	-0.281530661	0.822717672	2223	3860	3995	3672	6053	4427	5192	3870	8.807072	16.098056	11.44924	13.131481	17.919359	12.048766	20.058143	10.272524	16.567197	30.871123	22.475035	25.70571	33.129772	24.443045	41.768234	18.467205
282032	NM_174449,XM_005209729,XM_010807597	RASA1	RAS p21 protein activator 1	protein_coding	NP_776874.1;XP_005209786.2;XP_010805899.1	0.974860292	0.99987696	-0.006823988	0.995281141	1120	915	1833	1151	2062	1642	1003	1659	3.933078	3.316474	4.655013	3.638598	5.503578	3.939282	3.590639	3.940728	7.39861	6.359979	9.137862	7.122786	10.175154	7.99153	7.476993	7.084357
282034	NM_001304554,XM_005224806	RBBP6	RB binding protein 6, ubiquitin ligase	protein_coding	NP_001291483.1;XP_005224863.1	0.779964919	0.99987696	0.085294831	1.060904527	2892	5079	6538	3400	5606	5280	4633	3651	8.197754	14.848259	13.882525	8.634737	11.669404	10.1251	12.599931	7.117667	15.420996	28.474396	27.251611	16.903049	21.574695	20.540549	26.237568	12.795628
282035	NM_174450	RGS16	regulator of G protein signaling 16	protein_coding	NP_776875.1	0.669379422	0.99987696	-0.158771564	0.895787498	130	93	117	66	69	116	95	181	1.0342	0.77739	0.674454	0.474537	0.405808	0.634292	0.735726	0.964461	1.945459	1.490794	1.323964	0.928937	0.750269	1.286773	1.532044	1.733839
282038	NM_174451	RLBP1	retinaldehyde binding protein 1	protein_coding	NP_776876.2	0.252090347	0.99987696	3.904963855	14.97998065	0	0	0	0	14	0	0	0	0	0	0	0	0.123138	0	0	0	0	0	0	0	0.227661	0	0	0
282040	NM_001097563	RNPEP	arginyl aminopeptidase	protein_coding	NP_001091032.1	0.494750054	0.99987696	0.297923726	1.22937387	615	383	322	209	555	408	143	891	5.0321	3.285296	1.905049	1.535527	3.391043	2.293077	1.133031	4.885713	9.466004	6.300188	3.739641	3.005891	6.269448	4.651911	2.359375	8.783183
282041	NM_174452,XM_024998323,XM_024998324,XM_024998325,XM_024998326,XM_024998327,XM_024998328	ROCK2	Rho associated coiled-coil containing protein kinase 2	protein_coding	NP_776877.1;XP_024854091.1;XP_024854092.1;XP_024854093.1;XP_024854094.1;XP_024854095.1;XP_024854096.1	0.200801154	0.99987696	-0.486085262	0.713959794	5275	9845	17194	13394	11935	15811	14935	8899	13.272605	26.861828	32.583663	30.750014	21.317434	25.498894	34.712404	15.025548	24.967419	51.512729	63.962231	60.195112	39.412218	51.729006	72.283647	27.011848
282048	NM_174455	RPL24	ribosomal protein L24	protein_coding	NP_776880.1	0.085100939	0.99987696	0.276537654	1.211284413	28220	30991	37836	25080	41946	29277	20006	32718	976.104065	1122.818604	946.130981	781.874146	1083.628906	696.533203	673.722839	757.891785	1836.173096	2153.220703	1857.269653	1530.568481	2003.44104	1413.040527	1402.932129	1362.483276
282049	NM_174456,XM_010811098,XM_010811100,XR_236907	NMT2	N-myristoyltransferase 2	protein_coding	NP_776881.1;XP_010809400.1;XP_010809402.1	0.842495061	0.99987696	-0.073835543	0.950108683	638	895	1531	886	515	944	781	804	4.158334	6.108657	7.176031	5.167268	2.498379	4.277494	4.983751	3.487235	7.822343	11.714526	14.08666	10.115258	4.619069	8.677652	10.377954	6.2691
282050	NM_001077830,XM_005209547,XM_005209548,XM_024993842,XM_024993843	RPS14	ribosomal protein S14	protein_coding	NP_001071298.1;XP_005209604.1;XP_005209605.1;XP_024849610.1;XP_024849611.1	0.085102246	0.99987696	0.304970808	1.235393639	23682	25415	30837	20287	31692	20287	14818	30435	599.615143	671.47828	565.051048	459.201475	605.842285	351.207585	362.272486	517.056995	1127.950592	1287.688935	1109.203842	898.916181	1120.096765	712.486519	754.38097	929.527824
282052	NM_001025315	RPS25	ribosomal protein S25	protein_coding	NP_001020486.1	0.21874303	0.99987696	0.22072013	1.165315115	25734	26921	33273	22869	40725	29451	20242	27569	1013.329041	1110.37561	947.216614	811.639771	1197.730591	797.677307	776.024597	727.028381	1906.197876	2129.358887	1859.400757	1588.836548	2214.39502	1618.229004	1615.96106	1306.999268
282060	NM_174457,XM_015475852	SARS2	seryl-tRNA synthetase 2, mitochondrial	protein_coding	NP_776882.1;XP_015331338.1	0.728412916	0.99987696	-0.075134597	0.949253556	773	681	946	880	932	786	554	1060	7.7508	7.147019	6.849519	7.94997	6.975729	5.414506	5.404308	7.113645	14.580218	13.705785	13.445711	15.562575	12.896906	10.984281	11.253704	12.788399
282066	NM_174459	SELENOP	selenoprotein P	protein_coding	NP_776884.2	0.043688929	0.99987696	1.006459856	2.008975342	4462	11545	7279	5922	34450	7585	5670	5439	39.296211	106.499252	46.344318	47.007198	226.606964	45.945343	48.615398	32.076817	73.921059	204.232834	90.974609	92.019585	418.956787	93.208229	101.234665	57.665386
282069	NM_174461	SFRP5	secreted frizzled related protein 5	protein_coding	NP_776886.1	0.050936452	0.99987696	1.429888333	2.694258605	50	89	54	33	676	61	73	114	0.546684	1.023484	0.431013	0.322743	5.591593	0.464361	0.7865	0.844263	1.02838	1.962727	0.846084	0.631789	10.33788	0.942039	1.637775	1.517755
282073	NM_177517,XM_005201456,XM_005201457,XM_005201458,XM_024991486,XM_024991590	ST6GAL1	ST6 beta-galactoside alpha-2,6-sialyltransferase 1	protein_coding	NP_803483.1;XP_005201513.1;XP_005201514.1;XP_005201515.1;XP_024847254.1;XP_024847358.1	0.87259103	0.99987696	0.082342465	1.058735686	80	37	82	40	150	54	43	195	0.327214	0.156681	0.244115	0.148349	0.529934	0.152823	0.173678	0.578165	0.61553	0.300467	0.4792	0.290402	0.979756	0.310029	0.361659	1.039385
282076	NM_174463	SNURF	SNRPN upstream reading frame	protein_coding	NP_776888.1	0.962010956	0.99987696	-0.014534776	0.989975841	92	110	185	97	138	98	95	217	4.037889	5.091252	5.911728	3.860771	4.548587	2.980003	4.061133	6.411237	7.595772	9.763457	11.604813	7.557706	8.409544	6.045462	8.456733	11.52566
282077	NM_174464	SPARC	secreted protein acidic and cysteine rich	protein_coding	NP_776889.1	0.379783386	0.99987696	0.300272041	1.231376585	22525	20129	23212	16307	58996	20620	15319	45367	200.984756	188.128937	149.72728	131.136749	393.157196	126.546371	133.074829	271.088684	378.077301	360.773468	293.916962	256.708557	726.879089	256.721619	277.109436	487.343719
282078	NM_174465	SEC11A	SEC11 homolog A, signal peptidase complex subunit	protein_coding	NP_776890.1	0.621046759	0.99987696	0.11640652	1.08403138	863	1141	1554	929	1689	1340	1015	1092	14.964425	20.726299	19.47143	14.505284	21.867266	15.977857	17.12121	12.676172	28.149942	39.74667	38.222713	28.395018	40.428764	32.413902	35.652489	22.788309
282081	NM_174466,XM_005221139	SOCS3	suppressor of cytokine signaling 3	protein_coding	NP_776891.1;XP_005221196.1	0.058404416	0.99987696	0.787533163	1.726120477	324	295	196	135	844	285	161	335	2.34279	2.280452	1.025163	0.884393	4.580224	1.421154	1.134462	1.63824	4.407079	4.373207	2.012411	1.731256	8.468036	2.883061	2.362356	2.94511
282082	NM_001101041,XM_024975021	SSRP1	structure specific recognition protein 1	protein_coding	NP_001094511.1;XP_024830789.1	0.179612975	0.99987696	0.259106497	1.196737301	7814	9035	11620	5883	8258	7879	5601	10141	54.640089	66.382174	58.733631	37.080492	43.32601	37.813663	38.128947	47.693283	102.784804	127.300602	115.295017	72.587428	80.102242	76.711685	79.398121	85.739544
282083	NM_174467,XM_005221140	SSTR2	somatostatin receptor 2	protein_coding	NP_776892.1;XP_005221197.1	0.112830095	0.99987696	-1.293895294	0.407848346	9	4	9	6	15	38	27	9	0.153077	0.05678	0.048722	0.087113	0.186771	0.195878	0.182538	0.101374	0.287958	0.108887	0.09564	0.17053	0.345307	0.397373	0.380108	0.182243
282087	NM_174468,XM_005201086,XM_005201088,XM_005201089,XM_005201091,XM_005201092,XM_005201093,XM_005201094,XM_005201095,XM_005201097,XM_010800891,XM_024991867,XM_024991891,XM_024991927,XM_024991959,XM_024992101,XM_024992193	SYNJ1	synaptojanin 1	protein_coding	NP_776893.2;XP_005201143.2;XP_005201145.2;XP_005201146.2;XP_005201148.2;XP_005201149.2;XP_005201150.2;XP_005201151.2;XP_005201152.2;XP_005201154.2;XP_010799193.1;XP_024847635.1;XP_024847659.1;XP_024847695.1;XP_024847727.1;XP_024847869.1;XP_024847961.1	0.597851072	0.99987696	0.147734643	1.107828565	842	778	1270	649	924	810	414	1565	2.368585	2.271933	2.563744	1.647411	1.92008	1.563167	1.123033	2.975996	4.455601	4.356872	5.032668	3.224913	3.54989	3.171162	2.338556	5.35003
282089	NM_001166068,XM_024977949,XM_024977950,XM_024977951	TGFB1	transforming growth factor beta 1	protein_coding	NP_001159540.1;XP_024833717.1;XP_024833718.1;XP_024833719.1	0.346458781	0.99987696	-0.335720196	0.792388476	105	91	128	181	263	183	124	167	1.071982	0.972649	0.949194	1.48181	1.80997	1.043443	1.227949	1.155585	2.016532	1.865242	1.863283	2.900736	3.34632	2.116809	2.55703	2.077428
282090	NM_174470,XM_005211253,XM_005211254	THTPA	thiamine triphosphatase	protein_coding	NP_776895.1;XP_005211310.1;XP_005211311.1	0.897416206	0.99987696	0.042141016	1.029640721	876	728	886	450	618	715	441	1541	5.880997	5.1449	4.381429	2.827539	3.097765	3.328625	2.884402	7.032162	11.062885	9.866337	8.600812	5.53509	5.727227	6.752703	6.006359	12.641915
282091	NM_174824,XM_005214496	PPP1R16B	protein phosphatase 1 regulatory subunit 16B	protein_coding	NP_777249.1;XP_005214553.1	0.361973403	0.99987696	0.346614704	1.271573367	535	381	453	479	1386	413	323	778	1.594515	1.198592	0.977217	1.302317	3.124859	0.848149	0.951862	1.565034	2.999481	2.298531	1.918293	2.549368	5.777319	1.72062	1.982117	2.813507
282092	NM_174471,XM_005228099	TIMP1	TIMP metallopeptidase inhibitor 1	protein_coding	NP_776896.1;XP_005228156.1	0.771967436	0.99987696	0.092109313	1.065927499	179	140	158	115	285	178	99	316	4.029013	3.297415	2.587667	2.224725	4.908795	2.822698	2.253978	4.851187	7.579076	6.323427	5.079629	4.35504	9.075506	5.72634	4.693588	8.721114
282093	NM_174472	TIMP2	TIMP metallopeptidase inhibitor 2	protein_coding	NP_776897.2	0.934318914	0.99987696	-0.035430494	0.97574056	508	1176	1466	501	2199	2201	1087	1281	8.949773	21.711573	18.67979	7.9482	28.944761	26.684036	18.655117	15.122302	16.835634	41.63612	36.668716	15.55911	53.513817	54.13327	38.846634	27.185783
282094	NM_174473	TIMP3	TIMP metallopeptidase inhibitor 3	protein_coding	NP_776898.2	0.794734004	0.99987696	0.060948226	1.043151157	2469	3951	3685	3061	3757	2995	2379	4142	22.046314	36.959862	23.792019	24.635895	25.059263	18.398094	20.68582	24.773809	41.471855	70.877647	46.704098	48.226341	46.330208	37.323776	43.075283	44.536564
282095	NM_174474,XM_005219667,XM_005219670,XM_005219671,XM_010815468,XM_010815469	TNNT1	troponin T1, slow skeletal type	protein_coding	NP_776899.1;XP_005219724.1;XP_005219727.1;XP_005219728.1;XP_010813770.1;XP_010813771.1	0.125383486	0.99987696	-0.441152037	0.736546219	112042	59218	145582	93543	73825	148126	95742	170282	2223.391444	1242.385266	2092.517718	1678.000923	1093.106509	2040.314986	1861.266375	2262.673123	4182.475581	2382.512986	4107.644239	3284.79382	2020.963256	4139.138824	3875.823161	4067.670663
282096	NM_001001441,XM_005227282,XM_005227283,XM_005227284,XM_005227285,XM_005227286,XM_005227287,XM_005227288,XM_005227289,XM_005227290,XM_005227291,XM_005227293,XM_005227294,XM_010821199,XM_010821200,XM_010821201,XM_010821202,XM_010821203,XM_010821204,XM_010821205,XM_010821206,XM_010821207,XM_010821209,XM_010821210,XM_010821212,XM_010821213,XM_010821215,XM_010821216,XM_010821217,XM_010821218,XM_010821…	TNNT3	troponin T3, fast skeletal type	protein_coding	NP_001001441.1;XP_005227339.1;XP_005227340.1;XP_005227341.2;XP_005227342.2;XP_005227343.2;XP_005227344.2;XP_005227345.2;XP_005227346.2;XP_005227347.2;XP_005227348.2;XP_005227350.2;XP_005227351.2;XP_010819501.1;XP_010819502.1;XP_010819503.1;XP_010819504.1;XP_010819505.1;XP_010819506.1;XP_010819507.1;XP_010819508.1;XP_010819509.1;XP_010819511.1;XP_010819512.1;XP_010819514.1;XP_010819515.1;XP_010819…	0.030787882	0.99987696	-0.401437187	0.757103694	272237	224997	370675	362521	379572	441937	285171	422397	5254.469302	4509.72608	5164.410346	6322.312699	5499.750947	5849.970766	5335.051427	5442.037332	9884.31034	8648.268215	10137.81628	12376.3299	10168.08054	11867.69685	11109.48659	9783.302715
282097	XM_024986380,XM_024986381,XM_024986382,XM_024986383,XM_024986384,XM_024986385,XM_024986386	TOP2B	DNA topoisomerase II beta, transcript variant X7	protein_coding	XP_024842148.1;XP_024842149.1;XP_024842150.1;XP_024842151.1;XP_024842152.1;XP_024842153.1;XP_024842154.1	0.652785481	0.99987696	0.079831648	1.056894701	4726	5886	7256	4425	7023	5214	4931	7524	17.245066	22.483313	19.032641	14.328898	18.808608	12.798576	17.258423	18.224537	32.44011	43.116081	37.361366	28.049731	34.773837	25.964171	35.938216	32.762762
282099	NM_174475	TREX1	three prime repair exonuclease 1	protein_coding	NP_776900.2	0.605309275	0.99987696	0.205253374	1.152888805	36	90	118	71	121	86	48	85	0.424586	1.131552	1.018432	0.768143	1.086305	0.706414	0.555219	0.682855	0.798698	2.169969	1.999198	1.503689	2.008389	1.433086	1.156164	1.227587
282100	NM_174476,XM_005201845,XM_005201846,XM_005201847,XM_005201848,XM_005201849,XM_005201850	TRPC1	transient receptor potential cation channel subfamily C member 1	protein_coding	NP_776901.1;XP_005201902.1;XP_005201903.1;XP_005201904.1;XP_005201905.1;XP_005201906.1;XP_005201907.1	0.968317879	0.99987696	-0.014840781	0.989765883	91	160	124	124	249	147	157	134	0.406437	0.801952	0.426335	0.509699	0.847467	0.459904	0.696725	0.406003	0.764559	1.537896	0.836902	0.997768	1.56682	0.932995	1.450833	0.729883
282101	NM_174477	TRPC2	transient receptor potential channel 2	protein_coding	NP_776902.3	0.451200814	0.99987696	0.352918348	1.277141475	49	56	61	18	50	29	38	86	0.220884	0.264506	0.199616	0.069827	0.169044	0.089681	0.165247	0.262106	0.415511	0.507242	0.39185	0.13669	0.312534	0.181935	0.344103	0.471196
282102	NM_174478,XM_005213554,XM_010810662,XM_015473750,XM_015473751,XM_015473752,XM_024999784	TRPC4	transient receptor potential cation channel subfamily C member 4	protein_coding	NP_776903.1;XP_005213611.1;XP_010808964.1;XP_015329236.1;XP_015329237.1;XP_015329238.1;XP_024855552.1	0.824336196	0.99987696	-0.154590668	0.898387234	12	39	40	14	28	31	54	15	0.038341	0.143705	0.094738	0.039674	0.075014	0.06832	0.192082	0.033803	0.072125	0.275581	0.185973	0.077665	0.138688	0.138599	0.399983	0.060769
282104	NM_174479,XM_005203838,XM_005203839,XM_010802999,XM_010803000,XM_024984736	TUFT1	tuftelin 1	protein_coding	NP_776904.1;XP_005203895.1;XP_005203896.1;XP_010801301.1;XP_010801302.1;XP_024840504.1	0.71157257	0.99987696	-0.251089274	0.840261755	26	273	207	151	171	316	195	55	0.182452	2.030089	1.059275	0.961673	0.901791	1.538307	1.339361	0.260513	0.343215	3.893087	2.079373	1.882536	1.667253	3.120727	2.789029	0.468331
282107	NM_001105325,XM_010821323	UBE2A	ubiquitin conjugating enzyme E2 A	protein_coding	NP_001098795.1;XP_010819625.1	0.301932677	0.99987696	-0.189940284	0.876642007	1264	912	1601	1130	1495	1505	974	2151	13.242291	9.994811	12.152962	10.684459	11.717524	10.825574	9.945776	15.111486	24.910395	19.166976	23.856451	20.915511	21.663659	21.961585	20.710666	27.166341
282110	NM_174481,XM_005216762,XM_024976034,XM_024976035,XM_024976036,XM_024976037	UCHL5	ubiquitin C-terminal hydrolase L5	protein_coding	NP_776906.2;XP_005216819.1;XP_024831802.1;XP_024831803.1;XP_024831804.1;XP_024831805.1	0.516159804	0.99987696	-0.09798889	0.934334542	2493	2340	3566	2570	3834	3268	2522	3731	27.433412	26.95744	28.307394	24.665238	31.119019	24.904107	27.07192	25.416194	51.605657	51.696083	55.567847	48.283777	57.533643	50.52237	56.373429	45.6914
282112	NM_176611,XM_005218903,XM_015475853	UPK1A	uroplakin 1A	protein_coding	NP_788784.1;XP_005218960.1;XP_015331339.1	0.827254128	0.99987696	0.220293966	1.164970938	17	5	25	0	14	8	12	34	0.154558	0.042901	0.171913	0	0.098762	0.047038	0.131907	0.216769	0.290743	0.08227	0.337468	0	0.182594	0.095426	0.274678	0.389692
282115	NM_001012672,XM_024984654	UPK3B	uroplakin 3B	protein_coding	NP_001012690.1;XP_024840422.1	0.608899406	0.99987696	0.218253711	1.163324604	402	117	249	139	214	321	118	266	1.604592	0.47191	0.707762	0.459251	0.605716	0.813302	0.444722	0.655814	3.018435	0.904978	1.389347	0.899014	1.119865	1.649926	0.92607	1.178975
282116	NM_174483	VAMP2	vesicle associated membrane protein 2	protein_coding	NP_776908.1	0.752932563	0.99987696	-0.092003624	0.93821884	615	1045	1269	854	856	966	927	929	20.617323	36.72451	30.783094	25.798569	21.440884	22.287098	30.271387	20.856064	38.783745	70.426315	60.427685	50.502342	39.640457	45.21331	63.035862	37.493526
282118	NM_174484,XM_005204079	VCAM1	vascular cell adhesion molecule 1	protein_coding	NP_776909.1;XP_005204136.1	0.023115354	0.99987696	1.300607433	2.463325768	208	290	76	52	266	45	47	230	1.560794	2.251766	0.401771	0.343268	1.474518	0.229972	0.333617	1.159939	2.936048	4.318195	0.788682	0.671969	2.726126	0.466539	0.694711	2.085255
282119	NM_174485,XM_005209335,XM_005209336,XM_024993844	VDAC1	voltage dependent anion channel 1	protein_coding	NP_776910.2;XP_005209392.1;XP_005209393.1;XP_024849612.1	0.089978838	0.99987696	-0.329227423	0.795962615	18734	11420	21030	16914	22020	22925	16204	31209	200.134305	127.775752	162.448217	162.88549	175.696986	168.514886	168.56026	223.335832	376.4775	245.034588	318.888329	318.85872	324.833062	341.862149	351.00278	401.497087
282120	NM_174486,XM_024986527	VDAC2	voltage dependent anion channel 2	protein_coding	NP_776911.2;XP_024842295.1	0.432634196	0.99987696	-0.144658712	0.904593346	17378	13536	19834	16504	20341	16567	13704	28012	223.517861	182.403087	184.841091	191.517749	195.644421	147.237907	171.514227	240.62585	420.464847	349.79305	362.845919	374.90821	361.712443	298.698071	357.154035	432.579821
282121	NM_174487,XM_024986985	VEGFB	vascular endothelial growth factor B	protein_coding	NP_776912.1;XP_024842753.1	0.347612958	0.99987696	-0.279352248	0.823960883	1492	718	1253	1511	2297	1607	1204	2099	23.19719	11.526302	14.903664	21.411323	25.977788	17.062143	18.321558	22.302274	43.636799	22.103904	29.256122	41.914028	48.028402	34.613569	38.152044	40.093422
282122	NM_174488	VEGFC	vascular endothelial growth factor C	protein_coding	NP_776913.1	0.153299053	0.99987696	0.629825204	1.547377502	87	49	138	49	228	63	50	143	0.936241	0.554165	1.07605	0.467956	1.834669	0.462974	0.524258	1.033376	1.761186	1.062718	2.112303	0.916054	3.391983	0.939224	1.091693	1.857728
282123	NM_174489	VLDLR	very low density lipoprotein receptor	protein_coding	NP_776914.1	0.236600858	0.99987696	-0.606640706	0.656724095	2091	7496	3429	6859	3978	5900	7353	2919	12.969999	48.708294	15.375505	38.352802	18.432171	25.177132	44.409187	12.125032	24.39818	93.407539	30.182354	75.078056	34.077869	51.076252	92.47583	21.79751
282125	NM_174491,XM_005220066,XM_024979616,XR_003030582	YWHAE	tyrosine 3-monooxygenase/tryptophan 5-monooxygenase activation protein epsilon	protein_coding	NP_776916.1;XP_005220123.1;XP_024835384.1	0.128572974	0.99987696	-0.210642706	0.864152175	26945	25608	37607	25784	32337	37653	26602	44359	236.440383	221.545873	219.455029	206.97801	183.811153	209.28585	214.982072	251.078032	444.773745	424.856895	430.793598	405.172636	339.834764	424.573223	447.669622	451.369995
282126	NM_174492,XM_024977013	YWHAH	tyrosine 3-monooxygenase/tryptophan 5-monooxygenase activation protein eta	protein_coding	NP_776917.2;XP_024832781.1	0.296914681	0.99987696	-0.205592221	0.867182639	8124	5705	12347	7381	9703	10550	7987	12574	88.194015	62.111855	90.818307	61.827788	77.380254	74.436079	74.134743	89.753771	165.903912	119.111445	178.277745	121.031841	143.062611	151.006716	154.375067	161.352849
282127	NM_174493	ZFP36	ZFP36 ring finger protein	protein_coding	NP_776918.1	0.684380042	0.99987696	0.181879951	1.134361089	1466	4592	3229	3331	8584	4900	2952	2663	19.19482	63.003689	30.573523	39.316967	83.975525	44.146046	37.641506	23.35671	36.107841	120.821701	60.016293	76.965469	155.256119	89.558044	78.383087	41.98901
282130	NM_174494,XM_024979617	ACADVL	acyl-CoA dehydrogenase very long chain	protein_coding	NP_776919.1;XP_024835385.1	0.267276305	0.99987696	-0.32638511	0.79753232	33400	13543	39933	25315	28978	37832	23527	52881	297.136662	126.135824	256.686592	202.961422	192.352238	231.328472	203.628418	314.802006	558.950996	241.889763	503.879715	397.309936	355.625778	469.290588	424.027276	565.928344
282131	NM_174495,XM_024982398,XR_003031708	ACVR2B	activin A receptor type 2B	protein_coding	NP_776920.1;XP_024838166.1	0.959281977	0.99987696	0.020032359	1.013982222	1658	929	1035	570	944	1256	593	2427	2.776473	1.727388	1.261252	0.8599	1.181175	1.484285	0.966745	2.745822	5.222891	3.312599	2.475857	1.683309	2.183787	3.011134	2.01311	4.936241
282132	NM_174496,XM_024997275,XM_024997276	ADAM10	ADAM metallopeptidase domain 10	protein_coding	NP_776921.1;XP_024853043.1;XP_024853044.1	0.6202813	0.99987696	0.091863688	1.065746035	1775	1831	2214	1376	2943	2464	1553	2339	10.123861	10.432531	8.846054	6.704677	11.061257	7.851153	7.775813	7.821771	19.04424	20.006387	17.364939	13.124831	20.450337	15.927448	16.192027	14.061416
282133	NM_174497,XM_005216652,XM_005216653,XM_010813013,XM_015475002,XM_024976039,XM_024976040	ADORA1	adenosine A1 receptor	protein_coding	NP_776922.2;XP_005216709.1;XP_005216710.1;XP_010811315.1;XP_015330488.1;XP_024831807.1;XP_024831808.1	0.633387406	0.99987696	0.643354019	1.561956222	104	11	8	4	114	3	0	183	0.692798	0.071533	0.036749	0.021687	0.584091	0.010724	0	0.832307	1.303239	0.137178	0.072138	0.042454	1.079882	0.021755	0	1.496261
282135	NM_174499	ADRA2A	adrenoceptor alpha 2A	protein_coding	NP_776924.1	0.704924502	0.99987696	0.512851919	1.426868041	13	0	1	2	14	2	7	7	0.177759	0	0.001402	0.019106	0.141248	0.013913	0.088623	0.06495	0.334387	0	0.002753	0.037401	0.261143	0.028226	0.184544	0.116763
282136	NM_174500,XM_024977014,XM_024977016,XM_024977017,XM_024977018,XR_003029903	GRK3	G protein-coupled receptor kinase 3	protein_coding	NP_776925.1;XP_024832782.1;XP_024832784.1;XP_024832785.1;XP_024832786.1	0.708620344	0.99987696	0.127461074	1.092369602	472	574	1479	757	1048	627	700	727	1.195225	1.476747	3.378891	1.848307	2.039134	1.541389	2.075425	1.294085	2.248368	2.831945	6.632815	3.618178	3.770004	3.12698	4.321778	2.326412
282137	NM_177518,XM_015459867,XM_015459868,XM_024983382,XM_024983383	AGPAT1	1-acylglycerol-3-phosphate O-acyltransferase 1	protein_coding	NP_803484.1;XP_015315353.1;XP_015315354.1;XP_024839150.1;XP_024839151.1	0.197668222	0.99987696	0.291514872	1.22392476	895	644	1125	461	1076	755	517	1254	6.493253	4.713003	5.53856	3.006943	5.62721	3.526099	3.434943	6.118698	12.214616	9.038091	10.872278	5.886282	10.403729	7.153314	7.152782	10.999753
282138	NM_181027,XM_005214435	AKR1C4	aldo-keto reductase family 1, member C4 (chlordecone reductase; 3-alpha hydroxysteroid dehydrogenase, type I; dihydrodiol dehydrogenase 4)	protein_coding	NP_851370.1;XP_005214492.1	0.097044316	0.99987696	-0.792473079	0.577353539	275	319	219	113	200	780	293	685	4.083641	4.846684	2.334872	1.454783	2.242247	8.182998	4.47771	7.124131	7.681836	9.294451	4.58339	2.84783	4.145524	16.600655	9.324195	12.807249
282140	NM_001076797	ANGPT1	angiopoietin 1	protein_coding	NP_001070265.1	0.515230793	0.99987696	-0.531690075	0.691743901	274	46	25	116	367	112	69	848	2.382958	0.417181	0.157123	0.907524	2.386858	0.665168	0.5808	4.941265	4.48264	0.800025	0.308435	1.776535	4.412884	1.349411	1.209433	8.883051
282141	NM_001098855	ANGPT2	angiopoietin 2	protein_coding	NP_001092325.1	0.312486314	0.99987696	0.525686522	1.439618475	46	92	133	72	362	118	94	91	0.324827	0.681889	0.682624	0.457873	1.929737	0.574694	0.646941	0.432751	0.611039	1.307653	1.340001	0.896316	3.567748	1.165868	1.347163	0.777968
282142	NM_174502,XM_024986529,XM_024986530,XM_024986531,XM_024986532,XM_024986533	ANXA11	annexin A11	protein_coding	NP_776927.1;XP_024842297.1;XP_024842298.1;XP_024842299.1;XP_024842300.1;XP_024842301.1	0.837665398	0.99987696	-0.044988401	0.96929761	7124	4577	6917	5693	6755	6695	3888	8978	38.236629	31.390445	27.672178	32.075856	27.81755	25.890834	24.724934	34.646988	71.927854	60.197224	54.320911	62.790537	51.429799	52.524121	51.486164	62.285861
282143	NM_174503,XM_005227485,XM_010821394	APLN	apelin	protein_coding	NP_776928.1;XP_005227542.1;XP_010819696.1	0.753709049	0.99987696	0.241037254	1.181842064	24	44	31	104	388	86	71	67	0.141042	0.274975	0.132992	0.56496	1.740124	0.353789	0.417024	0.26928	0.265318	0.527317	0.261066	1.105945	3.217186	0.717724	0.868393	0.484093
282144	NM_001076798	ATP1A1	ATPase Na+/K+ transporting subunit alpha 1	protein_coding	NP_001070266.1	0.780852975	0.99987696	0.255111878	1.193428287	903	6028	2725	3539	13327	1957	7755	1590	4.72031	33.00589	10.297449	16.672644	52.029652	7.033299	39.464676	5.564996	8.879491	63.295147	20.21405	32.637764	96.193748	14.268288	82.179588	10.004349
282146	NM_001172594,XM_024976041,XM_024976042,XM_024976044,XM_024976045,XM_024976046,XM_024976047,XM_024976048,XM_024976049,XM_024976050,XM_024976051	ATP2B4	ATPase plasma membrane Ca2+ transporting 4	protein_coding	NP_001166065.1;XP_024831809.1;XP_024831810.1;XP_024831812.1;XP_024831813.1;XP_024831814.1;XP_024831815.1;XP_024831816.1;XP_024831817.1;XP_024831818.1;XP_024831819.1	0.701515257	0.99987696	-0.104845398	0.929904588	871	701	726	668	1126	688	644	1624	1.877764	1.60857	1.144017	1.288723	1.811065	1.027704	1.370054	2.409556	3.532306	3.084743	2.245723	2.522759	3.348345	2.084881	2.852943	4.331728
282147	NM_174504,XM_015470992	ATP6V1A	ATPase H+ transporting V1 subunit A	protein_coding	NP_776929.1;XP_015326478.1	0.8160703	0.99987696	-0.08802346	0.940810808	1058	308	894	614	1347	765	705	1569	4.832698	1.469617	2.957142	2.527949	4.599226	2.373473	3.092937	4.783929	9.090907	2.818275	5.804916	4.948621	8.503167	4.815009	6.440602	8.600203
282148	NM_174505	ATP6V0D1	ATPase H+ transporting V0 subunit d1	protein_coding	NP_776930.1	0.850346439	0.99987696	0.036335004	1.02550534	1885	1735	2271	1432	1915	1908	1226	2897	23.369247	22.523237	20.355093	15.994255	17.732103	16.265886	14.790995	24.049522	43.960461	43.192646	39.957363	31.309776	32.783566	32.998219	30.800146	43.234501
282149	NM_174506	BCKDHA	branched chain keto acid dehydrogenase E1, alpha polypeptide	protein_coding	NP_776931.1	0.227067246	0.99987696	0.369679233	1.292065522	1572	2185	2871	2036	2997	2097	1112	1419	17.510201	25.500528	23.132273	20.451292	24.946005	16.070368	12.06061	10.587545	32.938862	48.902172	45.409004	40.03471	46.120815	32.601574	25.114508	19.033525
282150	NM_174507	BCKDHB	branched chain keto acid dehydrogenase E1 subunit beta	protein_coding	NP_776932.1	0.956650053	0.99987696	-0.012893324	0.991102845	1318	1230	1483	1361	2030	1792	1102	1330	16.976768	16.596128	13.812297	15.799359	19.537766	15.880017	13.822396	11.471821	31.935411	31.826273	27.11375	30.928251	36.121918	32.215416	28.783178	20.623213
282151	NM_001037100	BCL2A1	BCL2 related protein A1	protein_coding	NP_001032177.1	0.967217041	0.99987696	-0.121577749	0.919181872	4	0	0	0	3	8	0	0	0.076077	0	0	0	0.03952	0.10597	0	0	0.14311	0	0	0	0.073065	0.214978	0	0
282152	NM_001077486,XM_005214497,XM_005214498,XM_010811365,XM_015474117	BCL2L1	BCL2 like 1	protein_coding	NP_001070954.1;XP_005214554.1;XP_005214555.1;XP_010809667.1;XP_015329603.1	0.945093117	0.99987696	0.02913895	1.020402933	2518	6942	3105	3339	4218	3265	4915	3730	14.046311	39.678467	12.617468	16.344793	16.953377	12.699303	25.969644	13.672246	26.422856	76.091101	24.768284	31.995976	31.343839	25.762776	54.078092	24.578977
282160	NM_174509,XM_005206257,XM_005206258,XM_005206260,XM_010804938,XM_024991368	CACNB3	calcium voltage-gated channel auxiliary subunit beta 3	protein_coding	NP_776934.1;XP_005206314.1;XP_005206315.1;XP_005206317.1;XP_010803240.1;XP_024847136.1	0.96480988	0.99987696	-0.01543822	0.989356093	426	299	370	329	401	206	245	719	2.671338	1.959114	1.841833	1.972059	1.874641	0.944952	1.526594	3.199612	5.025119	3.75698	3.615546	3.860431	3.465886	1.917001	3.178916	5.752033
282162	NM_001097564,XM_024986534,XM_024986535,XM_024986537,XM_024986538,XM_024986539,XM_024986540,XM_024986541,XM_024986542,XM_024986543,XM_024986544,XM_024986545,XM_024986546,XM_024986548,XM_024986549,XM_024986550,XM_024986551,XM_024986552,XM_024986553,XM_024986554,XR_003033047,XR_003033048	CAMK2G	calcium/calmodulin dependent protein kinase II gamma	protein_coding	NP_001091033.1;XP_024842302.1;XP_024842303.1;XP_024842305.1;XP_024842306.1;XP_024842307.1;XP_024842308.1;XP_024842309.1;XP_024842310.1;XP_024842311.1;XP_024842312.1;XP_024842313.1;XP_024842314.1;XP_024842316.1;XP_024842317.1;XP_024842318.1;XP_024842319.1;XP_024842320.1;XP_024842321.1;XP_024842322.1	0.636383538	0.99987696	-0.294187364	0.815531573	3224	1632	788	1172	1009	1315	643	6625	16.815796	8.791827	3.041916	5.602808	3.914798	4.8543	3.277673	23.579902	31.632607	16.860021	5.971329	10.967853	7.237781	9.847807	6.825289	42.390246
282164	NM_174825	CATHL1	cathelicidin 1	protein_coding	NP_777250.1	0.851419426	0.99987696	-0.449909805	0.732088615	0	28	0	0	0	14	0	41	0	0.955524	0	0	0	0.294589	0	0.887524	0	1.832402	0	0	0	0.597626	0	1.595526
282165	NM_174826	CATHL2	cathelicidin 2	protein_coding	NP_777251.1	0.559136387	0.99987696	-1.389603998	0.381669551	0	16	0	0	0	33	0	23	0	0.471319	0	0	0	0.648579	0	0.429252	0	0.903846	0	0	0	1.315757	0	0.771678
282166	NM_174827	CATHL4	cathelicidin 4	protein_coding	NP_777252.1	0.877103545	0.99987696	0.395704624	1.315585146	0	19	0	0	0	8	0	12	0	0.687196	0	0	0	0.167789	0	0.256196	0	1.317831	0	0	0	0.34039	0	0.460571
282173	NM_174512	CDK5R1	cyclin dependent kinase 5 regulatory subunit 1	protein_coding	NP_776937.2	0.809351019	0.99987696	0.117192957	1.084622464	28	89	103	56	56	86	41	54	0.421015	1.415117	1.127796	0.764741	0.625628	0.892946	0.592441	0.542556	0.791981	2.71376	2.21388	1.49703	1.156678	1.811499	1.233675	0.975367
282176	NM_174513,XM_005225013,XM_005225014,XM_005225015	ADAP1	ArfGAP with dual PH domains 1	protein_coding	NP_776938.1;XP_005225070.1;XP_005225071.1;XP_005225072.1	0.938478641	0.99987696	0.028636473	1.020047598	360	191	184	161	312	191	213	462	2.363852	1.266683	0.87383	1.325386	1.486464	0.881439	1.382363	1.974186	4.4467	2.429111	1.715342	2.594527	2.748214	1.788155	2.878575	3.549049
282177	NM_174514	CHRNA5	cholinergic receptor nicotinic alpha 5 subunit	protein_coding	NP_776939.1	0.077751724	0.99987696	2.235295798	4.70859226	12	5	20	2	14	8	0	0	0.137313	0.048544	0.16209	0.020782	0.118148	0.062333	0	0	0.258303	0.093092	0.318185	0.040681	0.218435	0.126453	0	0
282179	NM_174516,XM_005220191,XM_024979620	CHRNB1	cholinergic receptor nicotinic beta 1 subunit	protein_coding	NP_776941.1;XP_005220248.1;XP_024835388.1	0.302616988	0.99987696	-0.254281308	0.83840469	2754	2050	3505	3070	2397	2770	1953	4367	20.92421	16.307902	19.201803	20.997814	13.566213	14.441078	14.416542	22.207067	39.361038	31.273542	37.693434	41.104558	25.081564	29.296273	30.0204	39.922267
282183	NM_001075125,XM_024979621,XM_024979622,XM_024979623,XM_024979624,XM_024979625,XM_024979626	AP2B1	adaptor-related protein complex 2, beta 1 subunit	protein_coding	NP_001068593.1;XP_024835389.1;XP_024835390.1;XP_024835391.1;XP_024835392.1;XP_024835393.1;XP_024835394.1	0.506958318	0.99987696	0.148493116	1.108411141	3025	3969	4474	3395	4058	3282	2100	4554	17.058942	23.438449	18.24134	17.272336	17.077382	12.514688	11.511538	17.191848	32.08999	44.947738	35.80803	33.8117	31.573103	25.38825	23.971143	30.906266
282187	NM_001034039,XM_024979627	COL1A1	collagen type I alpha 1 chain	protein_coding	NP_001029211.1;XP_024835395.1	0.771159218	0.99987696	-0.183058238	0.880833816	5682	5060	3869	4984	25028	4056	5010	31873	19.814623	17.849016	10.065556	15.976369	64.257122	9.571109	16.568272	74.250748	37.273769	34.228927	19.758838	31.27476	118.800213	19.416682	34.501075	133.482647
282188	NM_174520	COL1A2	collagen type I alpha 2 chain	protein_coding	NP_776945.1	0.821298708	0.99987696	-0.148571625	0.902143209	5440	3502	3282	3572	22165	3504	4032	28163	22.420156	15.116643	9.779623	13.268761	68.23233	9.932396	16.17701	77.738251	42.175102	28.989073	19.197548	25.974447	126.149681	20.149618	33.686325	139.752213
282191	NM_001166511	COL4A1	collagen type IV alpha 1 chain	protein_coding	NP_001159983.2	0.126844194	0.99987696	0.28656623	1.219733723	24303	27457	41457	22502	45219	29351	22107	29337	80.27636	94.995079	98.998077	66.990692	111.556023	66.684464	71.093529	64.894661	151.009827	182.171356	194.334763	131.13855	206.247635	135.281204	148.042191	116.662933
282194	NM_001075126,XM_005202053,XM_010801673,XR_003034923	COL6A2	collagen type VI alpha 2 chain	protein_coding	NP_001068594.1;XP_005202110.1;XP_010799975.1	0.789593926	0.99987696	0.065007164	1.046090134	6329	5146	5906	4088	5975	5325	3295	9772	32.443522	27.614785	21.873021	18.902088	22.879597	18.80332	16.468518	33.620039	61.030301	52.95667	42.937075	37.002046	42.300385	38.145851	34.293353	60.439687
282196	NM_174521,XM_005224831,XM_005224833	CORO1A	coronin 1A	protein_coding	NP_776946.1;XP_005224888.1;XP_005224890.1	0.085384546	0.99987696	0.889056624	1.851964731	91	122	66	31	120	25	39	131	1.081733	1.524881	0.57436	0.333661	1.076585	0.19327	0.448799	1.046318	2.034874	2.924253	1.127478	0.653163	1.990417	0.392082	0.93456	1.880995
282200	NM_174522	COX6A2	cytochrome c oxidase subunit 6A2	protein_coding	NP_776947.1	0.210052777	0.99987696	-0.377437148	0.769803882	11138	4584	10330	11273	9895	11633	8527	11184	519.021118	223.704376	347.98584	473.450989	344.377899	372.830688	386.823059	349.004486	976.343262	428.996185	683.101562	926.810547	636.694641	756.352783	805.504089	627.415161
282201	NM_181028	CRABP1	cellular retinoic acid binding protein 1	protein_coding	NP_851371.1	0.241263289	0.99987696	-3.9982912	0.062574072	0	0	0	0	0	0	0	15	0	0	0	0	0	0	0	0.203861	0	0	0	0	0	0	0	0.366487
282205	NM_174526,XM_024977019,XM_024977020	CRYBB1	crystallin beta B1	protein_coding	NP_776951.1;XP_024832787.1;XP_024832788.1	0.877305648	0.99987696	0.089124892	1.063724754	14	18	20	8	26	17	11	38	0.26811	0.403725	0.312369	0.145652	0.430222	0.234183	0.206001	0.557319	0.504348	0.774219	0.613186	0.285123	0.795406	0.475081	0.428967	1.001907
282211	NM_174529,XM_010805743	CYP2D14	cytochrome P450, family 2, subfamily D, polypeptide 6	protein_coding	NP_776954.1;XP_010804045.2	0.080876785	0.99987696	0.991013137	1.987580285	190	204	93	88	742	111	83	324	1.31521	1.533448	0.630517	0.577291	4.183683	0.50276	0.541259	1.501767	2.474075	2.94068	1.237715	1.130086	7.734901	1.019937	1.127095	2.699769
282215	NM_174532,XM_024990471,XM_024990472,XM_024990473,XR_003034227	DNAJB6	DnaJ heat shock protein family (Hsp40) member B6	protein_coding	NP_776957.2;XP_024846239.1;XP_024846240.1;XP_024846241.1	0.164542797	0.99987696	-0.268688038	0.830074058	5813	5075	8348	5605	6888	9315	6309	8006	50.191052	43.771466	46.432223	42.850905	44.914958	53.612482	48.909255	46.775924	94.415604	83.940218	91.147165	83.883377	83.039922	108.762375	101.846575	84.09039
282216	NM_174533,NR_120605,XM_010811366,XR_236996	DNAJC5	DnaJ heat shock protein family (Hsp40) member C5	protein_coding	NP_776958.2;XP_010809668.1	0.431321565	0.99987696	-0.181831369	0.881583197	2495	2198	3815	2019	2385	3124	2079	4888	10.496068	9.785195	11.64104	7.734006	7.445153	9.150783	8.559091	13.683515	19.744406	18.764995	22.851541	15.13981	13.764789	18.563976	17.82309	24.599236
282217	NM_174534,XM_024984655,XM_024984656,XM_024984657,XM_024984658,XM_024984659,XM_024984660	DNASE1	deoxyribonuclease 1	protein_coding	NP_776959.1;XP_024840423.1;XP_024840424.1;XP_024840425.1;XP_024840426.1;XP_024840427.1;XP_024840428.1	0.88921375	0.99987696	-0.051916338	0.964654123	461	273	353	273	377	373	150	787	1.486162	0.892625	0.878821	1.464125	0.862274	1.354979	0.455436	1.664081	2.795656	1.71178	1.725139	2.866117	1.594194	2.748813	0.948381	2.991564
282218	NM_001075127,XM_005208650,XM_005208651,XM_005208652,XM_010806717,XM_010806718,XM_024993845	DNASE2	deoxyribonuclease 2, lysosomal	protein_coding	NP_001068595.1;XP_005208707.1;XP_005208708.1;XP_005208709.1;XP_010805019.1;XP_010805020.1;XP_024849613.1	0.261156395	0.99987696	0.504794691	1.418921416	457	216	164	155	305	165	103	425	6.288632	3.147414	1.635807	1.920503	3.139181	1.557528	1.391897	3.88839	11.829701	6.035774	3.211114	3.759506	5.803798	3.15972	2.898428	6.990267
282220	NM_174535	EEF1A1	eukaryotic translation elongation factor 1 alpha 1	protein_coding	NP_776960.1	0.048169184	0.99987696	0.433292147	1.350311397	153929	127046	199890	108927	237504	106056	120385	144061	605.89624	523.811707	568.817017	386.436127	698.222168	287.136261	461.342743	379.75238	1139.766113	1004.509827	1116.596558	756.473389	1290.890991	582.506531	960.680847	682.691467
282223	NM_174536,XM_005225444,XM_005225445,XM_010819793,XM_010819794,XM_024985479,XM_024985480	ENTPD1	ectonucleoside triphosphate diphosphohydrolase 1	protein_coding	NP_776961.1;XP_005225501.3;XP_005225502.1;XP_010818095.1;XP_010818096.1;XP_024841247.1;XP_024841248.1	0.640255408	0.99987696	-0.191072789	0.875954119	38	31	43	39	95	61	47	69	0.115953	0.097622	0.094926	0.105684	0.215372	0.126456	0.13841	0.239329	0.218122	0.18721	0.18634	0.206882	0.398185	0.256538	0.288219	0.43025
282224	NM_001075128,XM_005212840,XM_005212841,XM_024998330	ETAA1	ETAA1, ATR kinase activator	protein_coding	NP_001068596.1;XP_005212897.1;XP_005212898.1;XP_024854098.1	0.849941572	0.99987696	-0.045360129	0.969047891	1163	739	1386	806	1703	1606	809	1692	7.143695	4.897651	5.734584	4.192028	7.137134	6.254996	4.291378	5.952811	13.438178	9.392189	11.257077	8.20616	13.195317	12.689363	8.936185	10.701535
282226	NM_174537,XM_015461229	FCER1G	Fc fragment of IgE receptor Ig	protein_coding	NP_776962.1;XP_015316715.1	0.0638089	0.99987696	0.842459641	1.793104589	108	153	49	48	180	76	52	93	3.270976	4.785346	1.054823	1.254115	3.914868	1.482801	1.452007	1.75906	6.153113	9.176821	2.070634	2.455009	7.237908	3.008124	3.023599	3.162312
282227	NM_174538	FCGR1A	Fc fragment of IgG, high affinity Ia, receptor (CD64)	protein_coding	NP_776963.1	0.275038842	0.99987696	1.210077622	2.313500839	20	47	6	7	13	5	0	34	0.260806	0.650935	0.048784	0.07641	0.129004	0.043689	0	0.300947	0.490609	1.248294	0.095763	0.149578	0.238505	0.08863	0	0.541021
282233	NM_181030,XM_005219163,XM_005219164,XM_005219166,XM_010814994,XM_010814995	FLT3LG	fms related tyrosine kinase 3 ligand	protein_coding	NP_851373.1;XP_005219220.1;XP_005219221.1;XP_005219223.1;XP_010813296.1;XP_010813297.1	0.656798217	0.99987696	0.203412392	1.151418575	78	159	72	91	105	52	73	135	1.542701	3.037218	0.901633	1.425025	1.317198	0.61502	1.245549	1.588002	2.902013	5.824452	1.769918	2.789577	2.43527	1.247677	2.593678	2.854795
282237	NM_174542,XM_024987769	GABRA3	gamma-aminobutyric acid type A receptor alpha3 subunit	protein_coding	NP_776967.1;XP_024843537.1	0.347194771	0.99987696	0.636398076	1.554443389	39	10	30	8	18	11	11	34	0.304872	0.109386	0.195385	0.074359	0.1459	0.035696	0.052417	0.186793	0.573502	0.209768	0.383545	0.145563	0.269744	0.072416	0.109151	0.335804
282241	NM_177519,XM_010818675,XM_024984179	GALNT1	polypeptide N-acetylgalactosaminyltransferase 1	protein_coding	NP_803485.1;XP_010816977.1;XP_024839947.1	0.579912513	0.99987696	-0.122266043	0.918743445	2893	3943	3509	2572	3876	3935	3470	4832	14.894044	21.065603	13.265038	11.674339	14.682889	13.657616	17.129228	16.49444	28.017547	40.397348	26.039473	22.853263	27.146103	27.706883	35.669184	29.652517
282244	NM_174547	GUCY2C	guanylate cyclase 2C	protein_coding	NP_776972.1	0.170768739	0.99987696	0.906170114	1.874063859	14	47	15	15	33	10	12	19	0.065736	0.243721	0.053238	0.06538	0.123264	0.031347	0.055281	0.06426	0.123658	0.467382	0.104507	0.127985	0.227894	0.063594	0.115116	0.115521
282248	NM_001048182,XM_015459346,XM_024998900,XM_024998911,XM_024998918,XM_024998924,XM_024998928,XM_024998935,XM_024998944,XR_001494607	HCRTR1	hypocretin receptor 1	protein_coding	NP_001041647.1;XP_015314832.1;XP_024854668.1;XP_024854679.1;XP_024854686.1;XP_024854692.1;XP_024854696.1;XP_024854703.1;XP_024854712.1	0.696677103	0.99987696	-0.143242526	0.905481753	367	742	787	896	901	841	468	537	2.533092	5.487328	4.070718	5.766916	4.760639	4.179853	3.313988	2.482636	4.765059	10.523008	7.990884	11.289104	8.801592	8.479567	6.900909	4.463105
282254	NM_203322	HSPA1A	heat shock 70kDa protein 1A	protein_coding	NP_976067.3	0.154457232	0.99987696	-0.520129612	0.697309184	39166	31658	53807	67525	44993	31797	61547	48152	301.724915	255.453812	299.669189	468.850555	258.875458	168.4814	461.614899	248.421112	567.582153	489.881866	588.255188	917.80481	478.61557	341.79422	961.247437	446.593567
282255	NM_181867	IFITM3	interferon induced transmembrane protein 3 (1-8U)	protein_coding	NP_863657.1	0.768479308	0.99987696	-0.118805795	0.92094966	352	348	235	398	339	279	130	583	11.638824	12.044654	5.607665	11.846327	8.356908	6.343643	4.182194	12.903942	21.894073	23.097942	11.007932	23.189939	15.450464	12.869198	8.708824	23.197777
282257	NM_174552	IFNAR1	interferon alpha and beta receptor subunit 1	protein_coding	NP_776977.1	0.764620012	0.99987696	-0.082100351	0.944681329	465	241	495	248	496	531	325	632	2.686965	1.459428	2.06875	1.290228	2.1406	2.111401	1.826932	2.449245	5.054516	2.798735	4.060989	2.525704	3.957597	4.283349	3.804327	4.403077
282258	NM_174553	IFNAR2	interferon alpha and beta receptor subunit 2	protein_coding	NP_776978.1	0.061732008	0.99987696	0.435635765	1.352506722	368	281	355	217	552	274	192	416	2.631154	2.108568	1.837858	1.396175	2.952061	1.347913	1.333557	1.994251	4.949528	4.043585	3.607743	2.733102	5.457846	2.734479	2.776942	3.585121
282259	NM_174554	IGFBP1	insulin like growth factor binding protein 1	protein_coding	NP_776979.2	0.948266374	0.99987696	0.056421424	1.03988315	18	53	296	127	446	312	156	15	0.231261	0.718391	2.810586	1.499268	4.376163	2.817172	1.983793	0.129512	0.43503	1.377653	5.517224	2.934912	8.090762	5.715129	4.130968	0.232828
282260	NM_174555	IGFBP2	insulin like growth factor binding protein 2	protein_coding	NP_776980.1	0.565679735	0.99987696	0.463431638	1.378817618	8	31	10	4	12	18	6	20	0.140836	0.645605	0.132561	0.07042	0.171518	0.24476	0.099756	0.26295	0.26493	1.238073	0.26022	0.137852	0.317108	0.496538	0.207727	0.472712
282261	NM_174556	IGFBP3	insulin like growth factor binding protein 3	protein_coding	NP_776981.1	0.220320264	0.99987696	0.509204523	1.423265215	1523	1768	4992	2041	7423	3574	1615	2373	11.92538	14.494531	28.257116	14.400876	43.411171	19.24497	12.308015	12.439972	22.433123	27.796053	55.469154	28.190634	80.259682	39.041817	25.629694	22.363686
282262	NM_174557	IGFBP4	insulin like growth factor binding protein 4	protein_coding	NP_776982.1	0.755350965	0.99987696	0.169738561	1.124854625	322	164	184	70	404	145	135	685	2.934644	1.568776	1.212114	0.576	2.751897	0.907754	1.192462	4.185385	5.52043	3.00843	2.379399	1.127556	5.087778	1.84154	2.483132	7.524183
282270	NM_174559	LEAP2	liver enriched antimicrobial peptide 2	protein_coding	NP_776984.1	0.880306199	0.99987696	0.20112574	1.149595038	11	0	7	10	15	5	0	12	0.55156	0	0.226766	0.446455	0.533389	0.155685	0	0.401307	1.037553	0	0.445145	0.873964	0.986144	0.315834	0	0.721441
282271	NM_174560	PLA2G15	phospholipase A2 group XV	protein_coding	NP_776985.2	0.258444072	0.99987696	-0.445908032	0.734122115	355	385	807	584	244	642	492	473	2.473676	2.812816	4.068158	3.669441	1.268542	3.076163	3.340041	2.206424	4.653292	5.394116	7.985856	7.183165	2.345313	6.240539	6.955162	3.96655
282272	NM_174561,XM_015471957	MAN2B1	mannosidase alpha class 2B member 1	protein_coding	NP_776986.2;XP_015327443.1	0.30820087	0.99987696	0.352456151	1.276732382	843	1343	691	545	1232	865	440	1482	5.125009	8.552484	3.033015	2.982578	5.594244	3.616822	2.603156	6.03497	9.640779	16.401034	5.953855	5.838587	10.342781	7.337361	5.420702	10.849232
282275	NM_174562	ITFG2	integrin alpha FG-GAP repeat containing 2	protein_coding	NP_776987.1	0.988172905	0.99987696	-0.004709742	0.996740778	528	846	1271	901	785	737	673	760	4.775475	8.02562	8.319324	7.352848	5.305731	4.590704	5.928079	4.60974	8.983262	15.390673	16.330963	14.393668	9.809372	9.313053	12.344383	8.287059
282276	NM_177520,XM_024998331,XM_024998332,XM_024998333,XM_024998334	MGAT4A	mannosyl (alpha-1,3-)-glycoprotein beta-1,4-N-acetylglucosaminyltransferase, isozyme A	protein_coding	NP_803486.1;XP_024854099.1;XP_024854100.1;XP_024854101.1;XP_024854102.1	0.366476198	0.99987696	-0.352194456	0.783391589	403	517	717	475	1559	1459	576	1343	0.841751	1.3321	1.279257	0.895615	2.633917	2.440546	1.452188	2.096135	1.583438	2.554559	2.511201	1.753223	4.869654	4.951076	3.023976	3.768282
282277	NM_174563	MRPL43	mitochondrial ribosomal protein L43	protein_coding	NP_776988.2	0.822627733	0.99987696	-0.071094373	0.951915637	1311	593	2026	909	1135	1522	816	1827	25.889315	12.252033	28.92214	16.170637	16.730103	20.672731	15.689286	24.162071	48.701023	23.495632	56.774605	31.655052	30.931044	41.938282	32.670712	43.436832
282289	NM_174564,XM_024977022	NDUFC1	NADH:ubiquinone oxidoreductase subunit C1	protein_coding	NP_776989.1;XP_024832790.1	0.34759768	0.99987696	-0.27952344	0.823863116	2866	1206	3348	2589	4353	3680	2681	4067	115.405741	49.053424	98.217241	92.928136	125.926116	99.212536	103.337539	104.706346	217.092537	94.069397	192.801944	181.912741	232.815424	201.27013	215.185742	188.233521
282290	NM_174565,XM_024984180	NDUFV2	NADH:ubiquinone oxidoreductase core subunit V2	protein_coding	NP_776990.1;XP_024839948.1	0.531679308	0.99987696	-0.132418383	0.912300882	15803	10432	14654	14462	19579	17906	10946	18734	273.361875	188.22779	181.168915	223.161804	252.98912	212.06498	183.52998	214.934433	514.22765	360.96304	355.63736	436.85347	467.732776	430.211189	382.17514	386.393646
282291	NM_001045868	NFKBIA	NFKB inhibitor alpha	protein_coding	NP_001039333.1	0.187121731	0.99987696	0.497181975	1.411453867	3228	8495	6234	4299	10015	4878	4826	3533	39.030991	107.59697	54.494221	46.854084	90.452332	40.571922	56.817375	28.606966	73.422142	206.337921	106.972984	91.719856	167.230591	82.307297	118.314117	51.427544
282293	NM_174566	OPN1LW	opsin 1 (cone pigments), long-wave-sensitive	protein_coding	NP_776991.1	0.439168123	0.99987696	1.328286988	2.511043442	4	38	12	0	0	11	10	0	0.05811	0.602014	0.123513	0	0	0.113766	0.137753	0	0.109311	1.154478	0.242458	0	0	0.230794	0.286851	0
282295	NM_001206910,NM_001206911,XM_005215905,XM_005215906,XM_005215907,XM_010812420,XM_024975023,XM_024975024	HYOU1	hypoxia up-regulated 1	protein_coding	NP_001193839.1;NP_001193840.1;XP_005215962.1;XP_005215963.1;XP_005215964.1;XP_010810722.1;XP_024830791.1;XP_024830792.1	0.148802211	0.99987696	-0.698137069	0.616367599	1156	1229	1557	975	1579	920	3774	2081	4.876629	5.443566	4.760292	3.722591	4.9995	2.673989	15.478841	5.889779	9.17354	10.439088	9.344525	7.28721	9.243208	5.424657	32.232486	10.588221
282296	NM_174568	PABPC1	poly(A) binding protein cytoplasmic 1	protein_coding	NP_776993.1	0.271889065	0.99987696	0.403641291	1.32284249	12713	31477	35763	17110	25801	23500	17681	13297	84.361641	218.796112	171.57196	102.334091	127.875191	107.264496	114.234772	59.094944	158.694733	419.58371	336.79837	200.325516	236.418915	217.60495	237.877701	106.236641
282298	NM_174569,XM_024997278	PABPN1	poly(A) binding protein nuclear 1	protein_coding	NP_776994.1;XP_024853046.1	0.896746074	0.99987696	0.027693276	1.019380935	4295	3716	5817	3141	6440	6086	4188	4930	23.301675	20.396792	22.117942	15.145152	25.106274	21.330498	20.963116	18.863453	43.833349	39.114779	43.417857	29.647602	46.417125	43.272676	43.652713	33.911357
282299	NM_174570	PAFAH2	platelet activating factor acetylhydrolase 2	protein_coding	NP_776995.1	0.805452004	0.99987696	0.071006057	1.050448954	327	187	380	193	352	282	174	521	2.691875	1.604245	2.256953	1.426893	2.158873	1.59541	1.387461	2.870072	5.063752	3.076449	4.430433	2.793233	3.991379	3.23657	2.889191	5.159608
282303	NM_174571,XM_005221002,XM_005221003,XM_005221004,XM_005221005,XM_005221006,XM_015458920,XM_024979628	PECAM1	platelet and endothelial cell adhesion molecule 1	protein_coding	NP_776996.2;XP_005221059.3;XP_005221060.3;XP_005221061.3;XP_005221062.3;XP_005221063.3;XP_015314406.2;XP_024835396.1	0.467203374	0.99987696	0.165418944	1.121491701	2555	2623	3047	2661	5179	2852	2033	3433	14.192361	15.245788	12.212627	13.293133	21.462063	10.915907	10.958685	12.787676	26.697596	29.236735	23.973573	26.022154	39.679612	22.144842	22.819904	22.988762
282304	NM_174572,XM_005228210,XM_010821985,XM_010821986,XM_015461707,XM_024987771	PFKFB1	6-phosphofructo-2-kinase/fructose-2,6-biphosphatase 1	protein_coding	NP_776997.3;XP_005228267.1;XP_010820287.1;XP_010820288.1;XP_015317193.1;XP_024843539.1	0.080214546	0.99987696	0.51960899	1.433566659	1384	927	1368	668	855	905	420	1153	13.123525	9.404743	9.236863	5.296703	6.020836	5.819835	3.790327	7.182557	24.68698	18.035406	18.132101	10.368631	11.131475	11.806561	7.892817	12.912286
282305	NM_174573	PGLYRP1	peptidoglycan recognition protein 1	protein_coding	NP_776998.1	0.82722347	0.99987696	-0.55267041	0.681757036	0	14	0	0	0	9	0	20	0	0.397048	0	0	0	0.170285	0	0.354992	0	0.761416	0	0	0	0.345452	0	0.638178
282306	NM_174574,XM_024993013,XM_024993044	PIK3CA	phosphatidylinositol-4,5-bisphosphate 3-kinase catalytic subunit alpha	protein_coding	NP_776999.1;XP_024848781.1;XP_024848812.1	0.494216694	0.99987696	-0.228456337	0.853547687	1998	2091	5413	2308	4040	5369	3319	3124	3.453975	4.200487	7.799432	3.560501	5.010048	6.099787	5.370044	4.043653	6.497356	8.055242	15.310405	6.969906	9.262706	12.374493	11.182355	7.269387
282307	NM_174575,XM_005221436,XM_005221437,XM_005221438,XM_024981213,XM_024981214	PIK3R1	phosphoinositide-3-kinase regulatory subunit 1	protein_coding	NP_777000.1;XP_005221493.1;XP_005221494.1;XP_005221495.1;XP_024836981.1;XP_024836982.1	0.207534929	0.99987696	0.586621073	1.501725443	13463	29347	9709	5880	12098	8214	9656	22333	40.875049	89.496767	20.555455	15.527689	26.233339	16.245707	27.594898	45.883401	76.891046	171.627283	40.35067	30.396442	48.500872	32.957277	57.46246	82.485872
282308	NM_174576	PIK3R2	phosphoinositide-3-kinase regulatory subunit 2	protein_coding	NP_777001.1	0.827914601	0.99987696	-0.098831356	0.933789094	438	241	189	231	305	237	138	744	2.26759	1.305232	0.705988	1.079167	1.181015	0.844973	0.693074	2.583339	4.265619	2.503033	1.385866	2.112539	2.18349	1.714176	1.443229	4.644141
282309	NM_174577,XM_010814204	PI4KA	phosphatidylinositol 4-kinase alpha	protein_coding	NP_777002.1;XP_010812506.2	0.115117273	0.99987696	0.367804993	1.290388059	2364	3109	4823	2264	3063	2552	1638	3322	6.849541	9.448265	10.141854	5.905496	6.642889	5.080881	4.634002	6.470698	12.884837	18.118868	19.908616	11.560385	12.281543	10.307462	9.649651	11.632555
282311	NM_174578,XM_005223376,XM_005223377,XM_005223378,XM_005223379,XM_010818166,XM_024983389	PLA2G7	phospholipase A2 group VII	protein_coding	NP_777003.2;XP_005223433.1;XP_005223434.1;XP_005223435.1;XP_005223436.1;XP_010816468.1;XP_024839157.1	0.413327778	0.99987696	-0.290804836	0.817445903	576	200	878	581	692	609	460	1001	7.139438	2.584116	7.813334	6.48236	6.453791	5.132389	5.509155	8.237135	13.430171	4.955537	15.337693	12.689633	11.931936	10.411955	11.472031	14.808126
282312	NM_001206313,XM_024979629,XM_024979630	POLR2A	polymerase (RNA) II (DNA directed) polypeptide A, 220kDa	protein_coding	NP_001193242.1;XP_024835397.1;XP_024835398.1	0.347414452	0.99987696	-0.278753099	0.824303143	2212	2197	3322	2770	1685	2089	2304	3503	6.594303	6.889138	7.178766	7.464703	3.758458	4.297073	6.694557	7.003011	12.404704	13.211249	14.092026	14.612635	6.948733	8.717369	13.940466	12.589511
282318	NM_174581,XM_005217737	PPP1CC	protein phosphatase 1 catalytic subunit gamma	protein_coding	NP_777006.1;XP_005217794.1	0.226815087	0.99987696	-0.217811501	0.859868827	5721	4461	6518	4514	7717	6859	5787	9820	46.08565	37.423695	37.6495	32.72001	45.828581	37.491038	45.01978	52.253592	86.692839	71.767137	73.906543	64.051509	84.729055	76.057185	93.747299	93.937738
282319	NM_174582	PPP1R8	protein phosphatase 1 regulatory subunit 8	protein_coding	NP_777007.1	0.639332867	0.99987696	-0.103135323	0.931007488	1125	848	1762	856	1235	1585	951	1677	9.946404	7.84952	11.265557	6.820131	8.155124	9.639921	8.187294	9.927253	18.710423	15.052966	22.114462	13.350842	15.077402	19.55628	17.048876	17.8465
282320	NM_181031	PPP2CA	protein phosphatase 2 catalytic subunit alpha	protein_coding	NP_851374.1	0.157986949	0.99987696	-0.393863545	0.761088673	4325	3919	7667	6515	6955	6326	7208	6079	45.134434	42.841381	57.848331	61.286606	54.211678	45.41119	73.238235	42.491444	84.903481	82.156601	113.557152	119.972443	100.227936	92.124611	152.508209	76.388054
282321	NM_174583	PPP3R1	protein phosphatase 3 regulatory subunit B, alpha	protein_coding	NP_777008.1	0.162138106	0.99987696	-0.233421309	0.850615289	1951	1517	2174	1755	1979	2319	1598	2891	44.200893	36.005203	35.617065	35.830559	33.489536	36.14373	35.25333	43.872181	83.147369	69.046913	69.916847	70.140602	61.916313	73.323936	73.410057	78.870247
282322	NM_174584	PRKACA	protein kinase cAMP-activated catalytic subunit alpha	protein_coding	NP_777009.1	0.403634358	0.99987696	-0.222150282	0.857286731	8011	5154	7663	6185	5746	7143	4706	12834	61.337879	41.336246	42.416271	42.684864	32.86039	37.617348	35.083412	65.813225	115.384171	79.270218	83.263794	83.558342	60.753128	76.313431	73.056221	118.314278
282323	NM_174585,XM_005204373,XM_005204374,XM_005204375,XM_005204378,XM_010803369	PRKACB	protein kinase cAMP-activated catalytic subunit beta	protein_coding	NP_777010.1;XP_005204430.2;XP_005204431.2;XP_005204432.2;XP_005204435.2;XP_010801671.2	0.7522959	0.99987696	-0.083715331	0.943624426	832	692	1365	828	1065	678	806	1629	3.969715	3.451626	5.021293	3.516774	3.549058	2.151706	3.619552	4.993654	7.467528	6.619159	9.856874	6.88431	6.56159	4.365115	7.537202	8.977232
282324	NM_174586	PRKAG1	protein kinase AMP-activated non-catalytic subunit gamma 1	protein_coding	NP_777011.2	0.993565541	0.99987696	-0.001932372	0.998661478	1281	923	1205	1047	1161	1030	687	1683	15.296737	11.552372	10.403379	11.271379	10.356179	8.457813	7.985935	13.465926	28.775064	22.153898	20.421991	22.064442	19.146769	17.158165	16.629574	24.208071
282325	NM_174587,XM_005224690,XM_015460312,XM_024984661,XM_024984662	PRKCB	protein kinase C beta	protein_coding	NP_777012.1;XP_005224747.1;XP_015315798.1;XP_024840429.1;XP_024840430.1	0.049976555	0.99987696	1.351116386	2.551094579	29	94	22	9	49	13	14	47	0.064253	0.280363	0.034412	0.016508	0.081763	0.021287	0.03012	0.073843	0.120868	0.537649	0.067552	0.032316	0.151166	0.043186	0.06272	0.13275
282326	NM_001282082	HTRA1	HtrA serine peptidase 1	protein_coding	NP_001269011.1	0.600383304	0.99987696	-0.17733833	0.884333024	1089	1125	1331	646	1769	1467	853	3232	10.062788	10.890895	8.895496	5.377306	12.21699	9.329506	7.67879	20.014643	18.929356	20.885389	17.461996	10.52642	22.587086	18.926548	15.98999	35.980885
282328	NM_001034040,XM_005218446,XM_005218447	PSMB10	proteasome subunit beta 10	protein_coding	NP_001029212.1;XP_005218503.1;XP_005218504.1	0.53157805	0.99987696	0.189443556	1.140323811	702	1440	1034	874	1530	903	931	1101	9.006688	20.343346	7.019029	7.63825	9.556548	6.066372	8.168929	8.527337	16.942699	39.012284	13.778461	14.952361	17.66839	12.306706	17.010635	15.32983
282331	NM_174589,XM_005221540,XM_010816781	PTGER4	prostaglandin E receptor 4	protein_coding	NP_777014.1;XP_005221597.1;XP_010815083.1	0.608017569	0.99987696	0.259690287	1.197221661	225	55	190	188	522	197	107	251	1.265102	0.317997	0.768622	0.942746	2.193604	0.77215	0.587971	0.944466	2.379813	0.60982	1.508816	1.845486	4.055592	1.566443	1.224366	1.697893
282333	NM_174590,NM_174590_dup1	PTPN13	protein tyrosine phosphatase, non-receptor type 13	protein_coding	NP_777015.2	0.451238994	0.99987696	-0.353722801	0.782562129	80	95	204	69	276	170	136	447	0.710643	0.894077	1.318987	0.5571	1.850014	1.04707	1.188424	1.617489	0.528364	0.704539	1.107711	0.592855	0.694568	0.474059	0.847149	2.907806
282335	NM_174591	RABGEF1	RAB guanine nucleotide exchange factor 1	protein_coding	NP_777016.1	0.780250122	0.99987696	-0.147159926	0.903026402	633	3106	1916	1935	1647	1792	2422	956	8.167198	41.978863	17.869781	22.494122	15.864742	15.898928	30.418118	8.255387	15.363514	80.502556	35.078655	44.033676	29.331142	32.25378	63.341412	14.84094
282337	NM_174593,XM_005214436,XM_010811324,XM_015474079	RASSF2	Ras association domain family member 2	protein_coding	NP_777018.1;XP_005214493.1;XP_010809626.1;XP_015329565.1	0.070409575	0.99987696	0.755471773	1.688183552	84	200	122	82	293	103	95	94	0.277915	0.762409	0.292786	0.245221	0.725878	0.234673	0.306178	0.208144	0.522792	1.462066	0.574742	0.480035	1.342022	0.476076	0.637573	0.374186
282341	NM_174594,XM_010809076	RNASE6	ribonuclease A family member k6	protein_coding	NP_777019.1;XP_010807378.1	0.027440997	0.99987696	1.440667762	2.714464774	68	365	50	67	165	72	27	80	1.182042	6.706679	0.619466	1.054217	2.164004	0.860381	0.4545	0.924934	2.223569	12.861351	1.216021	2.063697	4.000865	1.745434	0.946432	1.662779
282342	NM_001100292	POLR1B	RNA polymerase I subunit B	protein_coding	NP_001093762.1	0.305586755	0.99987696	0.248359204	1.187855383	2758	2379	4846	1909	2546	2925	1926	3197	13.256355	11.977728	16.838118	8.267553	9.137097	9.667463	9.011303	10.290858	24.936852	22.969601	33.053482	16.184263	16.892899	19.612154	18.764759	18.500164
282343	NM_174595	S100A4	S100 calcium binding protein A4	protein_coding	NP_777020.1	0.951850728	0.99987696	-0.02922739	0.979944949	140	105	126	65	373	146	140	397	5.514416	4.349335	3.598605	2.305071	11.013354	3.976143	5.386693	10.514328	10.373302	8.340688	7.064116	4.512323	20.361773	8.066308	11.217025	18.901903
282346	NM_174597,XM_005217738,XM_024977024	SCARB1	scavenger receptor class B member 1	protein_coding	NP_777022.1;XP_005217795.1;XP_024832792.1	0.964845695	0.99987696	-0.020997004	0.985551384	1151	263	573	485	1051	744	317	1651	8.53698	2.034247	3.071355	3.237953	5.811421	3.794409	2.278175	8.200328	16.059119	3.901061	6.029117	6.338499	10.744303	7.697627	4.743975	14.741959
282348	NM_174598,XM_024991370,XM_024991372,XM_024991373	SCNN1A	sodium channel epithelial 1 alpha subunit	protein_coding	NP_777023.1;XP_024847138.1;XP_024847140.1;XP_024847141.1	0.444265485	0.99987696	0.539344925	1.453312472	34	42	17	12	15	8	24	31	0.169325	0.221343	0.065172	0.057709	0.055599	0.027632	0.123621	0.102749	0.318521	0.424468	0.127935	0.11297	0.102792	0.056057	0.257423	0.184715
282351	NM_001097983,XM_005215315,XM_005215316,XM_010811918,XM_010811919,XM_025001411	ST3GAL1	ST3 beta-galactoside alpha-2,3-sialyltransferase 1	protein_coding	NP_001091452.1;XP_005215372.1;XP_005215373.1;XP_010810220.1;XP_010810221.1;XP_024857179.1	0.138677819	0.99987696	0.952143558	1.93474517	351	4643	2539	829	2682	2445	1114	556	1.055596	14.557877	5.51259	2.234983	6.011201	5.044741	3.257569	1.123318	1.985707	27.917533	10.821298	4.375122	11.113663	10.234147	6.783426	2.019422
282354	NM_174600	SLC1A3	solute carrier family 1 member 3	protein_coding	NP_777025.1	0.700160153	0.99987696	0.1146323	1.082699062	1142	852	1143	1069	2567	1160	1017	1505	5.582189	4.359723	4.039675	4.70988	9.373005	3.89922	4.83899	4.929086	10.500791	8.360608	7.929944	9.21989	17.329052	7.910255	10.07651	8.861156
282355	NM_174601	SLC1A5	solute carrier family 1 member 5	protein_coding	NP_777026.1	0.88003267	0.99987696	0.065437877	1.046402488	481	924	1644	1180	1083	628	886	598	3.176421	6.394414	7.859726	7.029579	5.349046	2.852894	5.698213	2.646416	5.975242	12.262521	15.428764	13.760849	9.889453	5.787599	11.86572	4.757536
282356	NM_174602	SLC2A1	solute carrier family 2 member 1	protein_coding	NP_777027.1	0.62208087	0.99987696	0.339696736	1.265490552	102	627	481	661	815	199	313	92	0.762132	4.94738	2.618999	4.487196	4.582842	1.030197	2.295831	0.462525	1.433664	9.487554	5.141136	8.783974	8.472877	2.089937	4.780742	0.831494
282359	NM_174604	SLC2A4	solute carrier family 2 member 4	protein_coding	NP_777029.1	0.045485352	0.99987696	-0.446719893	0.733709112	5747	6116	8088	7047	5276	9524	6623	9279	41.54948	46.318279	42.27359	45.917149	28.487373	47.360294	46.618889	44.927769	78.159737	88.824219	82.983711	89.885742	52.668186	96.078712	97.077209	80.767906
282360	NM_174605,XM_005208064,XM_005208069,XM_015471674,XM_015471675	SLC4A4	solute carrier family 4 member 4	protein_coding	NP_777030.1;XP_005208121.1;XP_005208126.1;XP_015327160.1;XP_015327161.1	0.859103164	0.99987696	-0.138501351	0.908462362	279	150	136	99	1703	401	279	1756	0.672094	0.360502	0.234486	0.203299	2.904927	0.64316	0.619939	2.80711	1.264293	0.691333	0.460299	0.397971	5.370704	1.304764	1.290934	5.046422
282362	NM_174607,XM_005201100	SLC5A3	solute carrier family 5 member 3	protein_coding	NP_777032.1;XP_005201157.1	0.562634264	0.99987696	0.35108875	1.275522855	208	972	866	536	1953	368	1181	410	0.347122	1.725597	1.059981	0.818561	2.453716	0.426487	1.940691	0.462923	0.652981	3.309164	2.080758	1.602385	4.536493	0.865204	4.041214	0.83221
282363	NM_174608,XM_015475703,XM_024977952,XM_024977953	SLC6A2	solute carrier family 6 member 2	protein_coding	NP_777033.1;XP_015331189.1;XP_024833720.1;XP_024833721.1	0.026694576	0.99987696	1.329917314	2.513882665	92	372	59	61	310	123	39	117	0.546092	2.382116	0.250953	0.322196	1.422123	0.508515	0.227548	0.471239	1.027267	4.568166	0.492625	0.63072	2.629256	1.031612	0.473836	0.847161
282365	NM_174609,XM_024979631,XM_024979632	SLC6A4	solute carrier family 6 member 4	protein_coding	NP_777034.1;XP_024835399.1;XP_024835400.1	0.074517611	0.99987696	0.758155501	1.691326864	56	44	76	26	43	40	15	46	0.341717	0.285124	0.336819	0.142977	0.198798	0.168211	0.089031	0.222363	0.642812	0.54678	0.661181	0.279887	0.367543	0.341246	0.185394	0.399749
282366	NM_174610,XM_010817971,XM_024982400,XM_024982401,XM_024982402,XM_024982403,XM_024982404,XM_024982405,XM_024982406	SLC6A6	solute carrier family 6 member 6	protein_coding	NP_777035.1;XP_010816273.2;XP_024838168.1;XP_024838169.1;XP_024838170.1;XP_024838171.1;XP_024838172.1;XP_024838173.1;XP_024838174.1	0.49749074	0.99987696	-0.43585669	0.739254646	31	74	47	58	83	32	134	39	0.096818	0.243858	0.104371	0.164585	0.1953	0.069078	0.410904	0.081943	0.182127	0.467645	0.204883	0.322186	0.361075	0.140138	0.855649	0.147311
282367	NM_174611	SLC6A8	solute carrier family 6 member 8	protein_coding	NP_777036.1	0.255366613	0.99987696	-0.430865334	0.741816707	1968	3783	4120	3141	1386	3563	2861	5289	16.087627	32.394733	24.35186	23.14514	8.461399	20.033514	22.768322	28.959827	30.262825	62.123146	47.803074	45.308086	15.643651	40.641514	47.4118	52.06189
282368	NM_001242342,NM_001242343,XM_005204640,XM_005204641,XM_005204642,XM_005204643,XM_024984906,XM_024984913	SLC6A9	solute carrier family 6 (neurotransmitter transporter, glycine), member 9	protein_coding	NP_001229271.1;NP_001229272.1;XP_005204697.2;XP_005204698.2;XP_005204699.2;XP_005204700.2;XP_024840674.1;XP_024840681.1	0.336674461	0.99987696	0.417399262	1.335517853	36	26	39	25	61	23	19	48	0.205896	0.149197	0.156119	0.124899	0.255134	0.087697	0.104306	0.180252	0.387315	0.286114	0.306465	0.244497	0.471697	0.177909	0.217202	0.324044
282369	NM_174613	SLC7A5	solute carrier family 7 member 5	protein_coding	NP_777038.1	0.132800872	0.99987696	-0.730689911	0.602615668	31	46	40	68	75	54	97	54	0.149949	0.237635	0.142724	0.300699	0.277499	0.183582	0.469368	0.177822	0.282073	0.455711	0.280169	0.588638	0.513047	0.372429	0.977391	0.319675
282370	NM_174614,XM_024987772,XM_024987773	SMC1A	structural maintenance of chromosomes 1A	protein_coding	NP_777039.1;XP_024843540.1;XP_024843541.1	0.274494041	0.99987696	-0.315018583	0.803840637	916	1151	2152	1131	1208	1385	1130	2912	4.305121	5.897282	7.381923	4.821911	4.300046	4.576882	5.24581	9.352125	8.098467	11.309173	14.49083	9.439197	7.950035	9.285011	10.923654	16.812577
282375	NM_001012673	STAT5A	signal transducer and activator of transcription 5A	protein_coding	NP_001012691.1	0.048728547	0.99987696	0.703162504	1.628069745	1587	3235	1860	928	1541	1325	859	2091	11.69849	24.97908	9.912086	6.160149	8.480304	6.716989	6.16243	10.321674	22.006315	47.902195	19.457577	12.058885	15.678602	13.626595	12.832384	18.555563
282376	NM_174617,XM_005220673,XM_005220674,XM_005220675,XM_024979633,XR_813358	STAT5B	signal transducer and activator of transcription 5B	protein_coding	NP_777042.2;XP_005220730.1;XP_005220731.1;XP_005220732.1;XP_024835401.1	0.278399263	0.99987696	0.351123763	1.275553811	6515	9297	6107	3775	5315	5768	3334	9299	24.615806	37.067102	16.74233	12.899677	15.059745	15.129102	12.305745	23.613608	46.305389	71.083304	32.865451	25.251941	27.842842	30.692053	25.624967	42.45084
282378	NM_174619,XM_005213174	STXBP1	syntaxin binding protein 1	protein_coding	NP_777044.1;XP_005213231.1	0.496049105	0.99987696	0.271124623	1.206748157	227	432	252	265	255	158	213	276	1.134364	2.190137	0.86435	1.195788	0.987159	0.527694	1.036499	0.969005	2.13388	4.200011	1.696732	2.340832	1.825084	1.07052	2.158362	1.742009
282379	NM_001013599,XM_024984921,XM_024984923	TAGLN2	transgelin 2	protein_coding	NP_001013617.1;XP_024840689.1;XP_024840691.1	0.90758889	0.99987696	-0.03506641	0.975986833	1067	1015	1143	1325	2708	1574	984	1628	15.352321	15.359382	11.935243	17.273451	29.161057	15.637768	13.732812	15.743032	28.879622	29.454569	23.429064	33.813881	53.913707	31.723971	28.596634	28.301691
282380	NM_174620	DYNLT1	dynein light chain Tctex-type 1	protein_coding	NP_777045.1	0.483139485	0.99987696	0.223093644	1.167233863	596	1139	906	903	1416	699	680	860	15.516841	31.047421	17.050114	21.168331	27.521444	12.504088	17.227116	14.994833	29.189108	59.53941	33.469635	41.438358	50.882351	25.366749	35.87302	26.956631
282382	NM_174621,XM_005210201,XM_024995491	TGFBR1	transforming growth factor beta receptor 1	protein_coding	NP_777046.1;XP_005210258.1;XP_024851259.1	0.299409717	0.99987696	-0.267976437	0.830483588	891	741	976	558	1281	1177	978	1840	3.032824	2.766097	2.612154	1.7552	3.242394	2.777144	3.218401	4.164973	5.705119	5.304524	5.127699	3.435916	5.994622	5.633926	6.701862	7.48749
282384	NM_174622,XM_024986986	TM7SF2	transmembrane 7 superfamily member 2	protein_coding	NP_777047.2;XP_024842754.1	0.816943052	0.99987696	-0.098587311	0.933947066	389	679	313	476	321	331	461	462	4.509803	8.249441	2.618865	4.96929	2.776135	2.639123	5.207367	3.595739	8.4835	15.819892	5.140874	9.727701	5.132591	5.353927	10.843603	6.464161
282385	NM_174623	TMSB10	thymosin beta 10	protein_coding	NP_777048.1	0.120033887	0.99987696	0.453544969	1.369400998	2522	2580	2723	1703	6328	3018	1995	2760	106.330124	113.923256	82.999825	64.71019	199.281784	87.526291	81.882507	77.935768	200.020172	218.469772	162.929916	126.674332	368.437286	177.5625	170.508698	140.107315
282386	NM_001002885	TMSB4X	thymosin beta 4, X-linked	protein_coding	NP_001002885.1	0.186813955	0.99987696	0.366814942	1.289502833	4996	8552	7431	5130	14228	7567	4968	7618	159.474335	285.94635	171.486694	147.582382	339.244507	166.143936	154.402191	162.871719	299.991058	548.357239	336.631012	288.901917	627.203979	337.052246	321.52063	292.799011
282388	NM_174625	TXNRD1	thioredoxin reductase 1	protein_coding	NP_777050.1	0.419454094	0.99987696	0.336577566	1.262757461	6669	2289	8381	2294	3015	5562	2277	5897	36.105007	12.981525	32.80648	11.192104	12.189506	20.712763	12.002328	21.38238	67.918015	24.894575	64.39962	21.909258	22.536272	42.019493	24.993143	38.439697
282389	NM_174626	TXNRD2	thioredoxin reductase 2	protein_coding	NP_777051.1	0.807212397	0.99987696	-0.060660507	0.958825041	1591	1554	1795	1621	1579	2101	1022	1701	17.220934	17.622211	14.051429	15.811553	12.764128	15.644799	10.770121	12.333773	32.394722	33.793983	27.583172	30.952126	23.598648	31.738234	22.427248	22.172768
282392	NM_174628,XM_005210304,XM_005210305	UBQLN1	ubiquilin 1	protein_coding	NP_777053.1;XP_005210361.1;XP_005210362.1	0.984433189	0.99987696	0.004054514	1.002814328	4083	5855	6411	4524	5656	5412	4458	6139	20.794877	34.431189	25.254385	21.407051	21.029113	18.478918	21.930894	21.359936	39.11775	66.028435	49.574745	41.905671	38.879157	37.487743	45.667975	38.39935
282393	NM_174629,XM_024982407,XM_024982408	UQCRC1	ubiquinol-cytochrome c reductase core protein 1	protein_coding	NP_777054.1;XP_024838175.1;XP_024838176.1	0.504447938	0.99987696	-0.184078938	0.880210851	16965	7934	18673	16126	17614	16420	9824	23071	205.690831	100.8157	163.768207	176.404748	159.48548	136.923091	116.039112	187.527476	386.930002	193.333526	321.47946	345.323539	294.860828	277.772631	241.634963	337.123383
282394	NM_174630	UQCRC2	ubiquinol-cytochrome c reductase core protein 2	protein_coding	NP_777055.1	0.549322751	0.99987696	-0.151271337	0.900456609	21726	11562	23653	21079	24535	21354	13006	29593	256.393982	142.913055	201.793167	224.205505	216.248505	173.33046	149.426147	233.881851	482.30896	274.063324	396.123108	438.896606	399.805756	351.631409	311.158722	420.455933
282401	NM_174631	ADAMTS2	ADAM metallopeptidase with thrombospondin type 1 motif 2	protein_coding	NP_777056.1	0.758383342	0.99987696	0.126511705	1.091651003	388	222	345	257	614	306	125	768	1.616703	0.965601	1.036865	0.963013	1.910827	0.875234	0.505149	2.144059	3.041219	1.851726	2.035382	1.88516	3.532786	1.775567	1.051901	3.854435
282405	NM_001045869	ATP6V1F	ATPase H+ transporting V1 subunit F	protein_coding	NP_001039334.1	0.568297009	0.99987696	0.123918424	1.089690495	1043	876	1164	979	1815	1040	810	1299	31.646959	27.841373	25.531649	26.767525	41.118786	21.691938	23.930962	26.395626	59.53186	53.391201	50.119019	52.399139	76.021461	44.00592	49.832829	47.452152
282407	XM_025001326,XM_025001327	B4GALT5	beta-1,4-galactosyltransferase 5, transcript variant X2	protein_coding	XP_024857094.1;XP_024857095.1	0.464743706	0.99987696	-0.170637263	0.888450151	1175	1126	1827	1076	1320	1195	1166	2483	5.316821	5.33485	5.979244	4.388896	4.461631	3.717313	5.13376	7.525225	10.001599	10.230604	11.737347	8.591543	8.248777	7.541224	10.690325	13.528307
282410	NM_174632,XM_024998335,XM_024998336,XM_024998337,XM_024998338,XM_024998339,XM_024998340,XM_024998341,XM_024998342,XM_024998343,XM_024998344,XM_024998345,XR_003037039	CACNA1B	calcium voltage-gated channel subunit alpha1 B	protein_coding	NP_777057.1;XP_024854103.1;XP_024854104.1;XP_024854105.1;XP_024854106.1;XP_024854107.1;XP_024854108.1;XP_024854109.1;XP_024854110.1;XP_024854111.1;XP_024854112.1;XP_024854113.1	0.26529419	0.99987696	0.548258389	1.462319329	52	108	50	46	67	32	50	50	0.102729	0.222515	0.070609	0.082218	0.09773	0.04278	0.09461	0.065062	0.193246	0.426716	0.138607	0.160949	0.180685	0.086787	0.197011	0.116963
282412	XM_024985428,XM_024985429,XM_024985430,XM_024985431	CACNA1H	calcium voltage-gated channel subunit alpha1 H, transcript variant X1	protein_coding	XP_024841196.1;XP_024841197.1;XP_024841198.1;XP_024841199.1	0.652238938	0.99987696	-0.137300583	0.909218798	947	990	1743	1122	1007	1145	1266	1041	2.266559	2.483252	3.016064	2.425541	1.799709	1.890347	2.954387	1.669898	4.263679	4.762115	5.920581	4.748152	3.327347	3.834904	6.152092	3.002022
282419	NM_174635,XM_025000323	CSNK2A1	casein kinase 2 alpha 1	protein_coding	NP_777060.2;XP_024856091.1	0.685599506	0.99987696	-0.074246626	0.949837996	5720	5451	8359	4977	5790	6958	5084	8295	30.003586	30.969163	33.85066	23.718821	22.417616	25.477119	26.592232	29.078403	56.440473	59.389336	66.449366	46.431105	41.446262	51.68483	55.374548	52.275058
282420	NM_174636,XM_024977954,XM_024977955,XM_024977956	CSNK2A2	casein kinase 2 alpha 2	protein_coding	NP_777061.1;XP_024833722.1;XP_024833723.1;XP_024833724.1	0.429236897	0.99987696	0.219301802	1.164170045	1662	2644	3524	1657	2480	2820	1762	1935	10.497739	20.798429	17.229824	9.570382	12.170071	11.671344	9.990251	7.619454	19.747549	39.884994	33.822408	18.734635	22.500339	23.677378	20.803277	13.697705
282421	NM_174637	CTNNBL1	catenin beta like 1	protein_coding	NP_777062.2	0.351323332	0.99987696	0.177578592	1.130984057	819	1035	1284	773	1172	1058	585	1232	8.319539	11.025276	9.438124	7.08397	8.895166	7.395424	5.788594	8.39011	15.650088	21.143091	18.527182	13.867323	16.445612	15.002922	12.053925	15.083135
282433	NM_174641,XM_010813816,XM_024977025,XM_024977027	GUCY1B1	guanylate cyclase 1 soluble subunit beta 1	protein_coding	NP_777066.1;XP_010812118.1;XP_024832793.1;XP_024832795.1	0.569942846	0.99987696	0.157270772	1.1151755	750	769	1233	779	1862	1259	741	936	4.546633	4.881202	5.396559	4.248265	8.426906	5.246059	4.379993	3.794556	8.552781	9.360645	10.59353	8.31625	15.57988	10.642556	9.120712	6.821579
282434	NM_174642,XM_010814420	HSD11B2	hydroxysteroid 11-beta dehydrogenase 2	protein_coding	NP_777067.1;XP_010812722.1	0.710661512	0.99987696	0.634905681	1.552836227	27	24	0	0	4	7	0	43	0.275484	0.256206	0	0	0.030332	0.047685	0	0.293272	0.518219	0.491324	0	0	0.056079	0.096738	0	0.527223
282438	NM_174643	PRDX6	peroxiredoxin 6	protein_coding	NP_777068.1	0.693452673	0.99987696	-0.084320347	0.943228786	3478	2762	3480	2894	4816	3526	2398	6176	39.541512	32.890881	28.606524	29.659847	40.900284	27.576729	26.540962	47.0331	74.382492	63.074593	56.155045	58.061039	75.617493	55.944256	55.267788	84.552727
282446	NM_174644	IDH3A	isocitrate dehydrogenase 3 (NAD(+)) alpha	protein_coding	NP_777069.1	0.334994397	0.99987696	-0.381704427	0.76753028	11715	3376	21606	13192	16693	17741	11596	19928	126.9972	38.329956	169.334595	128.895844	135.159683	132.287216	122.386826	144.684097	238.897491	73.505074	332.406433	252.321838	249.886688	268.36795	254.85318	260.102631
282447	NM_001206475,XM_005210419	BICD2	BICD cargo adaptor 2	protein_coding	NP_001193404.1;XP_005210476.1	0.778853086	0.99987696	-0.050968275	0.965288251	3951	3907	5337	3294	4282	4443	3917	5376	15.655838	16.708376	15.28483	11.827311	12.369853	11.694699	15.418721	14.234674	29.450579	32.041528	30.004355	23.152715	22.869702	23.724759	32.107298	25.590069
282454	gene-MANBAP1	MANBAP1	mannosidase, beta, pseudogene 1	pseudogene	.	0.564108358	0.99987696	-0.32779296	0.79675443	11	14	11	15	19	18	14	17	0.112293	0.151924	0.079853	0.138517	0.153167	0.131467	0.139947	0.117943	0.211238	0.291344	0.156753	0.271156	0.283179	0.266705	0.291419	0.212029
282462	NM_174648,XM_005223381,XM_010818167,XM_024983390	MEA1	male-enhanced antigen 1	protein_coding	NP_777073.1;XP_005223438.1;XP_010816469.1;XP_024839158.1	0.501979608	0.99987696	0.129517363	1.093927679	2548	2632	2845	2125	3013	2966	1772	2685	52.933722	57.957279	42.515997	40.258579	48.019033	42.825325	36.067857	37.270648	99.574917	111.144245	83.459555	78.808735	88.778825	86.878721	75.106192	67.002489
282466	NM_174650	S100A10	S100 calcium binding protein A10	protein_coding	NP_777075.1	0.553783572	0.99987696	0.291294304	1.223737653	403	368	383	343	1996	642	433	937	12.716327	12.161306	8.736463	9.754148	47.031876	13.921556	13.290177	19.792089	23.920992	23.321648	17.149809	19.094366	86.953735	28.242332	27.67491	35.580791
282467	NM_174651,XM_005203612,XM_005203613,XM_024984972	S100A12	S100 calcium binding protein A12	protein_coding	NP_777076.1;XP_005203669.1;XP_005203670.1;XP_024840740.1	0.019489843	0.99987696	1.628300525	3.091486112	548	176	97	14	536	84	160	167	15.359071	5.17147	1.94766	0.328672	11.287362	1.590984	4.372588	3.139055	28.892321	9.917287	3.823289	0.643396	20.868364	3.227592	9.105296	5.643166
282468	NM_174829	SLCO2A1	solute carrier organic anion transporter family member 2A1	protein_coding	NP_777254.1	0.07336527	0.99987696	-0.710740494	0.611006446	46	23	62	37	43	85	54	97	0.450183	0.233069	0.438073	0.325844	0.315491	0.569636	0.515212	0.634027	0.84685	0.446955	0.859945	0.63786	0.583287	1.155607	1.072856	1.139808
282470	NM_174652	SLC11A1	solute carrier family 11 member 1	protein_coding	NP_777077.1	0.110904664	0.99987696	0.997847357	1.997018028	35	126	62	33	194	73	56	20	0.291551	1.11303	0.372848	0.246481	1.221626	0.419372	0.454615	0.110795	0.548443	2.134449	0.731906	0.482503	2.258574	0.85077	0.946671	0.199179
282476	XM_015475639	SLC25A1	solute carrier family 25 member 1	protein_coding	XP_015331125.2	0.376465223	0.99987696	0.373828369	1.295786802	3540	1029	2041	900	3907	2556	1152	3605	42.646248	12.98184	17.774578	9.764438	35.151646	21.172525	13.504099	29.079229	80.222893	24.89518	34.891769	19.114511	64.989265	42.952202	28.120367	52.276543
282477	NM_174657,XM_005206513	SLC25A3	solute carrier family 25 member 3	protein_coding	NP_777082.1;XP_005206570.1	0.170740989	0.99987696	-0.328222319	0.796517344	27201	14166	33210	25754	28464	30014	21543	45000	388.573969	211.87188	342.952309	331.58284	301.135098	294.855388	299.509275	429.918218	730.955923	406.305144	673.220655	649.094594	556.746238	598.166189	623.685526	772.876053
282478	NM_174658	SLC25A4	solute carrier family 25 member 4	protein_coding	NP_777083.1	0.075098972	0.99987696	-0.547109923	0.684389759	128267	47311	156606	121278	111781	176824	117506	188059	2050.877686	792.363892	1810.246704	1747.723511	1334.872559	1944.651245	1829.193726	2013.715088	3857.956055	1519.510376	3553.542236	3421.280273	2467.946777	3945.068115	3809.036133	3620.111816
282480	NM_174660	SLC25A6	solute carrier family 25 member 6	protein_coding	NP_777085.1	0.146527726	0.99987696	0.466582902	1.381832647	6449	5357	12446	4687	16013	9447	5762	5836	91.180077	79.325394	127.209305	59.726364	169.091782	91.871132	79.306831	55.250858	171.521057	152.121719	249.713806	116.918175	312.621216	186.376785	165.145218	99.326019
282485	NM_177521,XM_005224835,XM_005224836,XM_005224839,XM_010819388,XM_010819389,XM_024984664,XM_024984665,XM_024984666,XM_024984667,XM_024984668	SULT1A1	sulfotransferase family, cytosolic, 1A, phenol-preferring, member 1	protein_coding	NP_803487.1;XP_005224892.1;XP_005224893.1;XP_005224896.1;XP_010817690.1;XP_010817691.1;XP_024840432.1;XP_024840433.1;XP_024840434.1;XP_024840435.1;XP_024840436.1	0.188751086	0.99987696	0.640062286	1.558396439	1952	1603	812	923	4332	1093	580	3102	30.908173	26.097968	8.306252	12.993355	49.528958	11.922836	8.139304	31.430805	58.142118	50.047885	16.305301	25.435321	91.570408	24.187577	16.948947	56.504037
282488	NM_174662	FAS	Fas cell surface death receptor	protein_coding	NP_777087.1	0.519705129	0.99987696	0.20874819	1.155684974	228	191	183	102	228	175	113	347	1.57461	1.380747	0.91496	0.630796	1.176344	0.830364	0.755655	1.60551	2.962038	2.647848	1.796081	1.234823	2.174855	1.68454	1.573544	2.88627
282490	NM_001012674,XM_024983391	BOLA-DMA	major histocompatibility complex, class II, DM alpha	protein_coding	NP_001012692.2;XP_024839159.1	0.094774546	0.99987696	0.855631234	1.80955033	135	329	135	119	169	79	40	204	1.751981	5.074985	1.439298	1.394407	1.854685	0.807478	0.50416	2.003259	3.295695	9.732261	2.825363	2.729641	3.42899	1.638112	1.049841	3.601314
282491	NM_001040481	BOLA-DMB	major histocompatibility complex, class II, DM beta	protein_coding	NP_001035571.1	0.089959419	0.99987696	1.313739152	2.48584984	171	659	44	114	82	88	39	194	2.052328	8.287819	0.373679	1.231914	0.730709	0.724217	0.45299	1.556791	3.860684	15.89349	0.733538	2.41155	1.350953	1.469201	0.943287	2.798686
282493	NM_001013600	BOLA-DOB	major histocompatibility complex, class II, DO beta	protein_coding	NP_001013618.1	0.366149744	0.99987696	1.950471995	3.865009594	0	28	0	6	5	2	0	0	0	0.468483	0	0.074253	0.052532	0.01915	0	0	0	0.898405	0	0.145355	0.097123	0.038849	0	0
282494	NM_001012675,XM_005223565,XM_015459849	BOLA-DQA5	major histocompatibility complex, class II, DQ alpha 5	protein_coding	NP_001012693.2;XP_005223622.1;XP_015315335.1	0.257782906	0.99987696	-1.259637104	0.417649002	0	72	22	124	14	15	14	106	0	1.20484	0.258578	1.826686	0.167249	0.159299	0.223973	1.164024	0	2.310513	0.507592	3.575853	0.309215	0.323165	0.466392	2.092599
282495	NM_001012676,XM_010818288	BOLA-DQB	major histocompatibility complex, class II, DQ beta	protein_coding	NP_001012694.2;XP_010816590.1	0.413660494	0.99987696	-1.3429655	0.394209514	0	32	12	63	0	0	17	22	0	0.458107	0.114689	0.778642	0	0	0.225462	0.199621	0	0.878509	0.225134	1.524242	0	0	0.469493	0.358864
282513	NM_174663,XM_024979636,XM_024979637,XR_003030583	PAFAH1B1	platelet activating factor acetylhydrolase 1b regulatory subunit 1	protein_coding	NP_777088.1;XP_024835404.1;XP_024835405.1	0.076103995	0.99987696	-0.285155704	0.820653034	5832	5998	6865	5411	6918	8268	6361	9774	19.614108	21.16208	16.755389	16.182972	17.447238	18.989003	20.797212	21.591834	36.896573	40.582367	32.891085	31.679198	32.256903	38.52254	43.307244	38.816243
282514	NM_174664	PAFAH1B2	platelet activating factor acetylhydrolase 1b catalytic subunit 2	protein_coding	NP_777089.1	0.290766345	0.99987696	-0.225009346	0.855589483	1171	984	1949	1139	1447	1465	1117	2487	10.200976	8.982304	12.280617	8.949989	9.417098	8.78124	9.480057	14.520381	19.189304	17.225298	24.107038	17.520174	17.410574	17.814295	19.740871	26.103693
282515	NM_174665	PAFAH1B3	platelet activating factor acetylhydrolase 1b catalytic subunit 3	protein_coding	NP_777090.1	0.930341915	0.99987696	0.036712004	1.025773356	76	82	51	54	94	44	73	114	1.773732	1.99755	0.852641	1.125621	1.626137	0.701941	1.642446	1.779159	3.33661	3.830686	1.673747	2.203475	3.006444	1.424011	3.42016	3.198443
282516	NM_174666,XM_024993022,XM_024993023,XM_024993024,XM_024993025,XM_024993026,XM_024993027	RAP1GDS1	Rap1 GTPase-GDP dissociation stimulator 1	protein_coding	NP_777091.2;XP_024848790.1;XP_024848791.1;XP_024848792.1;XP_024848793.1;XP_024848794.1;XP_024848795.1	0.815842149	0.99987696	-0.100423108	0.932759395	124	131	62	130	238	100	118	214	0.637664	0.702588	0.227986	0.600037	0.927935	0.353941	0.589345	0.73569	1.199525	1.347347	0.44754	1.174612	1.715588	0.718031	1.227228	1.322571
282517	NM_174667,XM_010819796	NDUFB8	NADH:ubiquinone oxidoreductase subunit B8	protein_coding	NP_777092.1;XP_010818098.1	0.303348969	0.99987696	-0.292088834	0.8167187	9383	4044	10485	9443	12489	9827	7610	14145	260.087904	117.345948	210.118362	235.848409	258.470684	187.282275	205.437691	262.510161	489.257627	225.033439	412.465555	461.688331	477.867242	379.93511	427.794797	471.921861
282521	NM_174669,XM_024999003	SERPINE2	serpin family E member 2	protein_coding	NP_777094.1;XP_024854771.1	0.990613374	0.99987696	0.004867328	1.003379472	808	232	949	370	479	465	519	1018	7.343002	2.231719	6.249538	3.027471	3.268253	2.914784	4.607206	6.209256	13.8131	4.279752	12.26794	5.926468	6.042431	5.913155	9.593851	11.162553
282522	NM_174670,XM_010815811,XM_024979638,XM_024979639	SERPINF2	serpin family F member 2	protein_coding	NP_777095.1;XP_010814113.1;XP_024835406.1;XP_024835407.1	0.438114142	0.99987696	-1.131119761	0.456561223	0	4	6	3	4	5	0	26	0	0.034498	0.030782	0.014879	0.024537	0.02271	0	0.142356	0	0.066157	0.060426	0.029127	0.045365	0.046071	0	0.255918
282523	NM_174671,XM_024979640	SLC25A11	solute carrier family 25 member 11	protein_coding	NP_777096.1;XP_024835408.1	0.103968532	0.99987696	-0.476236232	0.718850549	12019	5263	10860	10628	9866	11494	8009	21623	158.764303	72.957977	104.097434	126.790556	98.150967	105.411936	103.666987	191.437943	298.655375	139.910968	204.344848	248.200609	181.464021	213.846704	215.87178	344.153333
282524	NM_174672,XM_024986556,XR_003033049	SLC25A16	solute carrier family 25 member 16	protein_coding	NP_777097.1;XP_024842324.1	0.311477244	0.99987696	-0.447281246	0.733423681	148	71	162	105	370	299	167	403	1.534814	1.012631	1.307183	0.885594	2.294028	1.731541	1.356531	2.372279	2.887175	1.941916	2.566021	1.733606	4.241258	3.512737	2.824784	4.264712
282527	NM_174674	TNFRSF1A	TNF receptor superfamily member 1A	protein_coding	NP_777099.1	0.648276257	0.99987696	0.110413449	1.079537567	1265	1280	1252	815	1242	1022	853	1967	10.128054	10.735246	7.24481	5.87833	7.427829	5.625592	6.648339	10.544594	19.052128	20.586903	14.221673	11.507207	13.73276	11.412504	13.844221	18.956312
282530	XM_024984096	BOLA-DRB3	major histocompatibility complex, class II, DRB3	protein_coding	XP_024839864.1	0.222910891	0.99987696	0.872844651	1.831270172	255	1401	253	326	249	145	96	783	3.922699	22.594578	2.812874	4.523706	2.863209	1.531515	1.431737	8.070412	7.379085	43.329456	5.521714	8.855443	5.293575	3.106947	2.981389	14.508406
282531	NM_174675	GABARAPL2	GABA type A receptor associated protein like 2	protein_coding	NP_777100.1	0.988529573	0.99987696	0.002132636	1.001479324	2341	2210	2701	1869	3176	2963	1827	3290	47.496342	46.973057	39.62328	34.187412	48.14257	41.364784	36.087654	44.711826	89.346527	90.07988	77.781105	66.924042	89.00721	83.915764	75.147415	80.379692
282532	NM_174676	RASA3	RAS p21 protein activator 3	protein_coding	NP_777101.2	0.428498063	0.99987696	0.203072928	1.15114768	1620	845	1594	772	1984	1343	997	1923	7.969968	4.352479	5.669921	3.421132	7.289658	4.543417	4.775331	6.336547	14.992501	8.346716	11.130141	6.697084	13.477305	9.217123	9.943949	11.391388
282562	NM_174677	ATP1B2	ATPase Na+/K+ transporting subunit beta 2	protein_coding	NP_777102.1	0.51667714	0.99987696	-0.488397724	0.712816321	30	10	12	24	19	9	9	63	0.606609	0.200417	0.171406	0.425743	0.276431	0.116843	0.171498	0.850453	1.141106	0.384337	0.336473	0.833418	0.511073	0.237037	0.35712	1.528884
282564	NM_174679,XM_024993427	ITGB5	integrin subunit beta 5	protein_coding	NP_777104.1;XP_024849195.1	0.262712104	0.99987696	0.363027847	1.286122308	622	817	1022	618	2038	979	443	1267	4.0451	5.629044	4.820941	3.635268	9.861984	4.298112	2.845164	5.497092	7.609337	10.794777	9.463581	7.116271	18.233089	8.719477	5.924651	9.882274
282572	NM_001040482	KCNJ8	potassium voltage-gated channel subfamily J member 8	protein_coding	NP_001035572.1	0.65218591	0.99987696	0.145262702	1.105932016	241	430	444	350	815	344	361	522	2.78022	5.204958	3.703677	3.640847	7.031926	2.733324	4.055427	4.035333	5.229938	9.98151	7.270375	7.12719	13.000805	5.545029	8.444851	7.25443
282573	NM_174680,XM_024986557,XM_024986558,XM_024986559,XM_024986560,XM_024986561,XM_024986562,XM_024986563,XM_024986564,XM_024986566,XM_024986567,XM_024986568,XM_024986569,XM_024986570,XM_024986571,XM_024986572,XM_024986573	KCNMA1	potassium calcium-activated channel subfamily M alpha 1	protein_coding	NP_777105.1;XP_024842325.1;XP_024842326.1;XP_024842327.1;XP_024842328.1;XP_024842329.1;XP_024842330.1;XP_024842331.1;XP_024842332.1;XP_024842334.1;XP_024842335.1;XP_024842336.1;XP_024842337.1;XP_024842338.1;XP_024842339.1;XP_024842340.1;XP_024842341.1	0.463868611	0.99987696	-0.271431362	0.828497149	2284	1989	5807	4508	4216	3468	3673	2798	5.685353	5.218517	9.721949	10.457142	8.007157	5.878759	8.517055	4.710355	10.694858	10.007515	19.084336	20.470524	14.803839	11.926099	17.735556	8.467936
282574	NM_174681	GDF9	growth differentiation factor 9	protein_coding	NP_777106.1	0.428241749	0.99987696	-0.350720934	0.784192129	42	19	40	30	42	35	32	81	0.446317	0.207703	0.300571	0.282609	0.331766	0.250386	0.322202	0.570839	0.839577	0.39831	0.590026	0.553225	0.613378	0.507951	0.67094	1.026213
282577	NM_174683	GJD2	gap junction protein delta 2	protein_coding	NP_777108.1	0.052817327	0.99987696	-4.798904847	0.035924083	0	0	0	10	0	2	0	7	0	0	0	0.175184	0	0.01693	0	0.092492	0	0	0	0.342934	0	0.034345	0	0.166275
282578	NM_174684,XM_024984181,XM_024984182	ATP5F1A	ATP synthase F1 subunit alpha	protein_coding	NP_777109.1;XP_024839949.1;XP_024839950.1	0.190408152	0.99987696	-0.404688585	0.755399333	69970	26296	71280	72340	79192	67670	52030	112941	696.573403	274.14838	512.726293	648.930934	588.453711	463.090844	504.195892	751.994221	1310.341137	525.732345	1006.489569	1270.323685	1087.948448	939.461478	1049.916298	1351.880994
282588	NM_174685	CSTF2	cleavage stimulation factor subunit 2	protein_coding	NP_777110.1	0.899291054	0.99987696	-0.04255038	0.970937018	160	128	410	206	278	185	200	306	1.559785	1.302702	2.89009	1.80537	2.024653	1.238134	1.894486	1.999057	2.93415	2.498182	5.673291	3.534128	3.74323	2.511773	3.944999	3.593761
282589	NM_001123032,XM_010813541,XM_010813542	HSD11B1	hydroxysteroid 11-beta dehydrogenase 1	protein_coding	NP_001116504.1;XP_010811843.1;XP_010811844.1	0.899789563	0.99987696	0.08995292	1.064335449	65	39	25	8	21	34	59	36	1.075909	0.583164	0.21449	0.077101	0.183021	0.335856	0.846183	0.291454	2.02392	1.11833	0.421048	0.150929	0.338373	0.681343	1.762055	0.523955
282590	NM_174686,XM_005217326,XM_005217327,XM_005217328,XM_005217329	KCNK2	potassium two pore domain channel subfamily K member 2	protein_coding	NP_777111.1;XP_005217383.2;XP_005217384.2;XP_005217385.1;XP_005217386.1	0.929545442	0.99987696	-0.066401759	0.955016948	9	29	12	43	67	14	21	25	0.029446	0.100551	0.028196	0.129765	0.178246	0.032256	0.081749	0.05571	0.055391	0.192826	0.055349	0.254024	0.329545	0.065438	0.17023	0.100152
282591	NM_174687,XM_024990474,XM_024990475	ASB15	ankyrin repeat and SOCS box containing 15	protein_coding	NP_777112.1;XP_024846242.1;XP_024846243.1	0.129257706	0.99987696	-0.590926201	0.66391654	1101	1028	1764	2412	899	1347	1286	1282	5.024619	5.014028	5.343065	8.975783	3.17253	4.426226	5.863473	3.491121	9.451933	9.615365	10.488518	17.570667	5.865454	8.97938	12.209851	6.276085
282599	NM_174688,XM_005208421	LRRC25	leucine rich repeat containing 25	protein_coding	NP_777113.2;XP_005208478.1	0.080770296	0.99987696	0.743621519	1.674373657	60	35	68	26	56	44	14	43	0.63845	0.378412	0.470729	0.230182	0.454205	0.253704	0.118735	0.260565	1.201003	0.725678	0.924048	0.450597	0.839747	0.514683	0.247248	0.468426
282602	NM_183081	TLR9	toll like receptor 9	protein_coding	NP_898904.1	0.690281937	0.99987696	0.24342112	1.183796519	33	60	86	23	19	32	58	39	0.187371	0.367811	0.360818	0.117565	0.080059	0.125847	0.327761	0.149281	0.352469	0.705348	0.708291	0.230142	0.148016	0.255303	0.682515	0.268367
282603	NM_174690	PRSS2	serine protease 2	protein_coding	NP_777115.1	0.335234681	0.99987696	-2.984913431	0.12631401	0	0	85	196	0	0	113	224	0	0	1.4938	4.3116	0	0	2.677768	3.664381	0	0	2.932353	8.440231	0	0	5.576073	6.587559
282604	NM_174691,XM_010816507	FDXR	ferredoxin reductase	protein_coding	NP_777116.1;XP_010814809.2	0.259054808	0.99987696	0.354261379	1.278330943	427	279	386	307	435	345	128	366	4.283988	2.935894	2.803696	2.788764	3.258571	2.389683	1.228271	2.45717	8.058714	5.630143	5.503697	5.459184	6.024529	4.847893	2.557698	4.417323
282605	NM_174692,XM_005207747,XM_005207748,XM_005207750,XM_005207751,XM_005207752,XM_010806005,XM_010806006,XM_010806007,XM_015471548,XM_024993028,XM_024993029,XM_024993030	FAM13A	family with sequence similarity 13 member A	protein_coding	NP_777117.1;XP_005207804.2;XP_005207805.2;XP_005207807.2;XP_005207808.2;XP_005207809.2;XP_010804307.2;XP_010804308.2;XP_010804309.2;XP_015327034.2;XP_024848796.1;XP_024848797.1;XP_024848798.1	0.797933727	0.99987696	0.13927167	1.10134897	1421	4591	2961	3049	5727	1660	4725	1500	4.770607	16.085954	7.391674	9.338995	14.276658	3.825009	15.803978	3.450223	8.974106	30.847912	14.509969	18.281676	26.395049	7.759704	32.909541	6.20256
282608	NM_001205987,XM_024990476,XM_024990477,XM_024990478,XM_024990479,XM_024990480,XM_024990481,XM_024990482,XM_024990483,XM_024990484,XM_024990485,XM_024990486,XM_024990487	CACNA2D1	calcium channel, voltage-dependent, alpha 2/delta subunit 1	protein_coding	NP_001192916.1;XP_024846244.1;XP_024846245.1;XP_024846246.1;XP_024846247.1;XP_024846248.1;XP_024846249.1;XP_024846250.1;XP_024846251.1;XP_024846252.1;XP_024846253.1;XP_024846254.1;XP_024846255.1	0.129013809	0.99987696	-0.540944973	0.687320563	13750	8990	23527	24413	33825	31398	23706	19813	34.009976	23.241608	42.411121	54.351442	62.236455	53.531481	57.086613	32.77994	63.976988	44.570256	83.253682	106.396403	115.064357	108.59805	118.87477	58.929412
282612	NM_001322822,NM_001322824,XM_025001415	CYHR1	cysteine and histidine rich 1	protein_coding	NP_001309751.1;NP_001309753.1;XP_024857183.1	0.965722624	0.99987696	0.008931964	1.00621037	1878	2013	2102	1671	1871	2003	1273	2661	20.880586	22.837413	16.714019	16.334606	15.543686	15.14437	13.647422	19.66667	39.27898	43.795138	32.809874	31.976036	28.737564	30.723027	28.41882	35.35532
282637	NM_001002763	CDH1	cadherin 1	protein_coding	NP_001002763.1	0.861929635	0.99987696	-0.128806535	0.914587727	20	65	16	14	15	19	37	66	0.141635	0.48408	0.083295	0.08966	0.079723	0.089534	0.258386	0.316223	0.266434	0.928316	0.163509	0.175515	0.147394	0.181635	0.538053	0.568483
282638	NM_001166525,XM_005216164,XM_010812650,XM_024975026,XM_024975027,XM_024975028,XM_024975029,XR_003029358,XR_003029359,XR_003029360	P2RY2	purinergic receptor P2Y2	protein_coding	NP_001159997.1;XP_005216221.1;XP_010810952.1;XP_024830794.1;XP_024830795.1;XP_024830796.1;XP_024830797.1	0.353225198	0.99987696	-0.551749943	0.682192149	2123	496	1068	672	1168	996	700	5747	4.948255	1.249909	1.860429	1.447506	2.08691	1.674825	1.733886	9.036564	9.308282	2.39694	3.652053	2.833588	3.858332	3.397678	3.610572	16.245285
282639	NM_001013602,XM_005225449,XM_005225450,XM_005225451,XM_010819797,XM_010819798,XM_015460606	PAOX	polyamine oxidase	protein_coding	NP_001013620.2;XP_005225506.2;XP_005225507.2;XP_005225508.2;XP_010818099.2;XP_010818100.2;XP_015316092.2	0.245608724	0.99987696	0.358337019	1.281947357	530	697	484	431	960	464	284	880	3.858069	4.951781	2.80481	2.862917	5.97468	2.446159	1.959262	4.422259	7.257507	9.495995	5.505885	5.604344	11.046142	4.962466	4.079883	7.950018
282640	NM_174695	DCPS	decapping enzyme, scavenger	protein_coding	NP_777120.2	0.8112166	0.99987696	-0.077425879	0.947747152	347	218	281	215	355	244	193	628	2.036439	1.341402	1.191971	1.135324	1.558013	0.985679	1.103736	2.473669	3.830795	2.572396	2.339857	2.222469	2.880495	1.999623	2.298374	4.446984
282642	NM_001206490,XM_024979641,XM_024979642	ITGB3	integrin subunit beta 3	protein_coding	NP_001193419.1;XP_024835409.1;XP_024835410.1	0.297292922	0.99987696	-0.522182653	0.696317577	141	139	94	70	219	150	133	560	0.453211	0.409862	0.226104	0.178066	0.462949	0.343705	0.364736	1.196742	0.852546	0.785989	0.443846	0.348576	0.855912	0.697266	0.759511	2.151416
282644	NM_174698,XM_005202407,XM_005202409,XM_010801958,XM_024999020,XM_024999025	ITGB6	integrin subunit beta 6	protein_coding	NP_777123.1;XP_005202464.1;XP_005202466.1;XP_010800260.1;XP_024854788.1;XP_024854793.1	0.461106757	0.99987696	-0.325883648	0.79780958	3125	729	2330	2278	2227	1732	1307	5221	12.157015	2.946252	6.489217	7.904786	6.41428	4.586489	4.960303	13.556375	22.868858	5.650006	12.738434	15.474121	11.858885	9.304501	10.329128	24.370673
282646	NM_174700	HSP90B1	heat shock protein 90 beta family member 1	protein_coding	NP_777125.1	0.116307283	0.99987696	-0.854467239	0.553069527	5012	5770	8509	6691	13236	5056	25909	9851	34.2948	41.360836	42.09737	41.268211	67.648964	23.798756	172.619492	45.147785	64.512787	79.317375	82.637779	80.785156	125.071136	48.279972	359.455566	81.163437
282647	XM_024996354	PAPPA	pappalysin 1	protein_coding	XP_024852122.1	0.405374013	0.99987696	-0.440928196	0.736660506	58	71	84	114	38	50	80	55	0.107366	0.13918	0.113251	0.192699	0.052196	0.064565	0.145184	0.068205	0.20197	0.266904	0.222313	0.377221	0.0965	0.130981	0.302325	0.122614
282648	NM_001075129,XM_024993848,XM_024993849,XM_024993850,XM_024993851,XM_024993852,XM_024993853,XM_024993854,XM_024993855,XM_024993856,XM_024993858,XM_024993859	CACNA1A	calcium voltage-gated channel subunit alpha1 A	protein_coding	NP_001068597.1;XP_024849616.1;XP_024849617.1;XP_024849618.1;XP_024849619.1;XP_024849620.1;XP_024849621.1;XP_024849622.1;XP_024849623.1;XP_024849624.1;XP_024849626.1;XP_024849627.1	0.782943796	0.99987696	0.077541938	1.055218628	198	141	189	146	300	149	163	277	0.433619	0.322699	0.297905	0.287794	0.49204	0.225659	0.347544	0.407322	0.815691	0.618839	0.584792	0.563374	0.909694	0.45779	0.723711	0.732253
282652	NM_174701	HSD17B14	hydroxysteroid 17-beta dehydrogenase 14	protein_coding	NP_777126.1	0.602731698	0.99987696	-1.110360957	0.463178131	0	4	0	8	7	0	0	16	0	0.073882	0	0.11889	0.092772	0	0	0.189808	0	0.141684	0	0.232734	0.17152	0	0	0.341222
282653	NM_174702	AQP1	aquaporin 1 (Colton blood group)	protein_coding	NP_777127.1	0.538379068	0.99987696	-0.376671038	0.770212777	984	164	720	643	3227	1951	1502	1686	7.016257	1.219173	3.709498	4.13305	17.190912	9.570026	10.424033	8.053507	13.198451	2.337998	7.281801	8.09071	31.782999	19.414488	21.70657	14.478014
282654	NM_174703	TNXB	tenascin XB	protein_coding	NP_777128.1	0.017957167	0.99987696	-0.548062091	0.683938216	2630	1842	3317	2460	2078	4009	2602	4894	3.95347	2.900617	3.604814	3.332744	2.332648	4.145024	3.807462	4.927455	7.436968	5.562492	7.076304	6.524059	4.31266	8.408912	7.9285	8.858224
282656	NM_181034,XM_024997281,XM_024997282	RPGRIP1	RPGR interacting protein 1	protein_coding	NP_851377.1;XP_024853049.1;XP_024853050.1	0.733944009	0.99987696	0.293227036	1.225378154	29	51	64	0	52	48	54	50	0.107991	0.197906	0.171727	0	0.142592	0.120882	0.194311	0.124741	0.203145	0.379524	0.337103	0	0.263628	0.24523	0.404624	0.22425
282657	NM_174704,XM_005215404,XM_005215405,XM_015474430,XM_015474431,XM_015474432,XM_025001416,XM_025001417	ATP6V1H	ATPase H+ transporting V1 subunit H	protein_coding	NP_777129.2;XP_005215461.1;XP_005215462.1;XP_015329916.1;XP_015329917.1;XP_015329918.1;XP_024857184.1;XP_024857185.1	0.914761928	0.99987696	-0.024391165	0.983235449	619	398	736	462	826	673	398	992	5.726129	3.85889	4.953672	3.85692	5.748826	4.312415	3.546577	6.180888	10.771561	7.400164	9.724134	7.55017	10.628578	8.748495	7.385243	11.111556
282658	NM_001113255,NM_174705,XM_010809328,XM_024997283	ARPP19	cAMP regulated phosphoprotein 19	protein_coding	NP_001106726.1;NP_777130.1;XP_010807630.1;XP_024853051.1	0.056185182	0.99987696	-0.509057228	0.702681476	7462	4899	5625	5161	5642	8077	7620	12099	31.665841	22.397317	18.016812	20.120198	20.851176	23.205613	31.156776	34.975131	59.567379	42.951169	35.367278	39.386573	38.550186	47.076674	64.87956	62.875771
282660	NM_174707	MGP	matrix Gla protein	protein_coding	NP_777132.1	0.451407177	0.99987696	0.28436502	1.217874118	4584	5815	11230	4962	15360	9807	6717	4648	152.450058	202.585831	270.02887	148.736099	381.56781	224.34613	217.494537	103.52829	286.777496	388.497345	530.070801	291.160431	705.452332	455.125702	452.901489	186.115707
282661	NM_174708,XM_005201263,XM_024993518	CD47	CD47 molecule	protein_coding	NP_777133.2;XP_005201320.1;XP_024849286.1	0.601621611	0.99987696	0.105843661	1.076123504	2878	3093	3390	2232	4978	3930	2092	4624	13.294944	15.423407	11.14276	9.582347	17.097935	12.495839	9.492191	14.596639	25.009445	29.577352	21.873409	18.758055	31.611098	25.350013	19.766141	26.240787
282662	NM_181035,XM_005209719,XM_005209720,XM_015472358	VCAN	versican	protein_coding	NP_851378.1;XP_005209776.2;XP_005209777.2;XP_015327844.2	0.151986765	0.99987696	0.512258609	1.426281361	797	2291	1475	1017	2294	911	1069	1482	2.539165	5.043718	2.393873	1.860728	4.196659	1.488299	2.188601	2.214217	4.776483	9.6723	4.69921	3.642492	7.75889	3.019277	4.557451	3.98056
282682	NM_174710,XM_024986987	GRK2	G protein-coupled receptor kinase 2	protein_coding	NP_777135.1;XP_024842755.1	0.91222806	0.99987696	0.023898832	1.016703375	1722	1911	1819	1366	1763	1792	1182	2683	10.847165	11.979614	7.934984	7.430397	7.932163	7.355902	7.167385	10.867138	20.404865	22.973215	15.576494	14.545478	14.665187	14.922745	14.92506	19.536158
[truncated: 16,164 more rows]
