# Supplementary material for: Differential gene expression in neonatal calf muscle tissues from Hanwoo cows overfed during mid to late pregnancy period
Source: Sci Rep. 2024 Oct 7;14:23298. doi: 10.1038/s41598-024-74976-3 (PMC11458785; doi:10.1038/s41598-024-74976-3)
Supplement: Supplementary file 6 — Supplementary Material 6 [file 41598_2024_74976_MOESM6_ESM.txt]

Table S1: Details of gene analysis in round muscle tissue
Gene_ID	Transcript_ID	Gene_Symbol	Description	gene_biotype	Protein_ID	raw_pvalue	adj_pvalue	logFC	FC	T1_Read_Count	T2_Read_Count	T3_Read_Count	C1_Read_Count	T4_Read_Count	C2_Read_Count	C3_Read_Count	C4_Read_Count	T1_FPKM	T2_FPKM	T3_FPKM	C1_FPKM	T4_FPKM	C2_FPKM	C3_FPKM	C4_FPKM	T1_TPM	T2_TPM	T3_TPM	C1_TPM	T4_TPM	C2_TPM	C3_TPM	C4_TPM
281530	NM_174196,XM_024997243	THBS1	thrombospondin 1	protein_coding	NP_776621.1;XP_024853011.1	3.29E-19	5.46E-15	-3.309306752	0.100878683	1416	2238	1707	7024	1414	10238	15250	36857	3.455657	7.799877	4.254866	25.296831	4.525564	36.190878	48.643028	86.770034	6.58194	15.277728	7.496505	45.617984	8.610231	69.482922	88.387466	158.007248
531389	NM_001205985,XM_024987190	FOSL1	FOS like 1, AP-1 transcription factor subunit	protein_coding	NP_001192914.1;XP_024842958.1	1.18E-17	9.79E-14	-4.52984066	0.043289452	63	10	48	517	14	929	333	687	0.451987	0.092536	0.340132	5.233421	0.105512	9.446854	3.085351	4.620157	0.860893	0.181251	0.599267	9.437471	0.200745	18.137029	5.606278	8.413252
781412	gene-LOC781412	LOC781412	.	pseudogene	.	4.34E-15	2.40E-11	6.380160008	83.2951164	404	69	139	1	81	3	1	2	3.518328	0.845116	1.198409	0.003187	0.906275	0.029267	0.00562	0.015926	6.701308	1.65534	2.111436	0.005748	1.724258	0.056189	0.010211	0.029001
513095	XM_010813174,XM_015475063,XM_024976695,XM_024976696,XM_024976698,XM_024976699,XM_024976700,XM_024976701,XM_024976702,XM_024976703,XM_024976704,XM_024976705,XM_024976706,XM_024976708	ENAH	ENAH, actin regulator, transcript variant X6	protein_coding	XP_010811476.1;XP_015330549.1;XP_024832463.1;XP_024832464.1;XP_024832466.1;XP_024832467.1;XP_024832468.1;XP_024832469.1;XP_024832470.1;XP_024832471.1;XP_024832472.1;XP_024832473.1;XP_024832474.1;XP_024832476.1	4.15E-14	1.72E-10	-2.468383366	0.180693515	7613	7949	10570	25439	2913	30436	36118	48470	14.195131	21.117954	19.614042	68.145526	7.030564	81.515122	88.935962	86.139351	27.037258	41.364031	34.557327	122.887387	13.376184	156.501001	161.602287	156.85879
519403	NM_001206407,XM_005215201	ARC	activity regulated cytoskeleton associated protein	protein_coding	NP_001193336.1;XP_005215258.1	4.05E-13	1.34E-09	-5.420541335	0.023348257	4	8	0	77	3	186	203	96	0.015961	0.052926	0	0.631237	0.017435	1.258365	1.247983	0.41847	0.030401	0.103667	0	1.138315	0.033172	2.415938	2.267666	0.762029
784052	XM_010801925	LOC784052	40S ribosomal protein S26-like	protein_coding	XP_010800227.1	3.27E-11	9.04E-08	-6.625915499	0.010125132	2	1	3	234	2	2	189	303	0.061849	0.044816	0.075163	10.452537	0.080143	0.075756	7.670874	8.914562	0.117802	0.087782	0.132427	18.849144	0.152478	0.145445	13.938465	16.233318
520954	NM_001205877,XM_005207612,XM_005207615,XM_005207618,XM_005207619,XM_010805899,XM_010805900,XM_010805901,XM_015471496,XM_015471497,XM_015471498,XM_015471499,XM_024993219	SGMS2	sphingomyelin synthase 2	protein_coding	NP_001192806.1;XP_005207669.1;XP_005207672.1;XP_005207675.1;XP_005207676.1;XP_010804201.1;XP_010804202.1;XP_010804203.1;XP_015326982.1;XP_015326983.1;XP_015326984.1;XP_015326985.1;XP_024848987.1	2.69E-10	6.37E-07	-2.856579064	0.138065133	47	45	112	131	57	527	423	566	0.076015	0.117569	0.196103	0.444395	0.12886	1.582325	1.116725	1.112098	0.144786	0.230284	0.345509	0.80138	0.245166	3.037908	2.02916	2.025118
534583	NM_001046379	CNN1	calponin 1	protein_coding	NP_001039844.1	1.14E-08	2.36E-05	-1.78048778	0.291084963	985	427	1247	1828	382	1817	2051	3159	9.278505	5.711559	11.698678	24.45083	4.657051	24.274496	24.899595	27.799944	17.672632	11.187311	20.611509	44.092384	8.860394	46.604641	45.244141	50.623383
509936	NM_001143877,XM_010804962,XM_024991583,XM_024991584,XR_001500323	ADCY6	adenylate cyclase 6	protein_coding	NP_001137349.1;XP_010803264.1;XP_024847351.1;XP_024847352.1	1.98E-08	3.64E-05	1.282700061	2.432938852	7621	7530	11715	2089	5966	2495	3256	4087	17.716548	25.000848	27.234852	6.905556	17.926116	8.220247	9.773344	8.908107	33.744451	48.96951	47.984174	12.452846	34.105802	15.782065	17.758785	16.221564
529631	NM_001256578,XM_005202079,XM_005202080,XM_015473952,XM_024989857,XM_024989859	RUNX1	runt related transcription factor 1	protein_coding	NP_001243507.1;XP_005202136.1;XP_005202137.1;XP_015329438.1;XP_024845625.1;XP_024845627.1	2.30E-08	3.82E-05	-3.270002162	0.103664788	255	45	44	1108	39	585	468	879	0.608088	0.150982	0.103431	3.76035	0.119128	2.029203	1.442084	1.97229	1.158216	0.295731	0.182232	6.781071	0.226649	3.895869	2.620359	3.591518
614061	NM_001076308,XM_024989690,XM_024989691	RNF115	ring finger protein 115	protein_coding	NP_001069776.1;XP_024845458.1;XP_024845459.1	4.35E-08	6.56E-05	-1.5533484	0.340718361	2078	1337	2852	3675	1212	5363	3858	5444	14.933551	13.300989	21.17723	37.548869	10.143635	50.64018	33.525009	36.271978	28.443716	26.052834	37.311452	67.712179	19.29904	97.224152	60.917072	66.050864
788039	NM_001102348	ARL4C	ADP ribosylation factor like GTPase 4C	protein_coding	NP_001095818.1	1.40E-07	0.000193055	-2.444664046	0.183688849	28	10	33	70	13	111	56	164	0.221997	0.11111	0.260691	0.784353	0.127485	1.251894	0.576105	1.220873	0.422835	0.217632	0.459302	1.414431	0.24255	2.403513	1.046819	2.223197
282355	NM_174601	SLC1A5	solute carrier family 1 member 5	protein_coding	NP_777026.1	1.52E-07	0.000194094	-1.375344331	0.385460697	716	601	1335	1443	626	1738	1288	3169	3.423853	4.083218	6.355714	9.799804	3.879498	11.791158	7.939201	14.155116	6.521363	7.997856	11.197919	17.672068	7.381041	22.637861	14.426032	25.776306
101904275	gene-LOC101904275	LOC101904275	.	pseudogene	.	3.26E-07	0.000385971	-5.360787321	0.024335609	4	4	6	7	4	4	417	281	0.032907	0.043523	0.045071	0.08591	0.034822	0.046003	4.64191	2.266466	0.062677	0.085249	0.07941	0.154923	0.066251	0.088321	8.434645	4.127209
518246	NM_001080279,XM_024988868	GIPC2	GIPC PDZ domain containing family member 2	protein_coding	NP_001073748.1;XP_024844636.1	5.17E-07	0.000571999	-3.052692246	0.120516932	197	50	105	154	42	1007	266	1617	1.912917	0.624873	0.930184	1.974146	0.476068	13.224506	3.53613	14.525201	3.643506	1.223947	1.63886	3.559994	0.905755	25.389747	6.425372	26.450228
617141	XM_024979350,XM_024979351,XR_003030485	LOC617141	cationic amino acid transporter 3-like, transcript variant X3	protein_coding	XP_024835118.1;XP_024835119.1	6.05E-07	0.000626788	5.293694826	39.22481739	60	148	311	0	7	4	0	9	0.248636	0.808284	1.180697	0	0.03104	0.019339	0	0.031046	0.473575	1.583197	2.080231	0	0.059056	0.037129	0	0.056534
786490	XM_002687764,XM_010805479,XM_010805480	EMP1	epithelial membrane protein 1, transcript variant X2	protein_coding	XP_002687810.1;XP_010803781.1;XP_010803782.1	6.47E-07	0.000630891	-1.540794151	0.34369621	3036	3358	5810	5305	2485	6353	8527	21110	14.996335	23.55658	28.565331	37.202158	15.900267	44.555062	54.287269	97.520822	28.563301	46.140604	50.328303	67.086955	30.251468	85.541329	98.643404	177.584318
530104	XM_025001876	SPAG1	sperm associated antigen 1	protein_coding	XP_024857644.1	1.20E-06	0.001102762	-1.947848522	0.259202489	36	58	102	163	40	101	203	385	0.128641	0.290913	0.361743	0.827358	0.182296	0.510322	0.935206	1.285287	0.245021	0.569816	0.637343	1.491981	0.346833	0.979769	1.699328	2.340493
526865	XM_005219427,XM_005219428	PVR	poliovirus receptor, transcript variant X2	protein_coding	XP_005219484.2;XP_005219485.1	2.22E-06	0.001940873	-1.933687189	0.26175932	2065	1306	1498	3130	2679	7683	8033	6729	8.975252	8.07435	6.495822	19.318098	15.089685	47.382239	45.010139	27.336387	17.09503	15.815341	11.444772	34.836483	28.709276	90.969231	81.786278	49.779253
539524	NM_001014955	HSPB8	heat shock protein family B (small) member 8	protein_coding	NP_001014955.1	5.47E-06	0.00420261	-1.941854974	0.260281563	44737	24799	24592	36698	21982	153733	71052	129810	323.59848	254.808014	177.086121	376.890961	206.034271	1577.138794	662.388245	876.940613	616.353271	499.096008	312.002136	679.650635	391.99588	3027.951172	1203.60144	1596.898926
281057	NM_174013,XM_005216354,XM_005216356,XM_005216357,XM_005216358,XM_005216359,XM_005216360,XM_005216361,XM_005216364,XM_015474840,XM_015474841,XM_015474842,XM_015474843,XM_024974980,XM_024974981,XM_024974982	CD44	CD44 molecule (Indian blood group)	protein_coding	NP_776438.2;XP_005216411.1;XP_005216413.1;XP_005216414.1;XP_005216415.1;XP_005216416.1;XP_005216417.1;XP_005216418.1;XP_005216421.1;XP_015330326.1;XP_015330327.1;XP_015330328.1;XP_015330329.1;XP_024830748.1;XP_024830749.1;XP_024830750.1	5.58E-06	0.00420261	-2.175972111	0.221292719	629	171	598	898	224	864	789	4849	4.218778	1.638868	3.919453	8.153364	1.927907	7.957598	6.776439	29.966436	8.035445	3.210074	6.905555	14.70303	3.667991	15.277803	12.31322	54.568539
100139161	XM_015472916,XM_024997095,XM_024997096,XM_024997097,XM_024997098	TIAM2	T cell lymphoma invasion and metastasis 2, transcript variant X1	protein_coding	XP_015328402.2;XP_024852863.1;XP_024852864.1;XP_024852865.1;XP_024852866.1	5.57E-06	0.00420261	-1.378237488	0.384688475	373	418	633	1086	457	1155	676	1358	0.736722	1.516096	1.255872	3.10631	1.168146	3.251085	1.718963	2.566214	1.403223	2.969597	2.212679	5.601634	2.222486	6.241763	3.123465	4.673046
509610	NM_001192228,XM_010805141,XM_010805143,XM_024991564	GNPTAB	N-acetylglucosamine-1-phosphate transferase alpha and beta subunits	protein_coding	NP_001179157.2;XP_010803443.1;XP_010803445.1;XP_024847332.1	9.39E-06	0.006488193	-1.176283811	0.442489826	1291	682	1576	1621	891	2373	1838	2712	3.529328	2.729139	4.307486	6.392462	3.208791	9.219157	6.538449	6.824206	6.722258	5.345603	7.589217	11.527581	6.10497	17.699873	11.880777	12.426803
781292	NM_001099948	TNMD	tenomodulin	protein_coding	NP_001093418.1	9.25E-06	0.006488193	-7.381389959	0.005997637	0	0	0	4	0	9	3	141	0	0	0	0.066225	0	0.172965	0.055702	1.892851	0	0	0	0.119424	0	0.332077	0.101214	3.446861
64986890	rna-KEH36_t05	.	tRNA-Gln	tRNA	.	1.13E-05	0.007470883	-1.084521394	0.471548676	1139	797	1320	1710	903	1036	1885	3621	218.0979	216.653152	251.473129	464.784058	224.055618	281.321014	465.102875	647.52417	415.407837	424.361572	443.062103	838.148865	426.282837	540.108643	845.121399	1179.134277
338446	NM_177945,XM_010806009,XM_010806011,XM_015471552,XM_024993058,XM_024993059,XM_024993060	PPARGC1A	PPARG coactivator 1 alpha	protein_coding	NP_808814.1;XP_010804311.1;XP_010804313.1;XP_015327038.1;XP_024848826.1;XP_024848827.1;XP_024848828.1	1.39E-05	0.00855958	-2.73335527	0.150375843	1503	2737	3145	5193	2002	22240	18762	2698	3.261644	8.510549	7.056881	16.291747	5.620799	68.706363	53.835167	5.475405	6.212408	16.66973	12.433282	29.379042	10.693999	131.90944	97.821916	9.97065
540262	NM_001083494,XM_005223483,XM_005223484,XM_005223485	DLK2	delta like non-canonical Notch ligand 2	protein_coding	NP_001076963.1;XP_005223540.1;XP_005223541.1;XP_005223542.1	1.39E-05	0.00855958	-2.421853864	0.1866162	95	35	37	80	14	291	167	300	0.806226	0.403701	0.312386	0.964421	0.144714	3.56138	1.842409	2.423735	1.535607	0.790735	0.550383	1.739148	0.275329	6.837498	3.347774	4.413595
100270684	NM_001145035	C15H11orf96	chromosome 15 open reading frame, human C11orf96	protein_coding	NP_001138507.1	1.45E-05	0.008579953	-2.368605891	0.193632645	728	375	476	664	472	4701	1536	1720	7.26855	5.315909	4.725443	9.407867	6.109688	66.595863	19.764994	16.045218	13.8443	10.412346	8.325601	16.965284	11.624146	127.857491	35.914242	29.218159
539321	NM_001040564	SERTAD1	SERTA domain containing 1	protein_coding	NP_001035654.1	1.65E-05	0.009447531	-1.231296275	0.425934568	611	477	351	841	435	835	1018	1284	7.16583	7.949597	4.094117	13.996704	6.60269	13.889273	15.390074	14.061186	13.648651	15.570987	7.213287	25.240372	12.562121	26.666035	27.964739	25.605263
615135	NM_001035462,XM_005225346	IPMK	inositol polyphosphate multikinase	protein_coding	NP_001030539.1;XP_005225403.1	2.69E-05	0.01486003	-2.786275152	0.144959807	117	188	294	240	112	2287	854	365	0.338065	0.726608	0.742532	0.83157	0.692675	8.354974	2.79591	0.917396	0.643908	1.423218	1.308243	1.499579	1.317866	16.040726	5.080347	1.670568
112446708	XR_003034761	LOC112446708	uncharacterized LOC112446708	lncRNA	.	2.92E-05	0.015615539	-7.372232455	0.006035829	0	0	0	25	0	38	29	0	0	0	0	0.195962	0	0.297881	0.208591	0	0	0	0	0.353379	0	0.571903	0.379023	0
538167	XM_002685539,XM_003585764	CCNYL1	cyclin Y like 1, transcript variant X2	protein_coding	XP_002685585.1;XP_003585812.2	4.47E-05	0.022517076	-0.905438563	0.533870389	797	455	920	1011	683	1050	920	1796	3.05376	2.473899	3.508967	5.499606	3.39154	5.702373	4.539718	6.432436	5.816452	4.845659	6.182333	9.917484	6.452664	10.947993	8.248953	11.713395
100848355	XM_024999669,XM_024999670	BRD3OS	BRD3 opposite strand, transcript variant X1	protein_coding	XP_024855437.1;XP_024855438.1	4.48E-05	0.022517076	-2.975703511	0.127122957	8	5	8	11	3	20	45	117	0.057037	0.046952	0.056555	0.115105	0.018965	0.206897	0.429797	0.820302	0.108637	0.091966	0.099642	0.20757	0.036082	0.397222	0.780967	1.49376
516722	NM_001075744,XM_024986258,XM_024986259	ASB5	ankyrin repeat and SOCS box containing 5	protein_coding	NP_001069212.1;XP_024842026.1;XP_024842027.1	4.96E-05	0.024172604	-2.089442954	0.234971396	10173	20017	20362	51026	8557	59627	70191	18575	48.565548	135.751019	96.770702	345.880958	52.935826	403.750688	431.88608	82.818339	92.50209	265.897407	170.49707	623.729944	100.714437	775.16151	784.764416	150.811258
538437	NM_001083732,NM_001276305,XM_010812230,XM_010812231	GEM	GTP binding protein overexpressed in skeletal muscle	protein_coding	NP_001077201.2;NP_001263234.1;XP_010810532.1;XP_010810533.1	5.70E-05	0.027019006	-1.615295654	0.326398051	109	181	374	336	98	341	592	802	0.620701	1.483581	2.143913	2.693823	0.733995	2.809689	4.40497	4.319482	1.182238	2.90591	3.777289	4.857794	1.396481	5.394325	8.004111	7.865727
112446423	XR_003034411,XR_003034412	LOC112446423	uncharacterized LOC112446423, transcript variant X2	lncRNA	.	6.34E-05	0.029219349	3.395824407	10.52555503	453	114	51	53	886	3	40	40	1.035219	0.366965	0.115751	0.168126	2.628879	0.006466	0.115294	0.085396	1.971765	0.71878	0.203938	0.303183	5.001643	0.012415	0.209495	0.155505
505766	NM_001304265,XM_024993098,XM_024993099	BMP2K	BMP2 inducible kinase	protein_coding	NP_001291194.1;XP_024848866.1;XP_024848867.1	7.11E-05	0.031852157	-1.793228714	0.28852561	708	521	702	490	434	2822	1194	2848	1.170995	1.230686	1.102851	1.175059	0.847351	6.391407	2.396412	4.433616	2.230377	2.410563	1.943076	2.118994	1.61215	12.270874	4.354433	8.073564
538465	NM_001076103,XM_005214812	TRIB3	tribbles pseudokinase 3	protein_coding	NP_001069571.1;XP_005214869.1	7.60E-05	0.033180062	-2.085352978	0.235638474	81	19	52	68	52	117	157	551	0.293374	0.097699	0.188877	0.351196	0.247716	0.603353	0.734929	1.882815	0.558784	0.191364	0.332775	0.633314	0.471298	1.158379	1.335413	3.428586
64986891	rna-KEH36_t06	.	tRNA-Met	tRNA	.	9.50E-05	0.040381115	-1.01938551	0.493326431	2343	1322	2603	3061	1870	1975	3377	7113	468.043121	375.047577	517.72876	868.305786	483.996643	559.666687	869.635681	1327.339844	891.474854	734.61084	912.169006	1565.822876	920.840515	1074.504761	1580.183105	2417.070557
614183	NM_001081618,XM_005206121	NUDT4	nudix hydrolase 4	protein_coding	NP_001075087.1;XP_005206178.1	0.000104974	0.042282083	-1.885189907	0.270708125	3101	7730	10113	15478	3431	24637	21243	10630	12.297123	43.586748	39.95269	87.249276	17.604902	138.630146	108.599331	39.395977	23.422149	85.37397	70.391312	157.337326	33.494666	266.15622	197.331864	71.739631
517192	NM_001103253	JUND	JunD proto-oncogene, AP-1 transcription factor subunit	protein_coding	NP_001096723.1	0.000107101	0.042282083	-1.762910482	0.294653134	2647	2063	6971	9843	4206	16298	8987	7278	20.81381	23.038965	54.580475	109.910385	42.854755	181.79158	91.092651	53.454887	39.643753	45.126743	96.163506	198.202301	81.534431	349.021912	165.521118	97.340752
539665	XM_002686810	LRRN3	leucine rich repeat neuronal 3	protein_coding	XP_002686856.1	0.000102736	0.042282083	-2.312014352	0.201379069	7	8	9	56	19	36	49	50	0.019104	0.033005	0.027934	0.24896	0.077901	0.1581	0.197952	0.146595	0.036388	0.064647	0.049216	0.448952	0.148213	0.303537	0.359691	0.266948
540852	NM_001206853,XM_015473194,XM_024997782,XM_024997783,XM_024997784,XM_024997785,XM_024997786,XM_024997787,XM_024997788	SAMD4A	sterile alpha motif domain containing 4A	protein_coding	NP_001193782.1;XP_015328680.1;XP_024853550.1;XP_024853551.1;XP_024853552.1;XP_024853553.1;XP_024853554.1;XP_024853555.1;XP_024853556.1	0.000126287	0.048696714	-1.137581856	0.454520775	2684	2132	4488	3471	1604	5885	3956	7327	5.034143	5.881162	8.446061	9.922863	4.064415	15.448583	9.403923	13.749074	9.588457	11.519512	14.880832	17.893977	7.73286	29.659753	17.087523	25.036906
617958	NM_001076486,XM_005225221	C25H7orf61	chromosome 25 open reading frame, human C7orf61	protein_coding	NP_001069954.1;XP_005225278.2	0.000136284	0.050215933	1.527384993	2.882628643	150	173	112	48	134	45	31	54	1.575707	2.586867	1.122663	0.725659	1.873468	0.639122	0.398823	0.540453	3.001225	5.066933	1.977982	1.308586	3.564414	1.227051	0.724686	0.984159
104970902	XR_001500607	LOC104970902	uncharacterized LOC104970902	lncRNA	.	0.000134061	0.050215933	4.104822055	17.20578792	139	2394	537	88	326	8	20	88	0.914473	22.446884	3.525424	0.821577	2.782058	0.071673	0.168263	0.540353	1.741784	43.967022	6.211327	1.481556	5.293077	0.137605	0.305744	0.983977
524917	NM_001034552,XM_005224179,XM_005224180,XM_024984281,XM_024984282	MRO	maestro	protein_coding	NP_001029724.1;XP_005224236.1;XP_005224237.1;XP_024840049.1;XP_024840050.1	0.000145541	0.052461168	1.576452605	2.982356257	248	333	195	60	113	43	58	126	1.417478	2.4772	1.096099	0.467513	0.801257	0.296651	0.438338	0.669803	2.699849	4.852125	1.931179	0.84307	1.524453	0.56954	0.796486	1.219704
504819	XM_003585886,XM_005204429,XM_005204430,XM_005204431,XM_024990102,XM_024990103	NEXN	nexilin F-actin binding protein, transcript variant X2	protein_coding	XP_003585934.2;XP_005204486.1;XP_005204487.1;XP_005204488.1;XP_024845870.1;XP_024845871.1	0.000154786	0.054606366	-1.011520199	0.496023302	41633	40117	56857	41814	34279	81779	80145	105868	155.765043	207.397285	207.191009	216.869671	162.372233	435.38419	386.754242	369.278921	296.68336	406.231965	365.042897	391.082851	308.925531	835.894772	702.756967	672.452753
509670	NM_001245928,XM_005222401,XM_015459414	XIRP1	xin actin binding repeat containing 1	protein_coding	NP_001232857.1;XP_005222458.1;XP_015314900.1	0.000158218	0.054654585	-2.112197202	0.231294489	28803	53657	89230	212561	19434	204010	149482	55311	64.033026	173.404506	201.993311	692.600014	56.806428	644.115814	428.205894	115.032417	121.962767	339.649804	355.885265	1248.971266	108.078557	1236.638797	778.077244	209.472718
281668	NM_174264,XM_005211655	CCNB2	cyclin B2	protein_coding	NP_776689.2;XP_005211712.1	0.000174922	0.058007639	5.810306958	56.11470427	9	11	16	0	11	0	0	0	0.077821	0.12742	0.145377	0	0.127401	0	0	0	0.148225	0.249579	0.256135	0	0.24239	0	0	0
789607	gene-LOC789607	LOC789607	.	pseudogene	.	0.000174283	0.058007639	-5.865754046	0.017148735	0	0	1	12	0	1	19	41	0	0	0.002476	0.450635	0	0.005239	0.63544	1.019999	0	0	0.004362	0.812633	0	0.010059	1.154634	1.857406
534129	NM_001319882,XM_003585978,XM_015469829,XM_015469830,XM_015469831,XM_024990746,XM_024990747,XM_024990748	CREB5	cAMP responsive element binding protein 5	protein_coding	NP_001306811.1;XP_003586026.2;XP_015325315.2;XP_015325316.2;XP_015325317.2;XP_024846514.1;XP_024846515.1;XP_024846516.1	0.00018027	0.058609119	-1.545976311	0.342463868	860	1496	1129	2329	489	1607	3644	2575	1.880675	4.096786	2.134253	6.086204	1.141574	4.298604	8.585236	4.561978	3.582094	8.02443	3.760267	10.975304	2.171932	8.252896	15.599916	8.307312
511689	XM_005201440	HEG1	heart development protein with EGF like domains 1	protein_coding	XP_005201497.1	0.00020551	0.065529916	-0.956480292	0.515312576	2168	1812	3045	2598	1141	2516	2909	6583	3.202166	3.800187	4.47623	5.447196	2.182175	5.270506	5.537673	9.079931	6.099119	7.443479	7.886519	9.822974	4.151754	10.118854	10.062304	16.534452
540149	NM_001076202	CYP4B1	cytochrome P450, family 4, subfamily B, polypeptide 1	protein_coding	NP_001069670.1	0.000217361	0.068001183	8.474852476	355.7826816	177	137	466	0	0	0	0	2	1.376058	1.508975	3.607114	0	0	0	0	0.009857	2.620957	2.955651	6.355254	0	0	0	0	0.017949
613895	NM_001076295,XM_005213960,XM_005213963,XM_024999952	TEX30	testis expressed 30	protein_coding	NP_001069763.2;XP_005214017.1;XP_005214020.1;XP_024855720.1	0.000247267	0.075333159	-1.78628025	0.28991859	227	74	94	280	153	307	697	308	2.668522	1.237399	1.10261	4.731614	2.259653	5.199763	10.64159	3.392015	5.082694	2.42371	1.942652	8.532559	4.299162	9.983031	19.336445	6.176822
534297	NM_001206050	METRNL	meteorin like, glial cell differentiation regulator	protein_coding	NP_001192979.1	0.000250183	0.075333159	-1.482250036	0.357930146	197	221	176	175	142	413	357	1166	1.772679	2.829178	1.577337	2.239958	1.653932	5.277909	4.14834	9.813225	3.376396	5.54155	2.779058	4.039335	3.146732	10.133066	7.537796	17.869772
511735	NM_001014902	HBG	hemoglobin, gamma	protein_coding	NP_001014902.1	0.000254427	0.075333159	2.796395227	6.947024703	56	158	50	19	63	13	2	7	1.214606	4.881315	1.077385	0.564577	1.762509	0.382605	0.056231	0.139993	2.313443	9.561099	1.898209	1.018106	3.353307	0.734564	0.102175	0.254926
539379	NM_001192234	ABRA	actin binding Rho activating protein	protein_coding	NP_001179163.1	0.00028013	0.081488406	-2.222794197	0.214226046	957	2063	3264	8636	844	4319	10841	1588	7.89249	24.171284	26.809353	101.161308	9.021018	50.534687	115.271858	12.229492	15.032709	47.344631	47.234501	182.425018	17.163174	97.021614	209.456284	22.269768
515491	NM_001192415,XM_005210029,XM_024995705	CEMIP2	cell migration inducing hyaluronidase 2	protein_coding	NP_001179344.1;XP_005210086.1;XP_024851473.1	0.000288314	0.082422899	-2.050662537	0.24137321	775	725	942	1140	1367	5706	4596	1549	1.756788	2.327135	2.106385	3.633296	3.958228	18.180128	13.244635	3.297108	3.346129	4.558191	3.711169	6.551953	7.53083	34.904056	24.06634	6.003998
617437	NM_001046600,XM_024989737	RGS4	regulator of G protein signaling 4	protein_coding	NP_001040065.1;XP_024845505.1	0.00029458	0.082787072	-2.689702429	0.154995429	13	14	9	24	8	17	36	260	0.060451	0.090738	0.04387	0.166137	0.051296	0.119591	0.226043	1.225432	0.11514	0.17773	0.077294	0.299596	0.097595	0.229603	0.410734	2.231497
517432	XM_024987414,XM_024987416,XM_024987417,XM_024987418,XM_024987419	IGSF9B	immunoglobulin superfamily member 9B, transcript variant X4	protein_coding	XP_024843182.1;XP_024843184.1;XP_024843185.1;XP_024843186.1;XP_024843187.1	0.00031111	0.085975151	2.989944098	7.944432127	182	495	25	19	62	7	15	71	0.169789	0.775305	0.022377	0.023952	0.074886	0.008611	0.01719	0.061245	0.323395	1.518601	0.039426	0.043193	0.142477	0.016531	0.031236	0.111528
536137	NM_001206093,XM_024991940,XM_024991941	ADAMTS20	ADAM metallopeptidase with thrombospondin type 1 motif 20	protein_coding	NP_001193022.1;XP_024847708.1;XP_024847709.1	0.000332833	0.089469733	-1.033196848	0.488626208	1416	1215	1677	1912	1365	3245	1856	3104	3.445982	4.224346	3.848148	6.836557	4.476158	11.265458	5.879442	7.243994	6.563512	8.274287	6.779923	12.328419	8.516231	21.628568	10.683319	13.191232
540358	XM_002690047,XM_024996926,XM_024996927,XM_024996928,XM_024996929,XM_024996930,XM_024996932	TPBG	trophoblast glycoprotein, transcript variant X5	protein_coding	XP_002690093.1;XP_024852694.1;XP_024852695.1;XP_024852696.1;XP_024852697.1;XP_024852698.1;XP_024852700.1	0.000334547	0.089469733	-1.817149453	0.283781126	36	55	38	66	35	70	92	407	0.182106	0.415225	0.198403	0.440632	0.222742	0.526453	0.556308	2.061047	0.346855	0.813306	0.349559	0.794596	0.423783	1.010738	1.010848	3.753144
515406	NM_001098035,XM_005222458,XM_024982671,XM_024982672,XM_024982673	CSRNP1	cysteine and serine rich nuclear protein 1	protein_coding	NP_001091504.1;XP_005222515.1;XP_024838439.1;XP_024838440.1;XP_024838441.1	0.000356896	0.093931601	-1.63136466	0.32278274	362	924	1580	3126	1124	2819	2212	2152	1.42889	4.831385	5.722874	14.489037	5.371456	14.446409	10.158492	7.538834	2.721586	9.463303	10.08294	26.128199	10.219604	27.735682	18.458625	13.728131
504755	NM_001045897,XM_005206516,XM_015471070	NAB2	NGFI-A binding protein 2	protein_coding	NP_001039362.1;XP_005206573.1;XP_015326556.1	0.000381143	0.098745788	-1.060192637	0.479568021	264	271	347	333	132	347	399	900	1.46243	2.143078	1.927491	2.618923	0.963738	2.773484	2.858208	4.723166	2.785468	4.197677	3.395981	4.722725	1.833583	5.324817	5.193547	8.600833
281375	NM_174137,XM_010819479,XM_024984644	SERPINE1	serpin family E member 1	protein_coding	NP_776562.1;XP_010817781.1;XP_024840412.1	0.000394434	0.100617057	-1.918852149	0.264464843	918	665	1132	7081	1390	1146	1675	3398	4.116148	3.746667	4.242471	44.486017	8.338402	7.443193	9.774904	13.940724	7.839966	7.338648	7.474668	80.221997	15.864446	14.290197	17.76162	25.385903
535702	NM_001083727,XM_024999921	KLF5	Kruppel like factor 5	protein_coding	NP_001077196.1;XP_024855689.1	0.000418494	0.105137138	-1.685369247	0.310923325	501	170	329	343	296	1481	802	796	2.085698	1.080075	1.36362	2.024135	1.591899	8.743047	4.300274	3.093853	3.972598	2.115557	2.402516	3.650139	3.028709	16.785786	7.81387	5.633872
514526	NM_001015598	KLHL40	kelch like family member 40	protein_coding	NP_001015598.1	0.000445561	0.110266328	-1.968840093	0.255458334	24564	8985	38681	30122	6387	110675	47335	38560	182.661942	94.907074	286.360748	318.029968	61.539005	1167.254761	453.662476	267.794891	347.913513	185.895798	504.529388	573.506104	117.082642	2241.01416	824.333435	487.651489
777788	NM_001078163,XM_024992287	DDIT3	DNA damage inducible transcript 3	protein_coding	NP_001071631.1;XP_024848055.1	0.000490642	0.119637307	-1.148778002	0.451007083	343	533	465	803	315	532	985	953	5.273389	11.686112	7.128767	17.52035	6.311617	11.735489	19.755144	13.711849	10.044146	22.889752	12.559937	31.594591	12.008332	22.530981	35.896349	24.969122
507817	NM_001076814,XM_010818819,XM_024984204,XM_024984205,XM_024984206	ME2	malic enzyme 2	protein_coding	NP_001070282.1;XP_010817121.1;XP_024839972.1;XP_024839973.1;XP_024839974.1	0.000525159	0.124395111	1.194278748	2.288304034	3626	5878	6192	1084	3434	2237	1869	2133	12.115442	24.125992	17.637907	6.746549	13.695129	9.092255	9.892624	6.41706	23.076105	47.255917	31.07564	12.166109	26.056027	17.456233	17.975525	11.685393
523615	XM_002689146,XM_005209325,XM_005209326	MIDN	midnolin, transcript variant X1	protein_coding	XP_002689192.2;XP_005209382.2;XP_005209383.2	0.000519872	0.124395111	-1.142416556	0.453000153	869	930	781	1452	368	1311	1188	1733	3.655146	5.464273	3.190394	8.483641	2.002236	7.651803	6.331868	6.707143	6.961902	10.702947	5.621048	15.29862	3.809406	14.690707	11.505404	12.213631
616416	XM_005213872	KCTD12	potassium channel tetramerization domain containing 12	protein_coding	XP_005213929.1	0.000579096	0.134112992	-1.371302454	0.386542124	440	652	566	471	611	1258	1203	3053	0.98412	2.070847	1.259295	1.496831	1.770185	3.991195	3.470301	6.380669	1.874439	4.056196	2.21871	2.699247	3.367912	7.662701	6.305757	11.619126
535622	NM_001099071,XM_010811244,XM_025000730	MAP3K8	mitogen-activated protein kinase kinase kinase 8	protein_coding	NP_001092541.1;XP_010809546.1;XP_024856498.1	0.00059045	0.134112992	-1.529008401	0.346515454	191	103	278	146	106	610	310	607	0.991921	0.413261	1.233124	0.807601	0.500516	4.023687	1.892613	2.859924	1.889296	0.80946	2.1726	1.456354	0.952272	7.725084	3.438998	5.20789
281983	NM_174423	PLAUR	plasminogen activator, urokinase receptor	protein_coding	NP_776848.1	0.000588202	0.134112992	-1.871841578	0.273224436	61	42	77	69	35	85	88	615	0.636915	0.624718	0.807688	1.028936	0.464785	1.255883	1.185377	6.047334	1.213123	1.223644	1.423039	1.855488	0.884289	2.411172	2.153905	11.012126
493729	NM_001013001	WNT2	Wnt family member 2	protein_coding	NP_001013019.1	0.000626829	0.140452103	-6.801667277	0.008963841	0	0	0	0	0	5	4	98	0	0	0	0	0	0.041369	0.025479	0.556728	0	0	0	0	0	0.079424	0.046297	1.013795
508960	NM_001015552	KCNA5	potassium voltage-gated channel subfamily A member 5	protein_coding	NP_001015552.1	0.00065211	0.144168563	1.275445292	2.42073523	264	335	491	136	416	79	185	146	1.652396	2.977443	3.060012	1.203978	3.374895	0.701205	1.488923	0.852502	3.147295	5.831958	5.391333	2.171143	6.420995	1.346245	2.705468	1.552397
516658	XM_002692501,XM_010811762,XM_025001330	RIPOR3	RIPOR family member 3, transcript variant X3	protein_coding	XP_002692547.1;XP_010810064.1;XP_024857098.1	0.000690605	0.150669942	0.829231693	1.776738908	793	715	735	355	560	229	334	515	2.337554	2.993864	2.156068	1.483881	2.134297	0.952951	1.266401	1.417324	4.452304	5.864124	3.798704	2.675894	4.060663	1.829572	2.301132	2.580931
507031	NM_001077864	STX7	syntaxin 7	protein_coding	NP_001071332.1	0.000717333	0.150917534	-0.647807845	0.638249388	2628	2449	2706	2563	1958	2796	3415	5152	16.619946	21.992538	17.033457	23.012135	16.042992	25.073059	27.831593	30.426018	31.655767	43.077091	30.010679	41.497971	30.523012	48.137802	50.57177	55.405434
526097	XM_005224613,XM_010819183,XM_010819185,XM_015460246,XM_024985377,XM_024985379	TELO2	telomere maintenance 2, transcript variant X5	protein_coding	XP_005224670.2;XP_010817485.2;XP_010817487.2;XP_015315732.2;XP_024841145.1;XP_024841147.1	0.000726351	0.150917534	0.786663847	1.725080693	1281	776	1176	463	701	455	360	736	4.128568	3.48262	3.714537	2.079773	2.912731	2.040388	1.465276	2.170898	7.863622	6.821457	6.544519	3.750473	5.541693	3.917344	2.662499	3.953181
616826	NM_001191497,XM_005203260	IFNLR1	interferon lambda receptor 1	protein_coding	NP_001178426.2;XP_005203317.1	0.000723695	0.150917534	-2.405385458	0.188758634	112	61	198	560	3	181	298	568	0.35562	0.273298	0.628571	2.540494	0.008288	0.818904	1.236064	1.708359	0.677344	0.535313	1.107458	4.581293	0.015769	1.572215	2.246006	3.110902
513210	XM_002686507,XM_005204879	LOC513210	fatty acid amide hydrolase-like, transcript variant X1	protein_coding	XP_002686553.3;XP_005204936.1	0.000737249	0.150917534	2.22171592	4.66447891	56	126	157	32	99	5	30	11	0.333664	1.091597	0.948079	0.268254	0.774679	0.034666	0.227711	0.057125	0.635524	2.138127	1.670389	0.483744	1.473887	0.066555	0.413765	0.104024
539001	NM_001034657,XM_005204041	TSPAN2	tetraspanin 2	protein_coding	NP_001029829.1;XP_005204098.1	0.00073156	0.150917534	-1.574115151	0.335849049	40	12	78	72	37	98	92	171	0.216435	0.074447	0.353537	0.464539	0.213555	0.63	0.535761	0.724364	0.41224	0.145821	0.622884	0.837708	0.406305	1.209538	0.973512	1.319058
515561	NM_001205811,XM_005210492,XM_010808216,XM_010808217,XM_010808219,XM_010808220,XM_015472673,XM_024995706,XM_024995707,XR_808518	ZNF462	zinc finger protein 462	protein_coding	NP_001192740.2;XP_005210549.1;XP_010806518.1;XP_010806519.1;XP_010806521.1;XP_010806522.1;XP_015328159.1;XP_024851474.1;XP_024851475.1	0.000768113	0.153446684	-0.839780441	0.558728594	1965	1226	2459	2295	1889	3005	2799	3565	2.689619	2.454325	3.364764	4.433792	4.093218	5.635901	4.745595	4.544537	5.122876	4.807322	5.928262	7.995493	7.787659	10.820373	8.623048	8.27555
531462	XM_025002017	LOC531462	diphosphoinositol polyphosphate phosphohydrolase 2-like	protein_coding	XP_024857785.1	0.000760978	0.153446684	-1.796991275	0.287774113	56	99	188	302	67	371	301	123	0.238543	0.601478	0.797335	1.830524	0.370268	2.251682	1.659399	0.488983	0.45435	1.178124	1.404797	3.300998	0.704464	4.323007	3.015233	0.890432
504752	NM_001193223,XM_005222135,XM_024981622	EIF5	eukaryotic translation initiation factor 5	protein_coding	NP_001180152.1;XP_005222192.1;XP_024837390.1	0.000810102	0.15852407	-1.043522195	0.485141602	14814	15504	20756	18530	17012	40402	27108	36884	47.974819	71.197143	66.388893	85.724973	72.26485	186.1092	113.483101	113.074146	91.376932	139.454835	116.968372	154.588543	137.489388	357.311314	206.205977	205.906748
287013	NM_001166509,XM_024985040	COL11A1	collagen type XI alpha 1 chain	protein_coding	NP_001159981.2;XP_024840808.1	0.00081265	0.15852407	-3.140005195	0.113439486	31	7	19	9	44	57	58	1044	0.057532	0.0163	0.033993	0.021608	0.105119	0.151518	0.139582	1.907103	0.10958	0.031927	0.05989	0.038967	0.199998	0.290901	0.25363	3.472813
530401	XM_002692357,XM_005215064,XM_005215066,XM_005215067	NFATC2	nuclear factor of activated T cells 2, transcript variant X3	protein_coding	XP_002692403.3;XP_005215121.2;XP_005215123.2;XP_005215124.2	0.000848	0.163496395	-1.669735673	0.314310926	117	182	219	500	64	160	183	968	0.22249	0.489542	0.437175	1.362375	0.15637	0.433038	0.451317	1.785695	0.423773	0.958871	0.770244	2.456781	0.297506	0.83139	0.820072	3.251729
415113	NM_001075148,XM_024998380	HSPA5	heat shock protein family A (Hsp70) member 5	protein_coding	NP_001068616.1;XP_024854148.1	0.000880774	0.167863314	-1.812898547	0.284618521	13264	4138	18165	18587	5827	14637	62282	16830	74.378198	32.794564	101.634691	148.207573	42.258316	116.676165	450.542419	87.807705	141.667059	64.235169	179.066778	267.263935	80.399668	224.006729	818.664116	159.896832
281615	NM_174239	ALDH1A1	aldehyde dehydrogenase 1 family member A1	protein_coding	NP_776664.1	0.001006346	0.188122785	1.821054256	3.533393085	1068	4687	4395	719	786	707	593	576	7.163513	44.66732	29.352636	6.847122	6.826818	6.724936	5.124748	3.606168	13.644238	87.490501	51.715435	12.34747	12.98854	12.911216	9.311992	6.566791
530358	NM_001205978,XM_005207873,XM_024993243,XM_024993244	KLF3	Kruppel like factor 3	protein_coding	NP_001192907.1;XP_005207930.1;XP_024849011.1;XP_024849012.1	0.001009766	0.188122785	-0.782827647	0.581226487	904	955	1333	1066	742	1056	1713	2321	2.42162	3.631488	3.507273	3.996259	2.512491	3.950296	5.758471	5.686203	4.612423	7.113046	6.179349	7.206487	4.780204	7.58418	10.463502	10.35451
509863	NM_001024507,XM_005203098,XM_010802531,XM_010802533	SESN2	sestrin 2	protein_coding	NP_001019678.1;XP_005203155.1;XP_010800833.1;XP_010800835.1	0.001051346	0.193693028	-2.479798278	0.17926947	73	57	45	71	39	37	100	1298	0.321482	0.313149	0.174823	0.387848	0.192833	0.200989	0.550568	4.857846	0.612321	0.613369	0.308016	0.69941	0.36688	0.38588	1.000417	8.846084
100295626	XM_024983839,XM_024983840	C23H6orf132	chromosome 23 C6orf132 homolog, transcript variant X1	protein_coding	XP_024839607.1;XP_024839608.1	0.001174087	0.213929	-1.17208046	0.443780918	181	73	191	204	67	162	184	504	0.432212	0.248195	0.454513	0.691377	0.205111	0.548085	0.566747	1.125682	0.823227	0.486143	0.800792	1.246766	0.39024	1.052269	1.029815	2.049855
539679	NM_001081733,XM_015471547	KPNA1	karyopherin subunit alpha 1	protein_coding	NP_001075202.1;XP_015327033.1	0.001258274	0.225139529	-0.710117293	0.61127044	6538	4935	8207	6074	5133	9479	7140	13547	18.865191	19.770754	22.700834	23.936314	18.499834	37.419367	25.567258	35.181498	35.93225	38.725253	39.995839	43.164551	35.197345	71.841498	46.457327	64.065112
100848665	XM_015475316	LOC100848665	uncharacterized LOC100848665	protein_coding	XP_015330802.1	0.001268911	0.225139529	2.444175561	5.442145623	23	36	354	22	100	15	7	37	0.147176	0.33183	2.326333	0.206457	0.848433	0.133059	0.052568	0.225318	0.280323	0.649961	4.098689	0.372305	1.614209	0.255461	0.09552	0.410302
614599	XM_005206922	REP15	RAB15 effector protein	protein_coding	XP_005206979.1	0.001276347	0.225139529	-1.640065614	0.320841882	22	13	20	57	10	28	35	54	0.18308	0.148475	0.165288	0.687927	0.101138	0.328964	0.381601	0.430792	0.34871	0.290819	0.291216	1.240545	0.192422	0.631577	0.693394	0.784468
100138153	XM_005212389,XM_005212390,XM_024999280,XM_024999282,XR_003037076	CNNM3	cyclin and CBS domain divalent metal cation transport mediator 3, transcript variant X4	protein_coding	XP_005212446.2;XP_005212447.2;XP_024855048.1;XP_024855050.1	0.00134525	0.232349957	0.693000142	1.616641897	2706	2220	3002	885	1572	1161	1128	2191	5.675812	6.616786	6.288608	2.649948	4.275878	3.454207	3.044536	4.299408	10.810636	12.960392	11.079688	4.778672	8.135183	6.631734	5.532116	7.829173
505945	XM_010804184,XM_010804185,XM_024991036,XM_024991037,XM_024991038,XM_024991039,XM_024991040,XM_024991041,XM_024991042,XM_024991043,XM_024991044,XM_024991045,XM_024991046	SRPK2	SRSF protein kinase 2, transcript variant X10	protein_coding	XP_010802486.1;XP_010802487.1;XP_024846804.1;XP_024846805.1;XP_024846806.1;XP_024846807.1;XP_024846808.1;XP_024846809.1;XP_024846810.1;XP_024846811.1;XP_024846812.1;XP_024846813.1;XP_024846814.1	0.001340732	0.232349957	-0.904928932	0.534059012	756	745	598	781	590	1247	1004	1529	2.514306	2.793464	1.841494	3.113041	2.017401	5.31079	3.745994	4.24935	4.788959	5.471597	3.244466	5.613773	3.838259	10.196193	6.806707	7.738019
286886	NM_174806	GOT2	glutamic-oxaloacetic transaminase 2	protein_coding	NP_777231.1	0.001386535	0.237011751	0.505799669	1.419910178	69653	51382	76398	33760	56444	34162	34861	57034	410.205933	429.856537	447.927704	282.293549	430.740112	285.340546	264.605682	313.700226	781.313171	841.966003	789.188843	509.062317	819.515869	547.825684	480.805298	571.244629
281873	NM_001166500,XM_024991353	ITGA5	integrin subunit alpha 5	protein_coding	NP_001159972.1;XP_024847121.1	0.001420555	0.237921452	-1.01597961	0.494492447	1922	1765	3045	2190	1265	2044	3063	8534	5.95473	7.758215	9.288851	9.523109	5.071226	8.972648	12.215042	24.633637	11.341886	15.196126	16.365717	17.1731	9.648393	17.226599	22.195504	44.857579
541283	NM_001034729,XM_024990870,XM_024990871,XM_024990872,XM_024990873	IFRD1	interferon related developmental regulator 1	protein_coding	NP_001029901.1;XP_024846638.1;XP_024846639.1;XP_024846640.1;XP_024846641.1	0.001418447	0.237921452	-1.892658256	0.26931038	1482	4083	8534	8525	2489	21802	11441	4742	9.015503	35.277729	51.935837	74.009607	19.677337	189.129258	90.163556	27.063329	17.171696	69.09898	91.504012	133.462127	37.437631	363.109525	163.832897	49.28202
768083	NM_001077137,XM_005208528,XM_005208529	USHBP1	USH1 protein network component harmonin binding protein 1	protein_coding	NP_001070605.1;XP_005208585.2;XP_005208586.2	0.001464808	0.242879814	0.762382969	1.696290156	476	337	523	161	313	143	190	418	2.577955	2.618679	2.83578	1.259228	2.208701	1.097244	1.309024	2.115638	4.910194	5.129244	4.996266	2.270776	4.202221	2.106602	2.37858	3.852552
535311	NM_001076052,XM_024997671	HOMER1	homer scaffold protein 1	protein_coding	NP_001069520.1;XP_024853439.1	0.00153839	0.245489628	-0.982629851	0.506056421	4209	3054	6171	4149	4767	8645	8749	9944	15.068265	17.140424	23.94813	22.62246	22.692171	49.963647	40.591411	34.277059	28.700303	33.573188	42.193411	40.795268	43.173586	95.925286	73.757167	62.418138
112447811	XR_003036065	LOC112447811	uncharacterized LOC112447811	lncRNA	.	0.001527718	0.245489628	-1.246241656	0.421544939	220	283	580	947	290	587	510	633	0.644493	1.181197	1.69644	3.951182	1.104296	2.444406	1.931367	1.737632	1.227556	2.313627	2.988902	7.125198	2.101008	4.693018	3.509416	3.164208
529186	NM_001046299	CLN5	CLN5, intracellular trafficking protein	protein_coding	NP_001039764.1	0.001554119	0.245489628	-1.046092627	0.484278001	195	166	312	196	134	434	317	499	2.489522	3.002254	3.969126	3.561004	2.214867	7.874143	5.226614	5.956363	4.741755	5.880557	6.99307	6.421587	4.213954	15.117579	9.497087	10.84647
280787	NM_001080213,XM_024999779	F10	coagulation factor X	protein_coding	NP_001073682.1;XP_024855547.1	0.001509703	0.245489628	6.358540589	82.05620848	7	0	68	0	6	0	0	0	0.044511	0	0.552216	0	0.054273	0	0	0	0.084779	0	0.97293	0	0.103259	0	0	0
112449299	XR_003037809	LOC112449299	uncharacterized LOC112449299	lncRNA	.	0.001554575	0.245489628	-6.276906246	0.012896235	0	0	0	22	0	10	11	0	0	0	0	0.279687	0	0.115805	0.117786	0	0	0	0	0.504361	0	0.222335	0.214024	0
618101	NM_001206547,XM_010803866,XM_010803867,XM_015467211	IQCA1	IQ motif containing with AAA domain 1	protein_coding	NP_001193476.1;XP_010802168.1;XP_010802169.1;XP_015322697.1	0.00173597	0.2715483	2.169842673	4.49974321	36	33	21	2	37	4	7	16	0.144244	0.186184	0.080178	0.011384	0.188042	0.020998	0.032485	0.059758	0.27474	0.364681	0.141263	0.020529	0.357764	0.040315	0.059027	0.108819
510376	NM_001034378	ANKRD1	ankyrin repeat domain 1	protein_coding	NP_001029550.1	0.001775575	0.27403146	-3.021263619	0.123171158	28129	59670	9213	66049	7101	325265	249643	78091	221.476044	667.394531	72.210571	738.392639	72.441132	3632.266357	2533.341553	574.243042	421.842163	1307.234863	127.225388	1331.549561	137.824768	6973.59375	4603.241699	1045.690063
513316	NM_001075612,XM_024998534,XM_024998535	KCNIP3	Kv channel interacting protein 3, calsenilin	protein_coding	NP_001069080.1;XP_024854302.1;XP_024854303.1	0.001784898	0.27403146	-6.157055841	0.014013335	0	0	0	23	0	0	8	16	0	0	0	0.380241	0	0	0.109511	0.175609	0	0	0	0.685692	0	0	0.19899	0.319783
541119	XM_002693523,XM_005216398,XM_010812794,XM_015474856,XM_024975899,XM_024975900	SLC1A2	solute carrier family 1 member 2, transcript variant X1	protein_coding	XP_002693569.2;XP_005216455.1;XP_010811096.1;XP_015330342.1;XP_024831667.1;XP_024831668.1	0.001820614	0.27695039	-1.973926808	0.254559214	301	136	213	603	367	115	1946	938	0.275063	0.218366	0.212295	0.789014	0.428594	0.145626	2.981206	0.793711	0.523907	0.427717	0.374036	1.422836	0.815432	0.279588	5.41704	1.445337
508724	NM_001098912	FAH	fumarylacetoacetate hydrolase	protein_coding	NP_001092382.1	0.001898312	0.286144707	1.413008686	2.662919258	278	475	385	112	403	81	215	96	2.643612	6.426366	3.650635	1.509635	4.974554	1.093117	2.6409	0.846297	5.035248	12.587413	6.431932	2.722337	9.464466	2.098677	4.798682	1.541097
523822	NM_001098056	TNFRSF11B	TNF receptor superfamily member 11b	protein_coding	NP_001091525.1	0.001922515	0.287182232	-3.697542877	0.077077689	27	0	7	5	0	41	72	338	0.162717	0	0.038567	0.042945	0	0.352016	0.571419	1.945114	0.309925	0	0.06795	0.077442	0	0.675835	1.038304	3.54203
538477	NM_001034644,XM_024990797,XM_024990798	RALA	RAS like proto-oncogene A	protein_coding	NP_001029816.1;XP_024846565.1;XP_024846566.1	0.001994464	0.294762823	-0.680265069	0.624050606	1630	1032	1808	1260	995	1444	1860	3508	8.147344	7.41167	11.286158	9.074429	8.838056	14.563359	11.834779	16.052012	15.518126	14.517341	19.884705	16.363991	16.815075	27.960212	21.504543	29.230531
617148	NM_001078068	PPP1R14C	protein phosphatase 1 regulatory inhibitor subunit 14C	protein_coding	NP_001071536.1	0.002008817	0.294762823	-1.110161397	0.463242204	1470	717	1291	1217	1496	2391	1564	5373	9.556291	6.617043	8.357131	11.232418	12.606582	22.052313	13.101987	32.632378	18.201727	12.960895	14.72415	20.255512	23.984983	42.338268	23.80714	59.423191
768311	NM_001078127	YWHAQ	tyrosine 3-monooxygenase/tryptophan 5-monooxygenase activation protein theta	protein_coding	NP_001071595.1	0.00211277	0.307296857	-0.812159705	0.569528639	1533	1275	2054	1282	1153	1637	2453	4636	11.161522	13.183295	14.889374	13.249106	10.875916	16.905376	23.021351	31.531004	21.259186	25.822304	26.233089	23.892223	20.692257	32.456657	41.831253	57.417603
614726	NM_001193067,XM_005217911,XM_024977441,XM_024977442,XM_024977443,XM_024977444	SH2B3	SH2B adaptor protein 3	protein_coding	NP_001179996.1;XP_005217968.2;XP_024833209.1;XP_024833210.1;XP_024833211.1;XP_024833212.1	0.002288628	0.318152353	-0.746848016	0.595904061	546	438	510	533	467	484	681	1487	1.45886	1.64184	1.318831	1.975174	1.62431	1.794919	2.317441	3.653924	2.778668	3.215893	2.323603	3.561847	3.090375	3.446067	4.210936	6.653756
538626	NM_001076115	P4HTM	prolyl 4-hydroxylase, transmembrane	protein_coding	NP_001069583.1	0.002297955	0.318152353	1.092381276	2.132256911	317	470	321	181	324	90	122	240	2.545453	5.357802	2.559931	2.062272	3.363824	1.023959	1.262268	1.800044	4.848286	10.494402	4.510257	3.718912	6.399931	1.9659	2.293622	3.27786
524118	NM_001035349,XM_024998739,XM_024998740,XM_024998741,XM_024998742,XM_024998743,XM_024998744	ARID5A	AT-rich interaction domain 5A	protein_coding	NP_001030426.1;XP_024854507.1;XP_024854508.1;XP_024854509.1;XP_024854510.1;XP_024854511.1;XP_024854512.1	0.002274325	0.318152353	-1.367512493	0.387558905	141	234	216	189	178	454	693	398	0.880096	2.097954	1.342411	1.674206	1.547678	4.013714	5.661882	2.34826	1.676306	4.109292	2.365151	3.019109	2.944574	7.705936	10.287999	4.276158
504746	NM_001097573,XM_005201670,XM_010801364,XM_010801365,XM_024996990,XM_024997071,XM_024997128	ECT2	epithelial cell transforming 2	protein_coding	NP_001091042.1;XP_005201727.1;XP_010799666.1;XP_010799667.1;XP_024852758.1;XP_024852839.1;XP_024852896.1	0.002253085	0.318152353	-1.502971497	0.352825932	72	66	212	380	149	212	354	194	0.241423	0.31268	0.72732	1.839165	0.651369	1.012082	1.558873	0.606479	0.459834	0.612451	1.281442	3.316583	1.23928	1.943096	2.832569	1.104389
783497	XM_002692947	LOC783497	protein phosphatase 1 regulatory subunit 14C	protein_coding	XP_002692993.2	0.002302532	0.318152353	-1.356206159	0.390608119	71	55	74	81	109	220	116	351	0.923878	1.011822	0.960609	1.507888	1.848892	4.106517	1.968891	4.317822	1.759697	1.98187	1.692465	2.719186	3.517658	7.884109	3.577599	7.862703
104969623	XR_808923	LOC104969623	uncharacterized LOC104969623	lncRNA	.	0.00226057	0.318152353	-3.525055076	0.086866572	21	0	4	15	0	35	20	232	0.172378	0	0.030494	0.177978	0	0.416712	0.208863	1.818862	0.328326	0	0.053726	0.32095	0	0.800046	0.379518	3.312128
513038	NM_001034435,XM_024987923,XM_024987933	CTSK	cathepsin K	protein_coding	NP_001029607.1;XP_024843691.1;XP_024843701.1	0.002409067	0.33012178	-1.16798265	0.445043219	1078	1033	1785	761	887	2538	2930	3262	8.124928	10.289195	12.400832	7.921794	7.842146	24.013355	24.961191	22.204925	15.475429	20.153589	21.848611	14.285438	14.92028	46.103277	45.356066	40.434917
521784	XM_002687355,XM_005206409,XR_003034734	ANO6	anoctamin 6, transcript variant X1	protein_coding	XP_002687401.2;XP_005206466.1	0.002445801	0.331635812	-1.09212469	0.469070056	5710	4778	5989	5303	3918	14245	7609	9516	13.62589	16.256353	14.191179	17.863878	12.035969	48.771843	23.443733	21.380982	25.953033	31.841543	25.002963	32.214077	22.899348	93.63713	42.598749	38.934524
539023	NM_001206726,XM_024997722,XM_024997723	TRIM36	tripartite motif containing 36	protein_coding	NP_001193655.1;XP_024853490.1;XP_024853491.1	0.002460117	0.331635812	-1.759089338	0.295434592	78	111	30	80	44	305	222	183	0.256126	0.521188	0.096516	0.376952	0.185239	1.435244	0.950863	0.567267	0.48784	1.020858	0.170049	0.679761	0.352431	2.755527	1.727778	1.032986
505794	NM_001083377	KLHL41	kelch like family member 41	protein_coding	NP_001076846.1	0.002559305	0.337823283	-0.688060321	0.620687793	158768	109884	179754	164437	127192	213356	182730	236844	1033.973511	1016.551147	1165.426025	1520.498657	1073.345825	1970.654785	1533.72876	1440.544312	1969.394165	1991.132935	2053.325195	2741.927734	2042.122192	3783.462891	2786.882324	2623.215088
532333	XM_002685467	CAVIN2	caveolae associated protein 2	protein_coding	XP_002685513.3	0.002536077	0.337823283	-0.923105609	0.527372552	1124	466	1469	964	619	1072	1508	2711	4.793653	2.821036	6.236547	5.838361	3.421042	6.480927	8.287227	10.797121	9.1304	5.525602	10.987964	10.528366	6.508793	12.44274	15.058415	19.661436
782201	NM_001191143,XM_005210123,XM_010807952,XM_024995994	GNE	glucosamine (UDP-N-acetyl)-2-epimerase/N-acetylmannosamine kinase	protein_coding	NP_001178072.2;XP_005210180.1;XP_010806254.1;XP_024851762.1	0.002567139	0.337823283	-0.914060745	0.530689259	557	693	678	692	495	681	1387	1412	1.339779	2.090291	1.443733	2.362698	1.377907	2.059623	4.064876	2.798789	2.551858	4.094282	2.543666	4.260673	2.621573	3.954274	7.386138	5.096564
613597	NM_001206393,XM_015471580	FBXO40	F-box protein 40	protein_coding	NP_001193322.1;XP_015327066.1	0.002610447	0.340817506	0.933543336	1.909961207	23226	29221	45789	11877	17037	13720	10751	14571	53.0838	94.860846	104.138116	38.569573	50.447313	44.46854	31.681753	31.105292	101.10793	185.805256	183.477476	69.552834	95.979863	85.375215	57.567752	56.64239
539364	XM_002693879	BTG2	BTG anti-proliferation factor 2	protein_coding	XP_002693925.2	0.002670602	0.343265493	-1.34619426	0.393328257	742	1077	1895	2621	1671	4166	2515	1920	3.755244	7.748652	9.557129	18.849367	10.967769	29.934637	16.417759	9.082947	7.152559	15.177393	16.838387	33.991219	20.867016	57.47155	29.832109	16.539944
528735	NM_001099042,XM_005203719,XM_005203720,XM_005203721,XM_010802915	S100A1	S100 calcium binding protein A1	protein_coding	NP_001092512.1;XP_005203776.1;XP_005203777.1;XP_005203778.1;XP_010801217.1	0.002657066	0.343265493	1.711762269	3.275606984	112	1073	754	125	362	122	175	247	1.642104	27.190294	9.300979	2.228119	5.205544	1.93095	4.100437	2.551212	3.127691	53.258006	16.387084	4.017984	9.903941	3.707234	7.450753	4.645729
787607	XM_005201922,XM_024996309,XM_024996316	PPP2R3A	protein phosphatase 2 regulatory subunit B''alpha, transcript variant X3	protein_coding	XP_005201979.1;XP_024852077.1;XP_024852084.1	0.002748467	0.347880355	-0.781980898	0.581567721	5080	6070	5931	7746	6219	8410	8857	10967	14.943149	23.887951	17.34563	31.630388	23.052493	33.776753	33.491073	30.233668	28.461996	46.789659	30.560685	57.039342	43.859125	64.848037	60.855403	55.055169
287022	NM_174814,XM_025001429,XM_025001430	YWHAZ	tyrosine 3-monooxygenase/tryptophan 5-monooxygenase activation protein zeta	protein_coding	NP_777239.1;XP_024857197.1;XP_024857198.1	0.002732732	0.347880355	-0.745327913	0.596532269	973	1072	1786	1248	1190	1437	1849	3324	7.326008	11.052595	12.029469	9.291542	8.179631	14.941224	14.887349	21.032149	13.953738	21.648871	21.194318	16.755515	15.562371	28.685678	27.051259	38.299307
504593	NM_001081512,XM_005209524,XM_005209526,XM_005209527,XM_010807408,XM_015472282,XM_024993916	SPRY4	sprouty RTK signaling antagonist 4	protein_coding	NP_001074981.1;XP_005209581.1;XP_005209583.1;XP_005209584.1;XP_010805710.1;XP_015327768.1;XP_024849684.1	0.002815725	0.353400013	-1.128973996	0.457240786	576	548	1274	1306	316	584	1264	2049	1.743348	2.405275	3.832071	5.563038	1.191394	2.436863	5.04441	5.721992	3.320529	4.711245	6.751598	10.031873	2.266718	4.678535	9.166014	10.419683
618094	NM_001101271,XM_015466568	EVA1B	eva-1 homolog B	protein_coding	NP_001094741.1;XP_015322054.1	0.002834702	0.353400013	-0.897667036	0.536754008	170	83	160	142	112	144	203	433	2.270088	1.465749	2.058804	2.730532	1.957069	2.754167	3.477792	5.367237	4.323804	2.870984	3.627336	4.92399	3.723474	5.287728	6.319367	9.773678
515537	NM_001206357	CLDND1	claudin domain containing 1	protein_coding	NP_001193286.1	0.002864823	0.354489783	-1.212712855	0.431456538	1779	1908	3942	2667	1792	6828	4422	3715	11.599949	17.675228	25.593298	24.687878	15.139525	63.150719	37.164631	22.623583	22.094252	34.620716	45.091976	44.519852	28.8041	121.243156	67.530487	41.197289
535277	NM_001101162,XM_005208510,XM_005208511,XM_005208512	TPM4	tropomyosin 4	protein_coding	NP_001094632.1;XP_005208567.1;XP_005208568.1;XP_005208569.1	0.002950175	0.359682678	-0.99935374	0.500224027	2395	1213	2652	2968	2814	2194	3688	9001	14.28149	10.268476	15.760794	25.107609	21.846629	18.551974	28.292806	50.090852	27.201743	20.113009	27.768418	45.276758	41.564875	35.617963	51.409825	91.214877
517584	XM_002686261,XM_010803345,XM_010803346,XM_010803347	LRRC8B	leucine rich repeat containing 8 VRAC subunit B, transcript variant X2	protein_coding	XP_002686307.1;XP_010801647.1;XP_010801648.1;XP_010801649.1	0.002940902	0.359682678	-1.182087017	0.440713496	243	271	670	738	269	765	315	1007	0.508853	0.813853	1.400372	2.220876	0.731736	2.302614	0.85302	1.983071	0.969204	1.594104	2.467269	4.004923	1.392183	4.420791	1.549992	3.61115
317711	NM_001166529	COL4A3	collagen type IV alpha 3 chain	protein_coding	NP_001160001.2	0.003044294	0.36314706	1.425158679	2.685440356	206	155	161	45	51	56	30	47	0.56486	0.60536	0.438294	0.175604	0.178327	0.216308	0.106302	0.119959	1.07588	1.185728	0.772216	0.316669	0.339281	0.415291	0.193158	0.218444
511439	NM_001037458,XM_010816954,XM_024981720	SLC28A1	solute carrier family 28 member 1	protein_coding	NP_001032535.1;XP_010815256.1;XP_024837488.1	0.003034474	0.36314706	-2.154965382	0.224538481	25	22	36	193	9	18	44	73	0.097323	0.113738	0.128948	1.037966	0.039606	0.091673	0.204056	0.245722	0.185371	0.22278	0.227189	1.871774	0.075353	0.176004	0.370783	0.447457
104971301	XR_001494373	LOC104971301	uncharacterized LOC104971301	lncRNA	.	0.003041206	0.36314706	5.979682071	63.10498501	0	28	13	0	8	0	0	0	0	0.52717	0.162145	0	0.127122	0	0	0	0	1.032576	0.285678	0	0.241859	0	0	0
100296004	XM_024997942	MYH6	myosin, heavy chain 6, cardiac muscle, alpha	protein_coding	XP_024853710.1	0.00325303	0.366211033	1.493884753	2.816463457	39272	87768	106960	11041	12210	14603	20004	35108	90.299995	286.675568	244.841202	36.043102	36.378319	47.621349	59.279358	75.391731	171.993088	561.515442	431.377502	64.996826	69.212524	91.428291	107.714355	137.287491
521633	XM_002689410,XM_024995331,XR_003035718,XR_003035719	LNPEP	leucyl and cystinyl aminopeptidase, transcript variant X1	protein_coding	XP_002689456.2;XP_024851099.1	0.003138334	0.366211033	0.785966295	1.724246806	22144	18242	27418	14048	21432	8007	8494	15114	26.500328	31.021384	32.730423	23.958383	33.234095	13.59563	13.111845	16.907519	50.474785	60.762017	57.666636	43.204353	63.230395	26.102269	23.825055	30.788405
281413	NM_177505	PNMT	phenylethanolamine N-methyltransferase	protein_coding	NP_803471.2	0.003220701	0.366211033	1.308611121	2.477029621	3513	4487	6996	1938	2515	1494	1321	771	46.344551	84.087357	91.87645	36.289303	42.994179	27.939159	22.459551	9.498919	88.27179	164.703064	161.874039	65.440796	81.799698	53.64043	40.810429	17.297424
512642	NM_001014908,XM_024977185,XM_024977186,XM_024977187	TRAFD1	TRAF-type zinc finger domain containing 1	protein_coding	NP_001014908.1;XP_024832953.1;XP_024832954.1;XP_024832955.1	0.003125942	0.366211033	-1.608539918	0.327930065	2263	817	1632	1119	591	3039	1200	11356	11.643531	5.97946	8.421446	8.249726	3.913891	22.237055	7.94822	54.885666	22.177263	11.712051	14.837464	14.876797	7.446476	42.692952	14.44242	99.946171
538426	NM_001033763,XM_024994432	DNAJB1	DnaJ heat shock protein family (Hsp40) member B1	protein_coding	NP_001028935.1;XP_024850200.1	0.003290842	0.366211033	-1.359084745	0.389829522	1704	977	1032	782	1254	1586	4666	5281	10.572126	8.576112	6.328644	6.832538	10.027887	13.874769	37.077104	30.531908	20.136573	16.79815	11.150225	12.321172	19.07882	26.638186	67.371453	55.598259
100138783	XM_002691638,XM_005213436	SPOUT1	SPOUT domain containing methyltransferase 1, transcript variant X2	protein_coding	XP_002691684.1;XP_005213493.1	0.003284484	0.366211033	0.663209873	1.583602087	882	700	1461	453	844	470	435	828	5.548919	6.261825	9.163812	4.048721	6.887899	4.190342	3.526452	4.869552	10.568944	12.265124	16.145414	7.301092	13.104754	8.045044	6.407786	8.8674
538880	XM_024993638,XM_024993639,XM_024993640,XM_024993641,XM_024993642,XM_024993643	CPEB2	cytoplasmic polyadenylation element binding protein 2, transcript variant X1	protein_coding	XP_024849406.1;XP_024849407.1;XP_024849408.1;XP_024849409.1;XP_024849410.1;XP_024849411.1	0.003101114	0.366211033	-1.173508626	0.443341824	610	343	406	478	576	1084	1289	942	1.202091	0.962407	0.795826	1.322144	1.474891	3.002285	3.251226	1.742539	2.289605	1.88508	1.40214	2.384234	2.806093	5.764091	5.907682	3.173145
617174	NM_001098470,XM_005219795,XM_005219796,XM_010815576,XM_024978517,XM_024978518,XM_024978519,XM_024978520	ZNF8	zinc finger protein 8	protein_coding	NP_001091940.1;XP_005219852.2;XP_005219853.2;XP_010813878.1;XP_024834285.1;XP_024834286.1;XP_024834287.1;XP_024834288.1	0.003231279	0.366211033	0.865837715	1.822397553	565	451	944	216	623	309	341	350	1.947037	2.25261	3.288216	1.073944	2.804632	1.598731	1.540889	1.173041	3.708491	4.412218	5.793397	1.936652	5.336023	3.069407	2.799894	2.136096
506096	XM_015475394,XM_024977588	HSPA4L	heat shock protein family A (Hsp70) member 4 like, transcript variant X1	protein_coding	XP_015330880.2;XP_024833356.1	0.003168494	0.366211033	-2.528563551	0.173311159	10	16	6	6	10	20	137	68	0.016666	0.036403	0.009814	0.012572	0.020037	0.046872	0.295474	0.105361	0.031743	0.071303	0.017291	0.022672	0.038122	0.089989	0.536894	0.191861
112444354	XM_024985450	NPW	neuropeptide W	protein_coding	XP_024841218.1	0.003243292	0.366211033	-2.450020357	0.18300813	8	0	10	11	4	23	30	39	0.086833	0	0.121122	0.181103	0.058166	0.39381	0.466776	0.441106	0.165389	0	0.213401	0.326584	0.110664	0.756076	0.848162	0.80325
280997	NM_173990	AMD1	adenosylmethionine decarboxylase 1	protein_coding	NP_776415.1	0.003354964	0.367310179	-1.01466475	0.494943329	1479	1712	3221	2736	1673	3651	4155	2916	10.136402	16.672243	21.979797	26.624777	14.855202	35.494061	36.705112	18.669479	19.306656	32.656155	38.725468	48.012676	28.263153	68.145096	66.695511	33.99691
516522	NM_001083695	FRRS1	ferric-chelate reductase 1	protein_coding	NP_001077164.1	0.003345624	0.367310179	-1.539903438	0.343908472	161	41	169	94	36	190	360	350	0.826711	0.296703	0.866268	0.68797	0.238819	1.382688	2.388287	1.684704	1.574624	0.581156	1.526248	1.240622	0.45437	2.654625	4.339669	3.067826
505315	NM_001098872,XM_024991451	AMDHD1	amidohydrolase domain containing 1	protein_coding	NP_001092342.1;XP_024847219.1	0.003367176	0.367310179	1.587768606	3.005840811	79	160	118	25	114	57	13	48	0.158035	0.525256	0.248782	0.07119	0.90045	0.223498	0.032272	0.090583	0.301007	1.028826	0.438321	0.128377	1.713175	0.429095	0.05864	0.164951
3283878	rna-KEH36_p12	ND2	NADH dehydrogenase subunit 2	protein_coding	YP_209206.1	0.003458631	0.374820658	-0.847196826	0.555863738	109264	151557	203970	167854	137988	189786	305636	303683	1445.68396	2848.553955	2686.73584	3153.333496	2365.772705	3561.417969	5211.916992	3752.657959	2753.572754	5579.502441	4733.669434	5686.432129	4501.0625	6837.571777	9470.383789	6833.547363
510442	XM_003586273,XM_005209068,XM_010807066,XM_010807067,XM_010807068,XM_010807071,XM_010807072,XM_010807073,XM_024995041,XM_024995042	DOT1L	DOT1 like histone lysine methyltransferase, transcript variant X7	protein_coding	XP_003586321.2;XP_005209125.1;XP_010805368.1;XP_010805369.1;XP_010805370.1;XP_010805373.1;XP_010805374.1;XP_010805375.1;XP_024850809.1;XP_024850810.1	0.003569193	0.378673098	-1.034384573	0.488224103	12295	5571	14489	11771	4889	20456	10240	20977	21.353899	14.259007	25.304194	30.840586	11.66195	51.361021	24.11706	36.124232	40.672458	27.929317	44.582615	55.61508	22.187749	98.608093	43.822226	65.781815
538967	NM_001046444,XM_024998987,XM_024998988	CDC42EP3	CDC42 effector protein 3	protein_coding	NP_001039909.1;XP_024854755.1;XP_024854756.1	0.00358553	0.378673098	-0.651508918	0.636614129	1821	1394	2387	1943	1240	2046	2439	2785	11.275633	12.000285	14.192154	16.441096	9.612325	17.327193	18.814866	15.969009	21.476534	23.505127	25.004684	29.648362	18.288178	33.266502	34.187802	29.079385
107131603	XM_024981999,XR_001494556,XR_001494557,XR_003031404,XR_003031405	CTXND1	cortexin domain containing 1, transcript variant X5	protein_coding	XP_024837767.1	0.003550941	0.378673098	2.437813015	5.418197621	42	222	52	18	16	10	4	32	0.09117	0.719508	0.112939	0.054622	0.044949	0.028893	0.010564	0.064917	0.173651	1.409311	0.198983	0.0985	0.08552	0.055471	0.019196	0.118213
100847148	XR_003035624	LOC100847148	uncharacterized LOC100847148	lncRNA	.	0.003550069	0.378673098	5.189885223	36.50153482	6	10	5	0	8	0	0	0	0.10668	0.257459	0.08622	0	0.196204	0	0	0	0.203191	0.504288	0.151908	0	0.373293	0	0	0
540568	NM_001191430,XM_005217907,XM_024977411,XR_812339	ATP2A2	ATPase sarcoplasmic/endoplasmic reticulum Ca2+ transporting 2	protein_coding	NP_001178359.1;XP_005217964.1;XP_024833179.1	0.003726499	0.387071686	1.509262646	2.846645113	76916	440963	277200	51180	88127	57970	70685	118235	222.805564	1769.818284	819.88393	208.145832	306.023249	244.777618	256.229316	330.411259	424.374511	3466.56783	1444.526164	375.351089	582.232511	469.948884	465.584902	601.675187
535203	NM_001046397,XM_005224523,XM_015460212,XM_015460213	NTHL1	nth like DNA glycosylase 1	protein_coding	NP_001039862.1;XP_005224580.1;XP_015315698.1;XP_015315699.1	0.003706629	0.387071686	0.806704243	1.749210899	547	373	425	152	278	139	176	416	6.657061	6.382565	4.756104	2.542402	4.509543	2.301238	2.565017	4.706763	12.679604	12.501619	8.379622	4.584736	8.579748	4.41815	4.660799	8.570961
104972724	XR_807257	LOC104972724	uncharacterized LOC104972724	lncRNA	.	0.003735087	0.387071686	-5.921345766	0.016500508	0	0	0	7	0	0	22	11	0	0	0	0.063024	0	0	0.180119	0.06452	0	0	0	0.113652	0	0	0.327287	0.117489
107131196	XM_024990275	KLHL30	kelch like family member 30	protein_coding	XP_024846043.1	0.003771005	0.388366623	-1.747880767	0.297738818	2609	5094	7620	4125	7023	32408	15838	9009	5.681657	15.758865	16.52146	12.756292	19.820145	100.107506	44.458576	18.324528	10.821768	30.867111	29.108606	23.003527	37.709335	192.196548	80.78405	33.368759
540513	NM_001082453,XM_005226302,XM_005226304,XM_005226307,XM_005226308,XM_005226310,XM_010820507,XM_015460981,XM_024986750,XM_024986751,XR_003033059	RHOBTB1	Rho related BTB domain containing 1	protein_coding	NP_001075922.1;XP_005226359.1;XP_005226361.1;XP_005226364.1;XP_005226365.1;XP_005226367.1;XP_010818809.1;XP_015316467.1;XP_024842518.1;XP_024842519.1	0.003867936	0.39346166	0.810982182	1.75440543	5326	4278	4311	2656	4643	1631	1532	4116	19.500328	21.962984	15.333067	13.656952	21.813335	8.478238	7.076617	13.877929	37.141989	43.019208	27.014819	24.627694	41.501535	16.277382	12.858662	25.271552
514807	NM_001081523,XM_024995690	HABP4	hyaluronan binding protein 4	protein_coding	NP_001074992.1;XP_024851458.1	0.003851142	0.39346166	-0.860416546	0.550793505	1572	870	846	1317	642	1263	1142	2934	8.066397	6.333455	4.321014	9.593859	4.272153	9.181083	7.544605	14.058983	15.363947	12.405428	7.61305	17.300683	8.128096	17.626774	13.709024	25.60125
100300938	XR_238134	LOC100300938	uncharacterized LOC100300938	lncRNA	.	0.003901039	0.394409326	1.236171928	2.355726297	380	1348	843	243	584	300	279	432	1.802725	9.093494	3.98472	1.635253	3.593498	2.018378	1.705091	1.915434	3.433623	17.811556	7.020545	2.948864	6.836903	3.875087	3.098258	3.487983
534656	NM_001083480,XM_024989470	CAPZA1	capping actin protein of muscle Z-line alpha subunit 1	protein_coding	NP_001076949.1;XP_024845238.1	0.004013743	0.40312339	-0.614590154	0.653115406	2208	1502	2865	2149	2238	2374	2899	4946	13.135289	12.638264	16.920053	18.089961	17.202706	19.949727	22.136218	27.366399	25.018591	24.754744	29.810876	32.621777	32.729459	38.301511	40.22291	49.833901
107131647	XR_001494687	LOC107131647	uncharacterized LOC107131647	lncRNA	.	0.004035853	0.40312339	-1.693678558	0.309137685	37	12	54	133	91	105	187	115	1.006615	0.438148	1.467788	5.225192	3.249336	4.104553	6.659861	2.976571	1.917285	0.858206	2.586046	9.422631	6.18211	7.880337	12.101388	5.420302
617439	NM_001206327,NM_001206328	TNFRSF12A	TNF receptor superfamily member 12A	protein_coding	NP_001193256.1;NP_001193257.1	0.004102617	0.407338236	-1.480037724	0.358479438	4435	6252	12579	10566	1525	18026	15205	9707	62.377861	124.90969	176.16169	211.023042	27.788241	359.655319	275.625113	127.523407	118.810186	244.662364	310.373396	380.539587	52.869245	690.5027	500.828329	232.21868
112449281	XM_025001025,XR_003037776,XR_003037777,XR_003037778,XR_003037779,XR_003037780,XR_003037781	LOC112449281	uncharacterized LOC112449281, transcript variant X7	protein_coding	XP_024856793.1	0.004174544	0.41201254	-6.690330155	0.009683	0	0	0	0	0	40	17	0	0	0	0	0	0	0.235074	0.092188	0	0	0	0	0	0	0.451318	0.167512	0
528415	NM_001206990	FLNC	filamin C, gamma	protein_coding	NP_001193919.1	0.004251798	0.4171542	-1.206645063	0.433275011	542534	287231	425532	310450	120152	819555	454097	1280736	850.468079	639.606628	664.086487	690.97644	244.058807	1822.085449	917.43158	1875.037231	1619.874023	1252.806396	1170.031738	1246.043579	464.340485	3498.224365	1667.031372	3414.421631
522383	NM_001206591,XM_024989295,XM_024989303,XM_024989307	NES	nestin	protein_coding	NP_001193520.1;XP_024845063.1;XP_024845071.1;XP_024845075.1	0.004388073	0.427991985	-1.363507247	0.388636351	8285	2818	3197	3951	2335	4751	7753	27951	19.581791	9.442164	7.503527	13.20549	7.090146	15.939351	23.554555	61.623043	37.297149	18.4945	13.220214	23.813571	13.489544	30.601982	42.80012	112.214862
112442013	XM_024977535,XM_024977536	LOC112442013	serine protease 27-like, transcript variant X1	protein_coding	XP_024833303.1;XP_024833304.1	0.004490597	0.433753418	6.631183456	99.12543979	76	12	0	0	0	0	0	0	0.454175	0.097082	0	0	0	0	0	0	0.86506	0.190156	0	0	0	0	0	0
493998	NM_001008670	CRABP2	cellular retinoic acid binding protein 2	protein_coding	NP_001008670.1	0.004499463	0.433753418	-2.700373127	0.153853255	42	7	16	57	6	5	22	447	1.314567	0.308901	0.509768	2.576831	0.248044	0.206206	0.887016	13.381063	2.503836	0.605049	0.898144	4.646821	0.471923	0.395896	1.611764	24.366766
522921	NM_001144090	HBEGF	heparin binding EGF like growth factor	protein_coding	NP_001137562.1	0.004545754	0.435682935	-1.789990021	0.289174046	1084	1197	541	844	91	3075	2529	2252	9.321267	14.624494	4.628018	10.307434	1.013034	37.531746	28.047304	18.095751	17.75408	28.645201	8.153951	18.587481	1.927374	72.057251	50.96373	32.952156
101902754	gene-LOC101902754	LOC101902754	.	pseudogene	.	0.004677647	0.445747523	-2.680592443	0.155977253	10	7	26	7	15	120	144	8	0.109498	0.102918	0.286308	0.109232	0.210257	1.936321	2.121546	0.083613	0.20856	0.201587	0.504437	0.196979	0.40003	3.717546	3.854983	0.152259
788092	XM_015458992,XM_024981010,XM_024981011,XM_024981012,XM_024981013,XM_024981014,XM_024981015,XM_024981016,XM_024981017	DNAH17	dynein axonemal heavy chain 17, transcript variant X2	protein_coding	XP_015314478.1;XP_024836778.1;XP_024836779.1;XP_024836780.1;XP_024836781.1;XP_024836782.1;XP_024836783.1;XP_024836784.1;XP_024836785.1	0.004707987	0.446075083	1.896082885	3.72201246	177	332	324	25	18	45	37	114	0.17942	0.4768	0.352097	0.035344	0.023406	0.064353	0.084107	0.107277	0.341738	0.933914	0.620347	0.063736	0.044532	0.123552	0.152828	0.19535
540605	NM_001034710,XM_005214253,XM_005214257,XM_005214258,XM_005214259,XM_005214260,XM_010811150,XM_010811151,XM_010811152,XM_025000783,XM_025000784,XM_025000785,XM_025000786,XM_025000787,XM_025000788,XM_025000789,XM_025000790,XM_025000791,XM_025000792	CREM	cAMP responsive element modulator	protein_coding	NP_001029882.2;XP_005214310.1;XP_005214314.1;XP_005214315.1;XP_005214316.1;XP_005214317.1;XP_010809452.1;XP_010809453.1;XP_010809454.1;XP_024856551.1;XP_024856552.1;XP_024856553.1;XP_024856554.1;XP_024856555.1;XP_024856556.1;XP_024856557.1;XP_024856558.1;XP_024856559.1;XP_024856560.1	0.004806897	0.452858904	-1.627792793	0.323582885	215	806	1175	3575	968	1531	1819	1038	1.693754	9.331801	9.978361	45.591341	8.667727	18.544448	20.222856	7.312214	3.226065	18.278328	17.580542	82.215236	16.491011	35.603511	36.746209	13.315462
514259	NM_001103245	EFHD2	EF-hand domain family member D2	protein_coding	NP_001096715.1	0.004841817	0.453571566	-0.993902633	0.502117658	888	313	599	467	559	988	977	1949	5.059743	2.533083	3.394874	3.77802	4.12758	7.985638	7.172466	10.377986	9.637218	4.961585	5.981315	6.812934	7.853036	15.331638	13.032825	18.898197
282479	NM_174659	SLC25A5	solute carrier family 25 member 5	protein_coding	NP_777084.1	0.005018825	0.467511983	-1.067255033	0.477226138	266	168	461	309	141	585	387	479	3.197187	2.870052	5.512271	5.262757	2.186467	9.972847	5.999896	5.371573	6.089635	5.621611	9.711886	9.490373	4.15992	19.146883	10.90219	9.781574
523889	NM_001192585,XM_005201490,XM_005201492,XM_024989646,XM_024989650	ATP13A3	ATPase 13A3	protein_coding	NP_001179514.1;XP_005201547.1;XP_005201549.1;XP_024845414.1;XP_024845418.1	0.005069648	0.469608038	-0.895976323	0.537383406	1043	1112	1218	857	1232	1649	2122	3690	2.041626	3.077011	2.532494	2.437953	3.060006	4.575548	5.241959	6.67889	3.888656	6.026984	4.461916	4.396381	5.821894	8.784602	9.524972	12.162182
524274	NM_001205908,XM_005223141	XPC	XPC complex subunit, DNA damage recognition and repair factor	protein_coding	NP_001192837.1;XP_005223198.2	0.005340244	0.47573236	0.69173995	1.615230379	2178	1412	2222	1030	1381	784	610	1573	8.84936	8.158434	9.077546	5.935822	7.311728	4.547671	3.189765	5.965939	16.855248	15.98004	15.993424	10.704117	13.911121	8.73108	5.796006	10.863909
534206	NM_001046373	TUBB6	tubulin beta 6 class V	protein_coding	NP_001039838.1	0.005246008	0.47573236	-1.065678158	0.477748034	1065	518	794	773	552	736	929	3878	8.926603	6.159668	6.628223	9.197818	5.996404	8.748504	10.04022	30.365797	17.002369	12.065028	11.678045	16.5865	11.408615	16.796265	18.243717	55.295773
528946	NM_001077980,XM_024985649,XM_024985650,XM_024985651,XM_024985652,XM_024985653,XM_024985654,XM_024985655,XM_024985656	PCGF5	polycomb group ring finger 5	protein_coding	NP_001071448.1;XP_024841417.1;XP_024841418.1;XP_024841419.1;XP_024841420.1;XP_024841421.1;XP_024841422.1;XP_024841423.1;XP_024841424.1	0.005330063	0.47573236	-1.269206724	0.414887839	858	1162	2178	1378	1267	4233	3130	1950	1.759017	3.411126	4.446324	4.049045	3.405038	12.424676	8.31873	3.751028	3.350373	6.681422	7.833832	7.301676	6.478342	23.854155	15.115662	6.830577
523485	XM_002690853	MYO1E	myosin IE	protein_coding	XP_002690899.2	0.005307076	0.47573236	-0.888828865	0.540052338	533	931	1175	958	547	1145	1454	1653	1.121445	2.783393	2.463294	2.864312	1.492349	3.420744	3.947765	3.251661	2.136	5.451871	4.339995	5.165236	2.839308	6.567492	7.173338	5.921238
539210	XM_005215432,XM_005215434,XM_010812018	PLAG1	PLAG1 zinc finger, transcript variant X1	protein_coding	XP_005215489.1;XP_005215491.1;XP_010810320.1	0.005294447	0.47573236	0.961727472	1.947640589	266	362	290	152	204	81	111	181	0.419177	0.810522	0.458962	0.338394	0.415547	0.179539	0.224727	0.265487	0.7984	1.587581	0.808631	0.610228	0.79061	0.344697	0.408343	0.483448
529183	NM_001075920,XM_010818866,XM_024984293,XM_024984294	MAPK4	mitogen-activated protein kinase 4	protein_coding	NP_001069388.1;XP_010817168.2;XP_024840061.1;XP_024840062.1	0.005365295	0.47573236	1.885887543	3.695802193	138	811	88	70	306	42	80	217	0.368821	2.994796	0.252032	0.25653	1.044843	0.152187	0.324027	0.54996	0.702489	5.865949	0.444048	0.462603	1.987893	0.292184	0.588779	1.001471
104972118	XR_806194	LOC104972118	uncharacterized LOC104972118	lncRNA	.	0.005251425	0.47573236	2.134903177	4.392076482	57	132	243	45	81	4	4	58	1.292681	4.29096	5.564128	1.446154	2.419833	0.127556	0.118856	1.233082	2.46215	8.404763	9.803251	2.607862	4.603918	0.244895	0.215969	2.245429
104974169	XR_811384	LOC104974169	uncharacterized LOC104974169	lncRNA	.	0.005352595	0.47573236	3.945385606	15.40562818	3	73	166	4	0	5	2	0	0.147454	7.585252	12.16888	0.340989	0	0.428612	0.148647	0	0.280853	14.857339	21.439943	0.614908	0	0.822892	0.270101	0
511438	NM_001075514	MTA1	metastasis associated 1	protein_coding	NP_001068982.1	0.005445008	0.478754226	0.627920013	1.545335419	936	798	982	361	907	391	560	882	18.605438	22.544712	19.433537	10.178756	23.371832	11.00824	14.3348	16.370543	35.437508	44.158642	34.2393	18.355434	44.46669	21.134733	26.047239	29.810574
282466	NM_174650	S100A10	S100 calcium binding protein A10	protein_coding	NP_777075.1	0.005457123	0.478754226	-1.337018188	0.395837943	804	487	1139	645	480	956	729	5509	18.351675	15.759577	25.872463	20.891533	14.196719	30.947788	21.445717	117.421799	34.954166	30.868504	45.583828	37.673874	27.010342	59.416698	38.968227	213.823761
509840	NM_001244223,XM_010808806,XR_003036609	CCDC112	coiled-coil domain containing 112	protein_coding	NP_001231152.1;XP_010807108.2	0.005765439	0.503140748	-0.904857728	0.53408537	134	124	279	213	95	223	259	302	0.79427	1.066322	1.654301	1.793862	0.726425	1.875061	1.986127	1.680812	1.512835	2.088621	2.914659	3.234885	1.382079	3.599932	3.608919	3.060737
534337	NM_001034607,XM_024995838,XM_024995839,XM_024995840	SH3YL1	SH3 and SYLF domain containing 1	protein_coding	NP_001029779.1;XP_024851606.1;XP_024851607.1;XP_024851608.1	0.006063363	0.516993222	0.905825347	1.873616059	282	324	528	150	519	174	216	253	2.213937	3.47309	4.104239	1.640376	4.789199	1.92279	2.181228	1.87241	4.216854	6.802792	7.231121	2.958103	9.111816	3.691568	3.963429	3.409638
613474	NM_001098124,XM_005202585,XM_024977465,XR_003029941	NABP1	nucleic acid binding protein 1	protein_coding	NP_001091593.1;XP_005202642.1;XP_024833233.1	0.006080072	0.516993222	-1.282374133	0.411118406	171	233	486	518	348	695	866	356	1.031353	1.712239	2.843707	4.06991	2.597007	5.253509	6.092472	1.674577	1.964401	3.353785	5.010235	7.339304	4.941003	10.08622	11.070408	3.049384
508869	NM_001046016	RND1	Rho family GTPase 1	protein_coding	NP_001039481.1	0.006071471	0.516993222	-1.065182368	0.477912243	143	111	279	163	66	174	265	544	1.210298	1.327093	2.356593	1.957777	0.71983	2.083047	2.894669	4.311469	2.305237	2.599395	4.152002	3.530476	1.369532	3.999245	5.259798	7.851135
617465	NM_001101266	BARX2	BARX homeobox 2	protein_coding	NP_001094736.1	0.006005925	0.516993222	1.964283776	3.902189325	93	609	283	69	65	47	16	146	0.708252	6.591825	2.143876	0.739795	0.641718	0.499143	0.157063	1.035609	1.348997	12.911498	3.777223	1.334078	1.220917	0.958306	0.285394	1.885833
112442591	XM_024980586	TIAF1	TGFB1-induced anti-apoptotic factor 1	protein_coding	XP_024836354.1	0.005990722	0.516993222	-2.178850766	0.220851607	13	35	21	129	2	56	24	62	0.224423	0.84266	0.348343	3.180339	0.032099	1.368943	0.529962	1.000239	0.427454	1.650529	0.613734	5.735132	0.06107	2.628236	0.962974	1.821425
616131	NM_001099151,XM_005211215,XM_005211217,XM_010808837,XM_015472989,XM_024997827,XM_024997828	LHFPL2	LHFPL tetraspan subfamily member 2	protein_coding	NP_001092621.1;XP_005211272.1;XP_005211274.1;XP_010807139.1;XP_015328475.1;XP_024853595.1;XP_024853596.1	0.006122834	0.517972996	-1.118226681	0.460659707	276	399	424	397	251	258	648	1738	0.749358	1.543308	1.148789	1.533825	0.871261	0.993765	2.274364	4.42777	1.427291	3.022898	2.024012	2.765959	1.657641	1.90793	4.132663	8.062918
112444147	XR_003032364	LOC112444147	uncharacterized LOC112444147	lncRNA	.	0.006164838	0.518879094	2.892184087	7.423935041	4	282	54	15	38	6	22	2	0.016913	2.012866	0.268166	0.100591	0.247672	0.041678	0.142236	0.009412	0.032215	3.942629	0.472473	0.181396	0.471214	0.080017	0.258452	0.01714
516598	XM_024979095,XM_024979096	AXL	AXL receptor tyrosine kinase, transcript variant X1	protein_coding	XP_024834863.1;XP_024834864.1	0.006217922	0.519745168	-1.327456364	0.398470171	787	473	1087	592	340	851	727	4914	2.315143	1.972834	3.180885	2.475255	1.292224	3.545186	2.766165	13.510969	4.409621	3.864218	5.604294	4.463648	2.458554	6.806407	5.026298	24.603324
101905908	XR_003033260,XR_003033261	LOC101905908	uncharacterized LOC101905908, transcript variant X1	lncRNA	.	0.00623782	0.519745168	-2.685487147	0.155448958	6	0	4	17	5	7	9	69	0.012372	0	0.008098	0.056606	0.012749	0.021864	0.02803	0.164829	0.023564	0	0.014268	0.102077	0.024257	0.041977	0.050931	0.300151
511451	NM_001046087,XM_015459441	CAB39	calcium binding protein 39	protein_coding	NP_001039552.1;XP_015314927.1	0.006270759	0.519877277	-0.7675276	0.587423302	8227	3994	11599	7363	7490	10680	11545	17514	29.361573	20.283535	41.228621	37.348799	34.766178	54.095014	53.165536	58.391872	55.924559	39.729639	72.639326	67.351397	66.145299	103.857095	96.605148	106.330946
617894	NM_001040602,XM_005217943,XM_005217945,XM_005217949,XM_010813982,XM_024977475,XM_024977476,XM_024977477,XM_024977478,XM_024977479,XM_024977480,XM_024977481	RHOF	ras homolog family member F, filopodia associated	protein_coding	NP_001035692.1;XP_005218000.1;XP_005218002.1;XP_005218006.1;XP_010812284.1;XP_024833243.1;XP_024833244.1;XP_024833245.1;XP_024833246.1;XP_024833247.1;XP_024833248.1;XP_024833249.1	0.00631231	0.520718431	0.587814867	1.502968598	4906	3073	4550	1577	3800	2305	2083	4004	9.682391	8.205244	8.257194	3.986102	8.097552	5.406926	4.708552	6.539143	18.441906	16.071726	14.548076	7.18817	15.406211	10.380763	8.555735	11.907708
360007	NM_182788	TFPI2	tissue factor pathway inhibitor 2	protein_coding	NP_877589.1	0.006408956	0.525234843	-0.988393577	0.504038704	1029	887	1628	935	540	1261	1242	4526	10.705576	13.110368	16.868055	13.811916	7.284169	18.617178	16.657427	44.009487	20.390755	25.679461	29.719263	24.907143	13.858686	35.743149	30.267601	80.140785
505727	NM_001102382	NOV	nephroblastoma overexpressed	protein_coding	NP_001095852.1	0.006430413	0.525234843	-1.172302551	0.443712607	401	272	1066	490	471	1000	648	2629	2.345774	2.253819	6.206058	4.064181	3.568093	8.294559	4.881242	14.364385	4.467962	4.414586	10.934245	7.328971	6.78857	15.924735	8.869525	26.157385
3283888	rna-KEH36_p02	ND6	NADH dehydrogenase subunit 6	protein_coding	YP_209216.1	0.006610113	0.529479604	-0.735305612	0.600690765	4847	6625	10879	7209	5877	7785	10438	18056	126.550407	245.713577	282.782654	267.245209	198.825211	288.289093	351.263275	440.304382	241.038712	481.282593	498.225281	481.925415	378.280151	553.486633	638.267578	801.789307
510743	NM_001110772,XM_024996504,XM_024996505,XM_024996506	ARHGAP18	Rho GTPase activating protein 18	protein_coding	NP_001104242.1;XP_024852272.1;XP_024852273.1;XP_024852274.1	0.006601574	0.529479604	-1.034956278	0.48803067	368	256	486	798	183	356	298	839	1.417992	1.379558	1.860716	4.083272	0.894647	1.880708	1.47045	3.028208	2.70083	2.70216	3.278333	7.3634	1.702135	3.610775	2.671902	5.514333
782170	NM_001191145	TWIST1	twist family bHLH transcription factor 1	protein_coding	NP_001178074.1	0.006556604	0.529479604	-1.434022165	0.370097638	27	30	47	43	39	43	58	273	0.251064	0.396932	0.43546	0.563752	0.468589	0.570513	0.697489	2.387944	0.478197	0.777476	0.767223	1.016618	0.891527	1.095329	1.267382	4.348419
525415	XM_003587380	LOC525415	C-C motif chemokine 3	protein_coding	XP_003587428.1	0.006534117	0.529479604	4.864536912	29.13208213	5	10	155	0	0	0	4	0	0.070989	0.229722	2.575256	0	0	0	0.070757	0	0.135211	0.449959	4.537258	0	0	0	0.12857	0
538786	XM_005210938,XM_015472864,XM_015472866,XM_024997013,XM_024997014,XM_024997015,XM_024997016,XM_024997017,XM_024997018,XM_024997019,XM_024997020,XM_024997021,XR_003036412	EYA4	EYA transcriptional coactivator and phosphatase 4, transcript variant X2	protein_coding	XP_005210995.1;XP_015328350.1;XP_015328352.1;XP_024852781.1;XP_024852782.1;XP_024852783.1;XP_024852784.1;XP_024852785.1;XP_024852786.1;XP_024852787.1;XP_024852788.1;XP_024852789.1	0.006823453	0.541338132	-1.115428755	0.461553966	6384	3251	3300	3624	5129	11152	5443	17565	16.253022	11.709805	8.336627	13.005221	16.801231	40.201864	17.83761	41.769721	30.956889	22.936158	14.688026	23.452422	31.965622	77.183619	32.412062	76.06219
615922	XM_002686947,XM_005205738,XM_010804492,XM_010804493,XM_024991147	CCDC136	coiled-coil domain containing 136, transcript variant X5	protein_coding	XP_002686993.2;XP_005205795.1;XP_010802794.1;XP_010802795.1;XP_024846915.1	0.006809847	0.541338132	-2.411657949	0.187939738	19	6	12	8	0	45	34	94	0.064865	0.024785	0.039849	0.039103	0	0.224651	0.217965	0.317374	0.123548	0.048548	0.070209	0.070514	0	0.431307	0.396058	0.577935
282654	NM_174703	TNXB	tenascin XB	protein_coding	NP_777128.1	0.006952098	0.548917805	-1.388368676	0.3819965	3990	1578	4462	1714	1327	3644	4507	20840	4.339149	2.43716	4.831195	2.645493	1.869491	5.61976	6.317423	21.168606	8.264714	4.773699	8.511922	4.770639	3.556849	10.789384	11.479158	38.547791
618399	NM_001113314	GNG7	G protein subunit gamma 7	protein_coding	NP_001106785.1	0.007143661	0.556553013	0.491347786	1.405757541	2360	2194	2690	1270	1811	1111	1353	2063	9.086736	11.999713	10.310511	6.939642	9.034178	6.062951	6.711024	7.419922	17.307371	23.504004	18.165745	12.514313	17.188211	11.640267	12.194358	13.511595
614071	NM_001302668,XM_024987288,XM_024987290,XM_024987291,XM_024987292,XM_024987293,XM_024987294,XM_024987295,XM_024987296,XM_024987297,XM_024987298,XM_024987299,XM_024987300,XM_024987301,XM_024987302,XM_024987303,XM_024987304,XM_024987305,XM_024987306,XR_003033199,XR_003033200	SMCO4	single-pass membrane protein with coiled-coil domains 4	protein_coding	NP_001289597.1;XP_024843056.1;XP_024843058.1;XP_024843059.1;XP_024843060.1;XP_024843061.1;XP_024843062.1;XP_024843063.1;XP_024843064.1;XP_024843065.1;XP_024843066.1;XP_024843067.1;XP_024843068.1;XP_024843069.1;XP_024843070.1;XP_024843071.1;XP_024843072.1;XP_024843073.1;XP_024843074.1	0.007128003	0.556553013	-1.082817093	0.47210606	312	82	357	299	145	463	321	467	4.033547	1.447363	4.59539	5.389772	2.396629	8.502194	5.154095	5.705165	7.682637	2.834969	8.096462	9.719422	4.55977	16.323378	9.365318	10.389041
539835	XM_002685850	HSPA6	heat shock protein family A (Hsp70) member 6	protein_coding	XP_002685896.1	0.007149496	0.556553013	-4.159815298	0.055946229	15	19	3	3	116	413	1902	252	0.079447	0.140899	0.013137	0.015511	0.817617	3.193402	13.389097	1.280575	0.151322	0.27598	0.023146	0.027972	1.555579	6.131018	24.328838	2.331912
100336437	XM_024982205,XM_024982206,XM_024982207,XM_024982208,XM_024982209,XM_024982210,XM_024982211	CEP170B	centrosomal protein 170B, transcript variant X1	protein_coding	XP_024837973.1;XP_024837974.1;XP_024837975.1;XP_024837976.1;XP_024837977.1;XP_024837978.1;XP_024837979.1	0.007243193	0.558601788	-0.839305502	0.558912559	101	96	146	102	72	126	137	341	0.209574	0.281432	0.297233	0.300682	0.187942	0.368758	0.365918	0.669907	0.399173	0.551245	0.523683	0.542223	0.357576	0.707978	0.664896	1.219894
617917	NM_001038584,XM_015474089,XM_025000829,XR_003037703	AKR1C3	aldo-keto reductase family 1, member C3 (3-alpha hydroxysteroid dehydrogenase, type II)	protein_coding	NP_001033673.1;XP_015329575.1;XP_024856597.1	0.007232377	0.558601788	5.607637656	48.76038648	0	16	17	0	7	0	0	0	0	0.252828	0.215975	0	0.09706	0	0	0	0	0.495217	0.38052	0	0.184664	0	0	0
534944	NM_001192947,XR_814775	PEX6	peroxisomal biogenesis factor 6	protein_coding	NP_001179876.1	0.007452196	0.571771375	0.58101768	1.495904091	983	988	1422	613	906	545	526	859	3.909049	5.580704	5.634239	3.450132	4.667378	3.063857	2.696432	3.171597	7.445507	10.931002	9.926779	6.221652	8.880043	5.882302	4.899589	5.775441
513267	NM_001015586	DSTN	destrin, actin depolymerizing factor	protein_coding	NP_001015586.1	0.007551893	0.571771375	-0.713958097	0.609645254	413	370	653	495	321	418	490	1331	7.729572	9.840191	12.185876	13.169101	7.797187	11.100389	11.82993	23.300016	14.722402	19.274118	21.469889	23.747948	14.834743	21.311653	21.495731	42.429066
112448758	XR_003037120	LOC112448758	uncharacterized LOC112448758	lncRNA	.	0.007533761	0.571771375	-1.946733082	0.259402973	37	121	64	133	12	254	289	57	0.299428	1.409603	0.519799	1.552832	0.125845	2.964601	3.061438	0.437065	0.570317	2.761009	0.915816	2.800234	0.23943	5.691741	5.562826	0.79589
534607	NM_001076031,XM_005222498,XM_010817501,XM_015459442,XM_024982888	CIDEC	cell death inducing DFFA like effector c	protein_coding	NP_001069499.1;XP_005222555.2;XP_010815803.2;XP_015314928.2;XP_024838656.1	0.007534448	0.571771375	-5.650019893	0.019914735	0	0	0	0	0	5	8	28	0	0	0	0	0	0.069345	0.099256	0.305145	0	0	0	0	0	0.133135	0.180355	0.555666
515421	NM_001075713,XM_005206579	MYL6B	myosin light chain 6B	protein_coding	NP_001069181.1;XP_005206636.1	0.007649546	0.576084503	1.783860722	3.443464305	4026	53364	59611	10442	7869	5775	6070	8761	71.048896	1357.919342	1081.544841	264.127208	182.5336	146.846855	138.50041	146.989149	135.325792	2659.775421	1905.537689	476.302754	347.284081	281.931501	251.664032	267.665575
101907117	XM_005215025	LOC101907117	uncharacterized LOC101907117	protein_coding	XP_005215082.1	0.007678347	0.576084503	1.586447435	3.003089423	307	242	90	11	240	76	70	137	0.805861	0.902505	0.234756	0.039635	0.816105	0.280013	0.236284	0.335275	1.534912	1.76775	0.413608	0.071474	1.552702	0.537598	0.429342	0.610532
513400	NM_001034443,XM_005227336,XM_005227338,XM_024987076,XM_024987077,XM_024987078,XM_024987079,XM_024987080,XM_024987081,XM_024987082	NADSYN1	NAD synthetase 1	protein_coding	NP_001029615.1;XP_005227393.1;XP_005227395.2;XP_024842844.1;XP_024842845.1;XP_024842846.1;XP_024842847.1;XP_024842848.1;XP_024842849.1;XP_024842850.1	0.007785325	0.57680967	0.767987853	1.702893078	743	488	749	258	335	258	182	539	2.932774	2.518877	2.739492	1.802352	1.385332	1.230437	0.837079	2.177627	5.586012	4.93376	4.82662	3.250196	2.635701	2.362318	1.521024	3.965436
516433	NM_001199005,NM_001199006,XM_005217085	HES2	hes family bHLH transcription factor 2	protein_coding	NP_001185934.1;NP_001185935.1;XP_005217142.1	0.007777383	0.57680967	-1.278643971	0.412182749	73	82	89	130	50	46	254	217	0.474279	0.753376	0.575508	1.215502	0.412196	0.430998	2.146536	1.349979	0.903352	1.475648	1.013967	2.191925	0.784235	0.827473	3.900391	2.458298
512975	NM_001040519,XM_010815917	CLDN7	claudin 7	protein_coding	NP_001035609.1;XP_010814219.1	0.007792375	0.57680967	4.619847737	24.5874078	6	215	185	0	4	0	10	6	0.04194	2.553977	1.532271	0	0.031305	0	0.095159	0.043042	0.079882	5.002509	2.699657	0	0.059561	0	0.172909	0.078378
534265	NM_001205397	CTR9	CTR9 homolog, Paf1/RNA polymerase II complex component	protein_coding	NP_001192326.1	0.007855451	0.578894351	-0.52632061	0.694323251	2257	1434	2664	1926	1491	2305	1995	3804	7.180283	6.477035	8.436726	8.699912	6.146347	10.397765	8.178197	11.302684	13.67618	12.686657	14.864384	15.688624	11.693893	19.962685	14.860302	20.582058
539470	NM_001205061,XM_015473447	GPR75	G protein-coupled receptor 75	protein_coding	NP_001191990.1;XP_015328933.1	0.00790749	0.580150828	-3.031559752	0.122295248	0	3	9	6	0	14	24	46	0	0.011484	0.023024	0.022216	0	0.054952	0.082401	0.11819	0	0.022495	0.040564	0.040062	0	0.105503	0.149727	0.215222
101901951	XR_003030969	LOC101901951	uncharacterized LOC101901951	lncRNA	.	0.008034001	0.586836025	2.03893604	4.109423568	49	255	38	16	53	14	43	17	0.209043	1.547893	0.159433	0.097088	0.292491	0.080426	0.2343	0.065805	0.398161	3.03188	0.2809	0.17508	0.556486	0.15441	0.425738	0.11983
539090	NM_001076147,XM_005213881	SPRY2	sprouty RTK signaling antagonist 2	protein_coding	NP_001069615.1;XP_005213938.1	0.008105763	0.58948094	-0.591003349	0.663881038	984	688	1187	827	889	1065	1036	2372	6.266243	6.17085	7.431375	7.438714	7.296219	9.693296	8.404823	14.119715	11.935223	12.086931	13.093091	13.414293	13.88161	18.610175	15.272097	25.711841
517451	NM_001191179,XM_024996593,XM_024996594,XM_024996595	ZDHHC14	zinc finger, DHHC-type containing 14	protein_coding	NP_001178108.1;XP_024852361.1;XP_024852362.1;XP_024852363.1	0.008161762	0.590961462	-1.000604376	0.499790583	63	82	63	82	42	113	116	134	0.348267	0.746035	0.336421	0.655004	0.311975	0.915603	0.980367	0.716087	0.663339	1.461271	0.592729	1.181173	0.593556	1.757868	1.781389	1.303986
509431	NM_001035070,XM_010817694,XM_024982540,XM_024982541,XM_024982542,XM_024982543,XM_024982544,XM_024982545	ASB14	ankyrin repeat and SOCS box containing 14	protein_coding	NP_001030242.2;XP_010815996.1;XP_024838308.1;XP_024838309.1;XP_024838310.1;XP_024838311.1;XP_024838312.1;XP_024838313.1	0.008394926	0.605201137	-1.028777382	0.490125332	193	166	95	130	99	212	302	423	1.062417	1.349349	0.520059	1.131329	0.733426	1.73879	2.120603	2.365488	2.023569	2.642988	0.916276	2.040135	1.3954	3.338304	3.85327	4.307527
104968536	XM_024982325	IQGAP1	IQ motif containing GTPase activating protein 1	protein_coding	XP_024838093.1	0.008546048	0.606443996	-0.821472634	0.565864041	2668	3601	3807	3470	1551	2886	4236	9025	5.050879	9.685982	7.17643	9.327625	3.8041	7.748559	10.337307	15.9591	9.620336	18.972067	12.643911	16.820583	7.237589	14.876469	18.783541	29.06134
282601	NM_174689	ARF2	ADP-ribosylation factor 2	protein_coding	NP_777114.1	0.008473752	0.606443996	-0.780474139	0.582175431	1292	649	1302	906	881	1131	1232	3611	7.794125	5.561971	7.818847	7.76132	6.88363	9.674489	9.580262	20.356287	14.845355	10.89431	13.775764	13.996052	13.09663	18.574064	17.407944	37.068569
100847824	NM_001256544,XM_005223581,XM_005223582,XM_005223583,XM_024983370	VARS2	valyl-tRNA synthetase 2, mitochondrial	protein_coding	NP_001243473.1;XP_005223638.2;XP_005223639.2;XP_005223640.2;XP_024839138.1	0.008595039	0.606443996	0.689119006	1.612298654	1232	961	1299	598	686	436	366	943	4.797051	5.290829	5.049147	3.297823	3.431664	2.405814	1.874182	3.418606	9.136872	10.363223	8.895924	5.946993	6.529003	4.618925	3.405505	6.225242
100335190	XR_239135	LOC100335190	uncharacterized LOC100335190	lncRNA	.	0.00851614	0.606443996	-1.100484678	0.466359794	196	94	366	330	319	551	377	530	2.160074	1.475869	4.028459	5.17396	4.562554	8.644564	5.368342	5.476761	4.114262	2.890806	7.097607	9.330245	8.680608	16.59671	9.754618	9.97312
505168	NM_001075192	ANKS4B	ankyrin repeat and sterile alpha motif domain containing 4B	protein_coding	NP_001068660.1	0.008571699	0.606443996	2.37870877	5.200710638	20	16	46	8	46	0	2	15	0.127164	0.149189	0.297476	0.071313	0.390661	0	0.01027	0.088875	0.242208	0.292219	0.524113	0.128599	0.743262	0	0.01866	0.16184
112444681	gene-LOC112444681	LOC112444681	.	pseudogene	.	0.008678362	0.609728496	-1.339931803	0.395039329	70273	56394	101450	60546	118968	224340	325492	131345	234.416565	267.226105	336.90976	286.761353	514.240112	1061.371948	1399.379517	409.197845	446.489777	523.419495	593.590088	517.119141	978.380981	2037.729492	2542.761475	745.144714
783291	XM_005224777	ITPRIPL2	ITPRIP like 2	protein_coding	XP_005224834.1	0.008818437	0.611792906	-0.80203966	0.573537745	874	621	998	557	501	792	1391	2109	1.732523	1.747578	1.970513	1.567499	1.287564	2.226427	3.555208	3.907128	3.29991	3.423005	3.471782	2.826684	2.449688	4.274521	6.460038	7.114836
504489	XM_002698692	LONRF1	LON peptidase N-terminal domain and ring finger 1	protein_coding	XP_002698738.2	0.008749277	0.611792906	-1.23565306	0.424650231	119	260	132	242	308	368	616	660	0.455989	1.416365	0.500947	1.314426	1.529289	2.003443	3.046845	2.365886	0.868516	2.774254	0.882601	2.370315	2.909588	3.846412	5.53631	4.308252
281486	NM_174183,XM_024976018	SELP	selectin P	protein_coding	NP_776608.1;XP_024831786.1	0.008782856	0.611792906	-1.374847716	0.385593406	100	26	60	71	19	62	93	281	0.51081	0.187043	0.306235	0.515924	0.123678	0.45142	0.632469	1.385807	0.972931	0.366363	0.539545	0.930369	0.235307	0.866683	1.149237	2.523538
789613	NM_001205462,XM_024980550	SMARCD2	SWI/SNF related, matrix associated, actin dependent regulator of chromatin, subfamily d, member 2	protein_coding	NP_001192391.1;XP_024836318.1	0.008886945	0.613976844	0.555860714	1.470045403	3497	2274	2644	1381	2532	1227	1436	2926	17.165255	15.855042	12.921582	9.624912	16.108547	8.537462	9.089866	13.414622	32.694408	31.055489	22.766104	17.356682	30.647738	16.391085	16.516861	24.427877
100337161	XM_002694045,XM_005216992,XM_005216993,XM_005216995,XM_005216997,XM_005216998,XM_010813295,XM_024976729,XM_024976730,XM_024976731,XM_024976732,XM_024976733	KIF1B	kinesin family member 1B, transcript variant X2	protein_coding	XP_002694091.4;XP_005217049.2;XP_005217050.2;XP_005217052.2;XP_005217054.2;XP_005217055.1;XP_010811597.1;XP_024832497.1;XP_024832498.1;XP_024832499.1;XP_024832500.1;XP_024832501.1	0.009118217	0.617331356	-0.823833743	0.564938707	21213	22282	27100	19270	17829	40926	38291	36325	38.473602	58.003015	49.564318	50.642805	42.827772	107.896076	92.55988	61.405254	73.280109	113.611309	87.325717	91.324588	81.483099	207.149819	168.187165	111.818275
280746	NM_173900	CD9	CD9 molecule	protein_coding	NP_776325.1	0.009060767	0.617331356	-1.307902958	0.403907557	808	275	848	453	336	840	551	3957	9.28957	4.483189	9.704048	7.3875	5.004659	13.695137	8.164027	42.484558	17.693707	8.781284	17.097239	13.32194	9.521746	26.293316	14.834556	77.363899
508189	NM_001191134,XM_010821326,XM_024987830,XM_024987831	LONRF3	LON peptidase N-terminal domain and ring finger 3	protein_coding	NP_001178063.1;XP_010819628.1;XP_024843598.1;XP_024843599.1	0.009184591	0.617331356	-1.611945036	0.327156982	329	1248	1113	1157	734	3547	3090	665	1.008663	3.704781	2.890639	3.237255	2.556035	9.837086	7.883447	1.725083	1.921186	7.256604	5.09292	5.837769	4.863052	18.886236	14.324724	3.141357
574093	NM_001025349	CRIP1	cysteine rich protein 1	protein_coding	NP_001020520.1	0.009196119	0.617331356	-1.229758155	0.426388917	194	76	218	209	46	185	129	648	6.242748	3.456298	6.993718	9.539803	1.907991	8.451069	5.356601	19.510988	11.89047	6.769899	12.321997	17.203203	3.630098	16.225218	9.733283	35.529285
540234	XM_002690045,XM_005210701	FAM46A	family with sequence similarity 46 member A, transcript variant X2	protein_coding	XP_002690091.2;XP_005210758.1	0.008985399	0.617331356	-1.369280819	0.387084161	100	142	220	371	217	187	126	1206	0.24304	0.489706	0.533631	1.28583	0.684781	0.646203	0.395383	2.75194	0.462914	0.959195	0.940187	2.318747	1.302848	1.240646	0.718435	5.011252
104972584	XR_806974	LOC104972584	uncharacterized LOC104972584	lncRNA	.	0.009012882	0.617331356	1.62187217	3.077741724	95	127	31	10	135	34	27	58	0.771691	1.472613	0.244609	0.113528	1.426581	0.39373	0.275341	0.44212	1.469828	2.884428	0.430969	0.204726	2.714178	0.755923	0.500312	0.805095
281437	NM_177506	QPCT	glutaminyl-peptide cyclotransferase	protein_coding	NP_803472.1	0.009168238	0.617331356	-1.125341767	0.458393418	45	51	38	86	59	47	119	148	0.291967	0.475764	0.246279	0.800877	0.49879	0.43764	1.007217	0.907915	0.556106	0.931885	0.433911	1.444228	0.948985	0.840225	1.830178	1.653304
538958	NM_001206461,XM_005224003,XM_005224004,XM_010818717	DSEL	dermatan sulfate epimerase like	protein_coding	NP_001193390.1;XP_005224060.1;XP_005224061.1;XP_010817019.1	0.009248174	0.618322442	-1.09261462	0.468910789	193	145	390	222	122	261	231	1071	0.311225	0.326556	0.736057	0.597271	0.265474	0.693934	0.496733	1.830101	0.592788	0.63963	1.296834	1.077062	0.505086	1.332285	0.902596	3.332592
493779	NR_036642	RN18S1	18S ribosomal RNA	rRNA	.	0.009367072	0.621261716	-1.527186805	0.346953252	31545	41396	75561	32583	99124	190276	273040	123455	285.558563	532.320007	680.958801	418.78064	1162.726318	2442.925293	3185.57666	1043.739502	543.89917	1042.662598	1199.758545	755.190552	2212.175293	4690.175781	5788.394531	1900.637817
100297981	XM_002698852,XM_015460987	EGR2	early growth response 2, transcript variant X2	protein_coding	XP_002698898.1;XP_015316473.1	0.009351718	0.621261716	-1.355388382	0.390829594	32	14	15	32	20	43	58	46	0.17269	0.108084	0.077035	0.251071	0.139621	0.327172	0.404882	0.233097	0.32892	0.211706	0.135725	0.452759	0.265639	0.628139	0.735697	0.424467
112442071	gene-LOC112442071	LOC112442071	.	pseudogene	.	0.009592142	0.633654627	-4.310437922	0.050399809	0	0	2	12	1	0	28	8	0	0	0.012606	0.176209	0.013753	0	0.380527	0.0766	0	0	0.022211	0.317758	0.026166	0	0.691441	0.139488
100300490	XM_024985883,XM_024985884,XM_024985885	ENTPD7	ectonucleoside triphosphate diphosphohydrolase 7, transcript variant X2	protein_coding	XP_024841651.1;XP_024841652.1;XP_024841653.1	0.009675976	0.63665618	-0.993982105	0.502089999	116	118	136	120	42	149	136	370	0.182569	0.264215	0.214724	0.268952	0.084957	0.332785	0.275334	0.545241	0.347737	0.517522	0.378316	0.485004	0.161637	0.638915	0.5003	0.992877
516781	NM_001102039,XM_005202199,XM_005202200,XM_010801793	NAB1	NGFI-A binding protein 1	protein_coding	NP_001095509.1;XP_005202256.1;XP_005202257.1;XP_010800095.1	0.00982595	0.638917932	-0.718699181	0.607645084	583	466	580	458	427	525	625	1735	1.910653	2.169903	2.107588	2.129396	1.844469	2.579254	2.707838	5.306328	3.639194	4.250219	3.713289	3.839957	3.509241	4.951914	4.920314	9.662762
616089	NM_001040590	RNASE4	ribonuclease A family member 4	protein_coding	NP_001035680.1	0.009807328	0.638917932	-0.638080118	0.642567484	506	476	931	700	489	532	775	1400	5.021974	6.707458	9.207579	9.874157	6.290424	7.486579	9.924336	12.994389	9.565279	13.137991	16.222523	17.806149	11.968012	14.373494	18.033148	23.662636
101906632	XR_001494713	LOC101906632	uncharacterized LOC101906632	lncRNA	.	0.009810374	0.638917932	1.387171521	2.615653651	72	62	90	17	24	9	29	28	0.252905	0.308237	0.314688	0.08558	0.106884	0.044761	0.132446	0.092366	0.481705	0.603748	0.554439	0.154327	0.203356	0.085937	0.240663	0.168197
112448858	XR_003037323	LOC112448858	uncharacterized LOC112448858	lncRNA	.	0.009922478	0.640965823	4.930555046	30.49614643	2	7	9	0	7	0	0	0	0.023864	0.111023	0.098596	0	0.094316	0	0	0	0.045454	0.217462	0.173713	0	0.179443	0	0	0
101907342	XR_001494523	LOC101907342	uncharacterized LOC101907342	lncRNA	.	0.009934758	0.640965823	-4.129423979	0.057137274	0	38	4	206	0	158	195	133	0	0.258361	0.018551	1.432973	0	1.093258	1.231511	0.608292	0	0.506055	0.032684	2.584092	0	2.098948	2.237734	1.107694
511690	NM_001075533,XM_005221185,XM_005221186,XM_005221187,XM_005221188,XM_005221189	ST6GALNAC2	ST6 N-acetylgalactosaminide alpha-2,6-sialyltransferase 2	protein_coding	NP_001069001.1;XP_005221242.1;XP_005221243.1;XP_005221244.1;XP_005221245.1;XP_005221246.1	0.010026258	0.644361932	-0.842095588	0.5578327	718	552	720	1303	437	515	742	1242	3.945736	4.158185	3.952299	9.750391	3.158777	4.15565	5.504255	6.405513	7.515388	8.144695	6.963423	17.58296	6.009812	7.978438	10.00158	11.664366
615761	NM_001081543	KCNE4	potassium voltage-gated channel subfamily E regulatory subunit 4	protein_coding	NP_001075012.1	0.010128645	0.648428825	1.370653079	2.58587597	97	192	122	72	319	28	63	124	0.50463	1.421604	0.633889	0.534978	2.160537	0.206693	0.421845	0.605852	0.961161	2.784516	1.116829	0.96473	4.110587	0.39683	0.766519	1.103251
508231	NM_001206227	RSBN1	round spermatid basic protein 1	protein_coding	NP_001193156.1	0.010255477	0.654023316	-1.16616004	0.445605814	389	429	677	600	456	1297	1134	474	1.704088	2.669658	2.955109	3.730744	2.590424	8.060692	6.406	1.937848	3.245751	5.229097	5.206509	6.727681	4.928478	15.475735	11.640109	3.528799
281719	NM_174290	CRYAB	crystallin alpha B	protein_coding	NP_776715.1	0.010306631	0.654767257	-1.14586267	0.451919379	280218	65724	263757	191714	72724	282039	174351	736716	6333.335449	2110.125732	5934.736328	6152.199219	2129.838379	9040.753906	5078.73584	15550.91602	12063.01074	4133.132812	10456.21387	11094.31055	4052.179932	17357.35547	9228.384766	28318.04492
101903289	XR_001501091,XR_003036727	LOC101903289	uncharacterized LOC101903289, transcript variant X1	lncRNA	.	0.010352163	0.655149671	1.594960619	3.02086271	108	123	50	17	36	8	40	33	0.443256	0.754662	0.198567	0.099199	0.186879	0.037096	0.217519	0.134567	0.844263	1.478168	0.349849	0.178886	0.355552	0.07122	0.395247	0.245044
512304	NM_001206724,XM_005223411	ENPP5	ectonucleotide pyrophosphatase/phosphodiesterase 5 (putative)	protein_coding	NP_001193653.1;XP_005223468.1	0.010440169	0.658207001	1.374283384	2.592391097	37	103	177	17	85	21	40	71	0.133765	0.520729	0.62916	0.082091	0.390353	0.105248	0.181178	0.26172	0.25478	1.019959	1.108495	0.148035	0.742675	0.202066	0.329212	0.476589
281043	NM_174006	CCL2	chemokine (C-C motif) ligand 2	protein_coding	NP_776431.1	0.010618108	0.666889583	-2.250708764	0.210120851	56	4	10	33	33	76	16	442	0.985489	0.098717	0.166605	0.834409	0.764262	1.916891	0.363056	7.389924	1.877047	0.193359	0.293536	1.504697	1.454067	3.680242	0.659696	13.456967
359712	NM_001206497,XM_005210664,XM_005210665,XM_010808368	COL12A1	collagen type XII alpha 1 chain	protein_coding	NP_001193426.1;XP_005210721.2;XP_005210722.2;XP_010806670.2	0.010892593	0.679953052	-1.62445239	0.324332974	2083	1339	1717	905	1833	1730	1938	21803	3.298997	3.062714	2.677474	1.500455	3.72185	3.327673	4.017612	27.079168	6.283553	5.99898	4.717353	2.705782	7.081102	6.388807	7.300256	49.310856
506061	XM_024997131,XM_024997132,XM_024997133,XM_024997134	PDE10A	phosphodiesterase 10A, transcript variant X1	protein_coding	XP_024852899.1;XP_024852900.1;XP_024852901.1;XP_024852902.1	0.010908118	0.679953052	-0.926446816	0.526152598	83	96	175	147	149	129	257	364	0.12685	0.208464	0.266003	0.318891	0.295422	0.279738	0.506943	0.526605	0.24161	0.408322	0.468662	0.575058	0.562062	0.537069	0.921148	0.958941
536784	XM_005201351	PLCXD2	phosphatidylinositol specific phospholipase C X domain containing 2	protein_coding	XP_005201408.1	0.011026289	0.684744956	-1.035181294	0.487954559	165	140	215	281	73	307	168	229	0.293681	0.354859	0.381403	0.710929	0.168562	0.77746	0.385364	0.381436	0.55937	0.695067	0.671982	1.282025	0.320703	1.492646	0.700231	0.694591
514529	NM_001098028,XM_024994195,XM_024994196	IL27RA	interleukin 27 receptor subunit alpha	protein_coding	NP_001091497.1;XP_024849963.1;XP_024849964.1	0.011138008	0.686540165	-0.980635408	0.506756499	504	417	1187	558	490	729	859	2892	2.692726	3.171438	6.32298	4.245993	3.39694	5.528992	5.926923	14.46379	5.128796	6.211939	11.140247	7.656834	6.462937	10.61512	10.769595	26.338397
112443512	XM_024983340	LOC112443512	atypical chemokine receptor 2-like	protein_coding	XP_024839108.1	0.011119317	0.686540165	-1.8868294	0.270400664	18	21	13	16	9	32	16	198	0.081142	0.128565	0.054271	0.098175	0.052162	0.199859	0.087534	0.832056	0.15455	0.251821	0.095619	0.17704	0.099242	0.38371	0.159054	1.515165
615936	XM_024985248	AUTS2	AUTS2, activator of transcription and developmental regulator	protein_coding	XP_024841016.1	0.011409089	0.688635625	0.700991203	1.625621291	9957	5762	5110	2621	4754	3078	3019	5768	22.265606	18.301901	11.375031	8.319127	13.773254	9.761615	8.699586	12.046319	42.40897	35.848186	20.041286	15.001948	26.204664	18.741337	15.807697	21.936211
618298	NM_001083784,XM_024999209,XM_024999210,XM_024999211,XM_024999212,XM_024999213	TMEM182	transmembrane protein 182	protein_coding	NP_001077253.1;XP_024854977.1;XP_024854978.1;XP_024854979.1;XP_024854980.1;XP_024854981.1	0.011312075	0.688635625	-0.753497894	0.593163654	6668	6004	6274	5407	5559	10056	10593	10135	29.614346	37.224178	27.469137	32.997296	31.132903	60.968225	57.513618	41.31102	56.40601	72.911518	48.396954	59.504293	59.232721	117.052978	104.505886	75.226901
539043	NM_001038180,XM_005213309,XM_005213310,XM_005213311,XM_005213312,XM_005213316,XM_005213317,XM_005213324,XM_005213330,XM_010810441,XM_010810442,XM_010810443,XM_010810444,XM_010810447,XM_015473649,XM_015473651,XM_024998990,XM_024998991,XM_024998992,XM_024998993,XM_024998994,XM_024998995,XM_024998996,XM_024998997,XM_024998998,XM_024998999,XM_024999000,XM_024999001,XM_024999002,XM_024999004,XM_024999…	ODF2	outer dense fiber of sperm tails 2	protein_coding	NP_001033269.1;XP_005213366.2;XP_005213367.2;XP_005213368.2;XP_005213369.2;XP_005213373.2;XP_005213374.2;XP_005213381.2;XP_005213387.2;XP_010808743.2;XP_010808744.2;XP_010808745.2;XP_010808746.2;XP_010808749.2;XP_015329135.2;XP_015329137.2;XP_024854758.1;XP_024854759.1;XP_024854760.1;XP_024854761.1;XP_024854762.1;XP_024854763.1;XP_024854764.1;XP_024854765.1;XP_024854766.1;XP_024854767.1;XP_024854…	0.011353074	0.688635625	0.695571688	1.619526066	2833	2133	3361	1410	2165	1008	805	2896	9.467282	10.253623	11.18955	6.697467	9.487928	4.690204	3.532115	9.036396	18.032196	20.083921	19.714493	12.077597	18.051506	9.004729	6.418078	16.455175
616189	NM_001110090,XM_010811247,XM_025000819,XM_025000820	ZNF133	zinc finger protein 133	protein_coding	NP_001103560.1;XP_010809549.1;XP_024856587.1;XP_024856588.1	0.011462724	0.688635625	0.561741779	1.476050191	1067	753	1398	473	697	549	507	765	6.161426	6.106266	8.00148	3.794037	5.198138	4.481034	3.728219	4.111578	11.735577	11.960426	14.097541	6.841816	9.889853	8.603145	6.77441	7.487137
282004	NM_174436,XM_005225353,XM_024985478	PRKG1	protein kinase, cGMP-dependent, type I	protein_coding	NP_776861.1;XP_005225410.2;XP_024841246.1	0.011363971	0.688635625	-1.308779292	0.403662286	1000	2767	1797	3408	1176	4650	4130	1595	2.070105	8.060372	3.653505	9.805625	3.132997	13.486516	11.311231	3.131427	3.942898	15.787962	6.436989	17.682563	5.960766	25.892779	20.553226	5.702293
100140149	XM_003585575	HBA1	hemoglobin, alpha 1	protein_coding	XP_003585623.1	0.011235421	0.688635625	1.511847728	2.851750425	108	78	167	66	80	18	13	24	2.511039	2.552181	3.857198	2.169662	2.385595	0.581999	0.363351	0.518201	4.782739	4.998991	6.795868	3.912569	4.538775	1.117381	0.660231	0.943638
64986885	rna-KEH36_t01	.	tRNA-Phe	tRNA	.	0.011427969	0.688635625	-2.046149819	0.242129402	6	6	4	6	4	10	31	32	1.14908	1.580211	0.63283	1.559194	0.876483	2.649719	8.137428	6.096528	2.188636	3.095182	1.114961	2.811707	1.667576	5.087199	14.786222	11.101709
101905219	XR_001495214,XR_815731	LOC101905219	uncharacterized LOC101905219, transcript variant X1	lncRNA	.	0.011603785	0.694593329	-1.13240628	0.456154268	179	72	92	180	59	111	272	170	0.340759	0.193156	0.194327	0.526313	0.145828	0.306872	0.725037	0.755893	0.649039	0.378338	0.342379	0.949105	0.277449	0.589164	1.317439	1.376472
512062	NM_001075550	YRDC	yrdC N6-threonylcarbamoyltransferase domain containing	protein_coding	NP_001069018.1	0.011731904	0.697966769	-0.8202084	0.566360125	218	205	436	309	214	384	483	410	1.728162	2.308588	3.446194	3.477619	2.19389	4.324661	4.938308	3.03456	3.291604	4.521863	6.071735	6.27122	4.174044	8.302923	8.973218	5.525899
536517	XM_024993755,XM_024993763,XM_024993768,XM_024993771,XM_024993774,XM_024993775,XM_024993776,XM_024993779,XM_024993781,XM_024993782	TIAM1	T cell lymphoma invasion and metastasis 1, transcript variant X4	protein_coding	XP_024849523.1;XP_024849531.1;XP_024849536.1;XP_024849539.1;XP_024849542.1;XP_024849543.1;XP_024849544.1;XP_024849547.1;XP_024849549.1;XP_024849550.1	0.011771	0.697966769	-1.475099997	0.359708462	69	24	65	47	50	65	63	459	0.128952	0.061183	0.120915	0.122596	0.119176	0.17172	0.150561	0.804739	0.245614	0.11984	0.213037	0.221078	0.226741	0.329685	0.273578	1.46542
112447470	XR_003035687	LOC112447470	uncharacterized LOC112447470	lncRNA	.	0.011786424	0.697966769	-4.893126727	0.033652868	0	0	0	4	0	4	6	5	0	0	0	0.2	0	0.162706	0.260152	0.167496	0	0	0	0.360662	0	0.31238	0.472713	0.305008
508902	NM_001192998,XM_005215811,XM_005215812,XM_005215814,XM_005215816,XM_005215817,XM_015474609,XM_015474610,XM_024975127,XM_024975128,XM_024975129	USP28	ubiquitin specific peptidase 28	protein_coding	NP_001179927.1;XP_005215868.1;XP_005215869.1;XP_005215871.1;XP_005215873.1;XP_005215874.1;XP_015330095.1;XP_015330096.1;XP_024830895.1;XP_024830896.1;XP_024830897.1	0.01234033	0.698944817	-1.051257837	0.482547264	23381	7849	16281	14215	10980	36071	11277	47354	71.574887	33.93302	49.916159	61.516181	43.294964	155.080824	44.078575	135.389184	136.327634	66.465079	87.945616	110.932641	82.371972	297.739897	80.093561	246.542174
781982	gene-LOC781982	LOC781982	.	pseudogene	.	0.012519547	0.698944817	0.848322325	1.800406059	3701	1759	3488	1357	2397	1634	936	1226	148.329437	100.129044	139.162552	77.175911	124.4692	92.848633	48.335285	45.858898	282.520905	196.124146	245.185852	139.171936	236.812134	178.260223	87.828278	83.50853
767971	NM_001077036	DGCR2	DiGeorge syndrome critical region gene 2	protein_coding	NP_001070504.1	0.012172399	0.698944817	0.595017736	1.510491155	2837	2139	2260	1383	1700	954	1076	1906	26.037807	27.879404	20.643291	18.022041	20.212963	12.412023	12.726047	16.336351	49.59383	54.607777	36.370724	32.499294	38.456703	23.829859	23.124033	29.748312
507430	NM_001034298,XM_005202167,XM_005202172,XM_015474294,XM_024999949,XM_024999950,XM_024999963,XM_024999966	NIPA2	NIPA magnesium transporter 2	protein_coding	NP_001029470.1;XP_005202224.1;XP_005202229.1;XP_015329780.1;XP_024855717.1;XP_024855718.1;XP_024855731.1;XP_024855734.1	0.011970903	0.698944817	-0.741416036	0.598151965	2145	1017	3155	1909	1565	3006	2278	4212	9.710412	6.400349	13.973985	11.849477	8.928707	18.918561	12.975481	17.450501	18.495279	12.536454	24.620299	21.368259	16.987544	36.321773	23.57727	31.777164
618644	XM_024992619	DUSP16	dual specificity phosphatase 16	protein_coding	XP_024848387.1	0.012156659	0.698944817	-0.738554997	0.59933935	1704	1673	2457	2374	1070	2125	2726	2408	4.024347	5.61121	5.776575	7.960174	3.272034	7.1163	8.297745	5.310912	7.665115	10.990756	10.177555	14.354648	6.225294	13.662595	15.077527	9.67111
533307	XM_002698780	LOC533307	tubulin beta-7 chain	protein_coding	XP_002698826.1	0.012398391	0.698944817	1.175573437	2.25882646	1431	324	675	228	401	147	145	696	8.802052	2.827251	4.129716	1.986577	3.191428	1.277276	1.147668	3.994725	16.765139	5.537776	7.276009	3.58241	6.071936	2.452244	2.085385	7.27435
507290	NM_001034289	DEGS1	delta 4-desaturase, sphingolipid 1	protein_coding	NP_001029461.1	0.012106111	0.698944817	-0.681988848	0.623305415	990	802	1700	969	853	1629	1433	1987	9.685402	11.138535	16.555986	13.457932	10.802836	22.594654	18.059753	18.150478	18.447641	21.817204	29.169439	24.268799	20.553219	43.379505	32.815716	33.051815
616063	XM_005221783,XM_024982302	LOC616063	myeloid-associated differentiation marker, transcript variant X2	protein_coding	XP_005221840.2;XP_024838070.1	0.011900068	0.698944817	0.880423738	1.840915922	787	912	1102	435	579	211	240	896	4.564022	7.519832	5.856148	3.300597	4.37603	1.586684	1.787029	4.64871	8.693025	14.729199	10.317751	5.951994	8.325729	3.046278	3.247146	8.465249
112448453	XR_003036828	LOC112448453	cytochrome b-c1 complex subunit 7 pseudogene	transcribed_pseudogene	.	0.011903764	0.698944817	-0.844914279	0.556743888	666	307	411	874	653	587	649	1257	1.135784	0.742389	0.696819	2.116178	1.443281	1.420148	1.425794	2.002082	2.16331	1.454127	1.227702	3.816121	2.745952	2.726545	2.590759	3.645769
533737	NM_001035401,XM_005207328,XM_005207329,XM_005207330,XM_005207331	PICK1	protein interacting with PRKCA 1	protein_coding	NP_001030478.1;XP_005207385.1;XP_005207386.1;XP_005207387.1;XP_005207388.1	0.01250473	0.698944817	0.59204287	1.507379702	601	410	529	241	310	234	232	376	3.685342	3.596945	3.283643	2.101523	2.437906	2.037361	1.835568	2.170576	7.019416	7.045387	5.78534	3.789692	4.638302	3.911534	3.335343	3.952595
100139443	XM_005205939	ZBED6CL	ZBED6 C-terminal like	protein_coding	XP_005205996.3	0.012194948	0.698944817	0.97334806	1.963391752	484	627	330	142	255	151	145	425	1.167089	2.148329	0.791137	0.486577	0.797692	0.51562	0.450596	0.956449	2.222938	4.207961	1.393878	0.877448	1.51767	0.98994	0.818762	1.741683
786191	XM_024980702,XM_024980703	HIC1	HIC ZBTB transcriptional repressor 1, transcript variant X1	protein_coding	XP_024836470.1;XP_024836471.1	0.012389981	0.698944817	-0.760702987	0.590208668	424	227	436	361	321	321	710	732	1.147338	0.806599	1.081129	1.363974	1.027452	1.1231	2.252188	1.707691	2.185318	1.579897	1.904805	2.459665	1.954808	2.156241	4.092369	3.109687
511226	NM_001046078,XM_005215726,XM_015474578	MSANTD4	Myb/SANT-like DNA-binding domain containing 4 with coiled-coils	protein_coding	NP_001039543.1;XP_005215783.1;XP_015330064.1	0.012406971	0.698944817	-0.715738535	0.608893352	264	194	218	184	227	315	336	546	1.102303	1.152297	0.987561	1.087926	1.402599	2.037896	1.997936	2.327121	2.099539	2.25702	1.739951	1.961867	2.668551	3.91256	3.630377	4.23766
107132270	XR_003033939,XR_003033940,XR_003033941,XR_003033942,XR_003033943,XR_003033944,XR_003033945,XR_003033946,XR_003033947,XR_003033948	LOC107132270	uncharacterized LOC107132270, transcript variant X1	lncRNA	.	0.012170752	0.698944817	0.788724468	1.72754641	234	190	200	114	181	68	69	186	1.447605	1.688729	1.212914	1.141416	1.493502	0.573344	0.572763	1.079703	2.757231	3.307737	2.136993	2.058326	2.841501	1.100765	1.040747	1.966126
530027	NM_001205972	MAN1A1	mannosidase, alpha, class 1A, member 1	protein_coding	NP_001192901.1	0.012090482	0.698944817	-1.097272349	0.467399356	174	194	296	131	236	336	367	1162	0.474857	0.753365	0.807641	0.507683	0.836838	1.307493	1.297328	2.976855	0.904454	1.475626	1.422955	0.915509	1.592149	2.510258	2.357327	5.420819
523809	NM_001206128,XM_024975288	UBASH3B	ubiquitin associated and SH3 domain containing B	protein_coding	NP_001193057.1;XP_024831056.1	0.012260453	0.698944817	-1.615838246	0.326275317	24	17	18	19	8	25	26	150	0.051192	0.052099	0.038235	0.055466	0.022342	0.074967	0.070869	0.326488	0.097504	0.102046	0.067365	0.100022	0.042507	0.14393	0.128774	0.594531
524427	NM_001206179,XM_005214725,XM_025000617,XR_003037690	FERMT1	fermitin family member 1	protein_coding	NP_001193108.1;XP_005214782.1;XP_024856385.1	0.012472234	0.698944817	-1.737377253	0.29991441	23	22	11	14	9	57	20	135	0.052186	0.074064	0.025644	0.043468	0.025088	0.189367	0.059382	0.294787	0.099397	0.14507	0.045181	0.078385	0.047731	0.363567	0.107901	0.536803
280994	NM_176858,XM_015459997,XM_015460000,XM_015460001,XM_015460007,XM_024998229,XM_024998230,XM_024998232,XM_024998233	ALPL	alkaline phosphatase, liver/bone/kidney	protein_coding	NP_789828.2;XP_015315483.1;XP_015315486.1;XP_015315487.1;XP_015315493.1;XP_024853997.1;XP_024853998.1;XP_024854000.1;XP_024854001.1	0.012633826	0.702957949	0.949665211	1.931424404	745	768	347	258	790	295	312	415	4.075526	5.942395	1.878199	1.969896	5.577252	2.231362	2.189507	2.078177	7.762593	11.639453	3.309135	3.55233	10.611149	4.283995	3.978472	3.784336
506295	NM_001075252,XM_005219677,XM_024978035,XM_024978036	MYADM	myeloid associated differentiation marker	protein_coding	NP_001068720.1;XP_005219734.1;XP_024833803.1;XP_024833804.1	0.012937941	0.715199431	-0.809289983	0.570662638	4145	3307	5998	4630	2133	3497	4055	14165	26.676758	29.680329	35.620444	40.430858	16.444364	29.929918	31.447662	82.156035	50.810827	58.135275	62.75847	72.909298	31.286652	57.46249	57.142396	149.605217
507880	NM_001192161,XM_010819848,XM_010819850,XM_010819860,XM_010819861,XM_015460649,XM_015460650,XM_015460651,XM_015460652,XM_015460655,XM_015460656,XM_024985555,XM_024985556,XR_001495162,XR_001495163	SEC31B	SEC31 homolog B, COPII coat complex component	protein_coding	NP_001179090.1;XP_010818150.1;XP_010818152.1;XP_010818162.1;XP_010818163.1;XP_015316135.1;XP_015316136.1;XP_015316137.1;XP_015316138.1;XP_015316141.1;XP_015316142.1;XP_024841323.1;XP_024841324.1	0.012940102	0.715199431	0.660879664	1.581046351	1712	1366	1664	811	1215	574	517	1693	5.285445	6.046194	5.123637	3.579915	4.933256	2.524077	2.041779	4.932543	10.067107	11.842765	9.027165	6.455693	9.385897	4.845976	3.710042	8.982108
530184	NM_001104986,XM_005204571,XM_005204572,XR_003033843,XR_003033844,XR_003033845,XR_003033846,XR_003033847	SSBP3	single stranded DNA binding protein 3	protein_coding	NP_001098456.1;XP_005204628.2;XP_005204629.2	0.013017384	0.71708057	0.542449004	1.456442761	2081	1350	2269	800	1288	983	754	1819	11.02411	9.480766	12.395188	6.136556	9.573186	7.765773	5.359184	9.489241	20.997461	18.570107	21.838668	11.066099	18.213716	14.909518	9.737977	17.279802
286870	NM_001099859	EIF4G2	eukaryotic translation initiation factor 4 gamma 2	protein_coding	NP_001093329.1	0.013193113	0.71958884	-0.757847286	0.591378096	48504	29200	49983	27458	28916	67725	45081	99718	182.760284	156.287674	187.493225	146.893555	141.177231	361.919952	218.923737	350.911011	348.10083	306.122864	330.338043	264.894348	268.600433	694.850647	397.798309	639.004944
286815	XM_002690949,XM_015473212	GCH1	GTP cyclohydrolase 1, transcript variant X1	protein_coding	XP_002690995.1;XP_015328698.1	0.013146851	0.71958884	-0.738111928	0.599523443	346	217	525	381	299	309	637	710	1.540296	1.370924	2.327007	2.400214	1.739306	1.953402	3.655043	2.955569	2.933778	2.685247	4.099875	4.328326	3.309163	3.750339	6.641444	5.382057
508044	NM_001034311	IL22RA1	interleukin 22 receptor subunit alpha 1	protein_coding	NP_001029483.1	0.013162884	0.71958884	-4.409347224	0.047060249	4	0	0	15	0	0	4	75	0.019037	0	0	0.105044	0	0	0.019527	0.343686	0.036259	0	0	0.189427	0	0	0.035481	0.625848
616088	NM_001040589	MUSTN1	musculoskeletal, embryonic nuclear protein 1	protein_coding	NP_001035679.1	0.013408636	0.722551943	-1.321641332	0.400079515	30753	8550	27818	18272	3720	46197	18366	70514	789.546082	311.795471	711.00885	666.043579	123.737709	1682.140137	607.697205	1690.779053	1503.836914	610.718079	1252.702759	1201.081787	235.420425	3229.543213	1104.224365	3078.889648
541274	NM_001046503,XM_024989676,XM_024989677	DNAJB4	DnaJ heat shock protein family (Hsp40) member B4	protein_coding	NP_001039968.1;XP_024845444.1;XP_024845445.1	0.013389237	0.722551943	-1.320724938	0.400333725	6137	9343	19328	16955	14606	31426	40038	9827	49.513959	97.638068	142.802492	165.164206	114.56839	294.016228	324.668495	65.392704	94.308516	191.245041	251.598923	297.841976	217.975086	564.482178	589.943237	119.079376
615146	XM_024984416,XM_024984417,XM_024984418,XM_024984419,XM_024984420,XM_024984421,XM_024984422,XM_024984423,XM_024984424,XM_024984425	SOCS6	suppressor of cytokine signaling 6, transcript variant X9	protein_coding	XP_024840184.1;XP_024840185.1;XP_024840186.1;XP_024840187.1;XP_024840188.1;XP_024840189.1;XP_024840190.1;XP_024840191.1;XP_024840192.1;XP_024840193.1	0.013421748	0.722551943	-0.956024694	0.515475336	920	941	1485	753	1110	2477	2171	2074	2.086997	3.035278	3.324454	2.378083	3.241935	7.913815	6.359783	4.398631	3.975071	5.945242	5.857246	4.288414	6.168028	15.193742	11.556128	8.009856
112448061	XM_024996985,XM_024996986,XM_024996987,XM_024996988	TMEM200A	transmembrane protein 200A, transcript variant X4	protein_coding	XP_024852753.1;XP_024852754.1;XP_024852755.1;XP_024852756.1	0.013370342	0.722551943	-1.691220146	0.309664918	6	4	9	18	11	11	28	32	0.021566	0.018135	0.033241	0.096489	0.053751	0.058052	0.159994	0.117288	0.041076	0.035522	0.058566	0.173999	0.102266	0.111454	0.290719	0.21358
532640	NM_001098072,XM_005225745,XM_005225746,XM_005225747,XM_010820038,XM_024985666,XM_024985667	NRAP	nebulin related anchoring protein	protein_coding	NP_001091541.1;XP_005225802.2;XP_005225803.2;XP_005225804.2;XP_010818340.2;XP_024841434.1;XP_024841435.1	0.013730673	0.729683582	-0.977752079	0.507770301	176185	143204	209233	152571	39093	240482	195305	402091	443.194639	511.644563	524.414768	545.507197	127.331996	857.556069	632.894062	945.328044	844.146366	1002.165288	923.948826	983.717603	242.258837	1646.42308	1150.008544	1721.431697
100301375	NM_001303435,XM_002694115,XM_010813393,XM_010813394,XM_010813395,XM_010813396,XM_010813397	TNNI1	troponin I1, slow skeletal type	protein_coding	NP_001290364.1;XP_002694161.1;XP_010811695.1;XP_010811696.1;XP_010811697.1;XP_010811698.1;XP_010811699.1	0.013905892	0.729683582	1.247421251	2.374166724	50657	139479	96745	22683	16995	25362	29037	39005	871.645447	3349.51812	1646.526711	567.109251	412.15112	633.642471	626.757675	639.279518	1660.210177	6560.747955	2900.960484	1022.67276	784.148949	1216.531127	1138.858415	1164.120773
506889	NM_001075283,XM_005222740,XM_005222741,XM_010817690	PCBP4	poly(rC) binding protein 4	protein_coding	NP_001068751.1;XP_005222797.1;XP_005222798.1;XP_010815992.1	0.014220996	0.729683582	0.943447852	1.923118753	4567	7780	5043	1751	2161	1538	2530	3781	31.973116	77.308692	35.239307	17.454326	19.779697	15.299427	22.873693	24.820938	60.898723	151.42562	62.086953	31.475529	37.632383	29.373391	41.562952	45.198652
783429	XM_024999488	GAREM2	GRB2 associated regulator of MAPK1 subtype 2	protein_coding	XP_024855256.1	0.014122594	0.729683582	0.944854655	1.924994943	690	807	843	249	248	330	216	366	2.316776	3.8525	2.820897	1.183776	1.07914	1.573112	0.935849	1.147442	4.41273	7.545945	4.970044	2.134713	2.053146	3.02022	1.700497	2.08948
512730	NM_001035109,XM_005217070,XM_015475140,XM_015475141,XM_024976185,XM_024976186,XM_024976187,XM_024976188,XM_024976189,XM_024976190,XR_003029593,XR_003029594,XR_003029595,XR_003029596	DFFB	DNA fragmentation factor subunit beta	protein_coding	NP_001030281.1;XP_005217127.1;XP_015330626.1;XP_015330627.1;XP_024831953.1;XP_024831954.1;XP_024831955.1;XP_024831956.1;XP_024831957.1;XP_024831958.1	0.014064459	0.729683582	0.92064219	1.892957723	543	515	348	118	365	147	163	540	3.105187	4.158363	1.967257	1.003511	2.684137	1.213786	1.187696	2.882488	5.914403	8.145044	3.466045	1.809641	5.106776	2.33035	2.158118	5.248977
614588	NM_001193039,XM_005205458	DNAJB9	DnaJ heat shock protein family (Hsp40) member B9	protein_coding	NP_001179968.1;XP_005205515.1	0.013910036	0.729683582	-1.44784152	0.366569455	500	731	2511	1382	1106	3211	4537	1002	2.881749	5.98643	14.300074	11.245019	8.259594	26.062867	33.459123	5.345683	5.488825	11.725704	25.194822	20.278235	15.714507	50.038134	60.797342	9.73443
353350	NM_001105326,XM_005201713,XM_024994724	SMC4	structural maintenance of chromosomes 4	protein_coding	NP_001098796.3;XP_005201770.1;XP_024850492.1	0.014069641	0.729683582	-0.580108592	0.668913426	483	468	697	482	457	598	781	939	1.505565	2.029043	2.127663	2.08877	1.817047	2.592629	3.073785	2.679641	2.867628	3.974316	3.748658	3.766696	3.45707	4.977593	5.585262	4.879596
508809	NM_001077883	DHFR	dihydrofolate reductase	protein_coding	NP_001071351.1	0.014106938	0.729683582	-0.748072651	0.595398441	208	134	184	122	127	229	221	453	1.319561	1.209421	1.161962	1.095714	1.043056	2.064649	1.813935	2.694806	2.513349	2.368909	2.047222	1.975911	1.984494	3.963922	3.296034	4.907212
282089	NM_001166068,XM_024977949,XM_024977950,XM_024977951	TGFB1	transforming growth factor beta 1	protein_coding	NP_001159540.1;XP_024833717.1;XP_024833718.1;XP_024833719.1	0.014126649	0.729683582	-0.780080286	0.582334385	198	138	269	241	115	133	254	511	1.32302	1.437404	2.014585	2.316893	1.097532	1.361988	2.443166	2.986718	2.519935	2.815464	3.549431	4.178071	2.088139	2.614883	4.439388	5.438779
101905127	XR_233797,XR_805232,XR_805233	LOC101905127	uncharacterized LOC101905127, transcript variant X2	lncRNA	.	0.013840189	0.729683582	-0.858288103	0.551606705	168	103	296	149	168	274	236	578	0.570978	0.449053	0.957098	0.716725	0.73425	1.296562	0.989164	1.82469	1.087533	0.879567	1.686276	1.292477	1.396965	2.489271	1.797375	3.32274
281872	NM_001166499,XM_024981212	ITGA2	integrin subunit alpha 2	protein_coding	NP_001159971.1;XP_024836980.1	0.013825805	0.729683582	-1.833873146	0.280510534	82	45	152	56	13	49	145	872	0.1722	0.138661	0.339663	0.163263	0.033614	0.139288	0.388887	1.773188	0.327987	0.271596	0.59844	0.294414	0.063953	0.267419	0.706633	3.228956
615340	NM_001035465,XM_005205732,XM_024990903,XM_024990904	IRF5	interferon regulatory factor 5	protein_coding	NP_001030542.1;XP_005205789.1;XP_024846671.1;XP_024846672.1	0.014119277	0.729683582	-1.05231064	0.482195255	79	77	96	84	30	145	71	235	0.329017	0.458972	0.390122	0.54055	0.145385	0.950494	0.405656	1.023231	0.626673	0.898996	0.687343	0.974778	0.276606	1.824854	0.737102	1.863293
521656	NM_001038551	LOC521656	cytochrome P450, family 2, subfamily J	protein_coding	NP_001033640.1	0.013884285	0.729683582	1.127723312	2.185136361	41	72	85	20	46	21	28	30	0.295492	0.749174	0.615154	0.20053	0.431264	0.215581	0.264083	0.201356	0.56282	1.467417	1.08382	0.361617	0.820513	0.413894	0.479855	0.366666
282870	XM_002696635,XM_005222018	CYP1A1	cytochrome P450, subfamily I (aromatic compound-inducible), polypeptide 1, transcript variant X1	protein_coding	XP_002696681.1;XP_005222075.1	0.014258337	0.729683582	1.95837564	3.886241725	21	132	274	70	217	9	40	15	0.104098	0.968887	1.412652	0.513849	1.45378	0.058852	0.264094	0.068636	0.198275	1.897772	2.488905	0.926628	2.765928	0.11299	0.479875	0.124985
613506	NM_001076931,XM_005224950,XM_005224951,XM_010819446,XM_024985018	PRSS8	serine protease 8	protein_coding	NP_001070399.1;XP_005225007.1;XP_005225008.1;XP_010817748.1;XP_024840786.1	0.013767822	0.729683582	-3.069863485	0.119091018	15	3	0	5	0	42	10	94	0.086618	0.016627	0	0.039301	0	0.340683	0.070405	0.558671	0.16498	0.032567	0	0.070872	0	0.654079	0.12793	1.017335
100462699	gene-LOC100462699	LOC100462699	regakine 1 pseudogene	pseudogene	.	0.014171682	0.729683582	5.335607032	40.38106434	14	11	0	0	7	0	0	0	0.257157	0.292188	0	0	0.151992	0	0	0	0.489804	0.572312	0	0	0.289176	0	0	0
524361	NM_001075857	PPP2CB	protein phosphatase 2 catalytic subunit beta	protein_coding	NP_001069325.1	0.014396076	0.734465636	-0.783065309	0.581130746	3023	3844	5697	3966	2457	6388	5655	5802	26.543383	47.940765	49.798489	49.439522	27.948015	79.558624	63.99382	47.57626	50.556793	93.902245	87.738289	89.154694	53.173229	152.74472	116.280823	86.635834
317697	NM_174841	ITPR1	inositol 1,4,5-trisphosphate receptor type 1	protein_coding	NP_777266.1	0.014451199	0.735016356	-0.574982722	0.671294291	652	496	848	486	494	658	792	1511	0.943001	1.019858	1.221403	0.998227	0.925591	1.351337	1.476997	2.042967	1.79612	1.997611	2.151948	1.800111	1.761007	2.594434	2.683797	3.720219
514688	NM_001046178,XM_005219255,XM_010815042	PPP1R15A	protein phosphatase 1 regulatory subunit 15A	protein_coding	NP_001039643.1;XP_005219312.1;XP_010813344.1	0.014582072	0.735200096	-1.021579626	0.492576728	1147	1310	3947	2435	2121	5021	3129	3701	6.847488	11.122826	23.463701	20.604491	16.392754	42.457419	24.081834	20.642511	13.042309	21.786432	41.33991	37.156248	31.188462	81.514067	43.75822	37.589781
617367	NM_001076456	RRAGC	Ras related GTP binding C	protein_coding	NP_001069924.1	0.014608432	0.735200096	-0.862869182	0.549857931	533	581	761	426	443	996	1204	1031	3.548811	5.495769	5.052088	4.027112	3.822059	9.418024	10.349326	6.42232	6.759369	10.764639	8.901105	7.262125	7.271759	18.081678	18.80538	11.694972
539067	XM_010803253,XM_024990026,XM_024990027	LRIF1	ligand dependent nuclear receptor interacting factor 1, transcript variant X2	protein_coding	XP_010801555.1;XP_024845794.1;XP_024845795.1	0.014665403	0.735200096	-0.930214571	0.524780286	422	565	878	548	773	1408	1152	1340	1.339693	2.34839	2.675481	2.279151	3.074604	5.821299	4.405856	3.974732	2.551693	4.599824	4.713839	4.110011	5.84967	11.17632	8.00572	7.237943
528055	NM_001035373,XM_010803034,XM_010803036,XM_010803038,XM_015462733,XM_015462751,XM_024989401,XM_024989402	ANXA9	annexin A9	protein_coding	NP_001030450.1;XP_010801336.2;XP_010801338.1;XP_010801340.2;XP_015318219.2;XP_015318237.2;XP_024845169.1;XP_024845170.1	0.014676511	0.735200096	1.174052603	2.256446547	169	627	305	120	194	92	127	219	1.32967	7.495839	2.542659	1.54442	2.158259	1.084913	1.341189	1.652651	2.532604	14.682204	4.479827	2.785066	4.106255	2.082926	2.437025	3.009459
539078	NM_001205626,XM_024976615	C2H2orf80	chromosome 2 C2orf80 homolog	protein_coding	NP_001192555.2;XP_024832383.1	0.014666442	0.735200096	3.437585346	10.83468531	18	496	240	46	109	5	0	22	0.219403	8.79373	2.960225	0.785441	1.830009	0.072479	0	0.257016	0.417894	17.2244	5.21552	1.416391	3.481733	0.139153	0	0.468024
522279	NM_001192557,XM_005204032,XM_005204034,XM_024989243,XM_024989245	DENND2C	DENN domain containing 2C	protein_coding	NP_001179486.1;XP_005204089.1;XP_005204091.1;XP_024845011.1;XP_024845013.1	0.014763125	0.737311374	-0.717849464	0.60800308	155	165	232	150	117	258	208	373	0.418477	0.62023	0.624251	0.567348	0.403273	0.978872	0.722648	0.92551	0.797066	1.214853	1.099847	1.023103	0.767258	1.87934	1.313097	1.685342
511211	NM_001075500,XM_005209367,XM_024994095	SPOCK1	SPARC (osteonectin), cwcv and kazal like domains proteoglycan 1	protein_coding	NP_001068968.1;XP_005209424.1;XP_024849863.1	0.014892586	0.741543439	0.751780819	1.683870066	197	159	236	105	215	63	119	144	0.568328	0.649956	0.677656	0.427644	0.803566	0.256442	0.443164	0.388104	1.082486	1.273078	1.193939	0.771174	1.528846	0.492343	0.805257	0.706733
540926	NM_001192986,XM_010803698,XM_010803699,XM_010803701,XM_010803702,XM_024989654,XM_024989655,XM_024989656,XM_024989657,XM_024989658,XM_024989659,XM_024989660,XM_024989661,XM_024989662,XM_024989663,XM_024989664	SCMH1	Scm polycomb group protein homolog 1	protein_coding	NP_001179915.1;XP_010802000.1;XP_010802001.1;XP_010802003.1;XP_010802004.1;XP_024845422.1;XP_024845423.1;XP_024845424.1;XP_024845425.1;XP_024845426.1;XP_024845427.1;XP_024845428.1;XP_024845429.1;XP_024845430.1;XP_024845431.1;XP_024845432.1	0.014949689	0.742158058	1.015798296	2.022021442	1264	2021	5008	1058	1053	731	718	1423	5.530532	12.079378	21.177	6.087625	5.649017	4.261353	3.697712	5.272411	10.533925	23.660047	37.311048	10.977861	10.747688	8.181375	6.718976	9.601001
338068	NM_176663,XM_024999277,XM_024999281	ACVR1	activin A receptor type 1	protein_coding	NP_788836.2;XP_024855045.1;XP_024855049.1	0.015078658	0.744104838	-0.870050633	0.547127648	611	236	624	416	296	713	400	1441	2.865545	1.508782	2.786762	2.805519	1.740091	4.631126	2.396644	6.439237	5.45796	2.955272	4.909904	5.059215	3.310654	8.891306	4.354854	11.725777
540134	NM_001205773,XM_005218244,XM_005218245,XM_005218246,XM_024977399,XM_024977400,XM_024977401,XM_024977402,XM_024977403,XM_024977404,XR_003029938	KLHL22	kelch like family member 22	protein_coding	NP_001192702.1;XP_005218301.1;XP_005218302.1;XP_005218303.1;XP_024833167.1;XP_024833168.1;XP_024833169.1;XP_024833170.1;XP_024833171.1;XP_024833172.1	0.015041737	0.744104838	0.808517694	1.751411019	596	587	620	276	242	176	198	401	3.226577	4.250933	3.132808	1.925669	1.57768	1.338051	1.371538	1.95494	6.145611	8.326362	5.519588	3.472573	3.001655	2.568925	2.492172	3.559925
538565	NM_001076112,XM_024995870	GLIPR2	GLI pathogenesis related 2	protein_coding	NP_001069580.1;XP_024851638.1	0.015264653	0.744989646	-1.103420463	0.465411749	523	235	444	338	263	351	387	2267	8.968989	5.887989	7.782075	8.763398	5.840912	8.776775	8.9094	36.354513	17.0831	11.532886	13.710979	15.803108	11.11278	16.850541	16.188946	66.201151
512798	NM_001205731	EPHA2	EPH receptor A2	protein_coding	NP_001192660.1	0.015311582	0.744989646	-0.749526065	0.594798921	414	166	554	510	335	391	418	870	1.498118	0.851913	1.998134	2.623452	1.572461	2.005895	1.950729	2.945553	2.853443	1.668654	3.520446	4.730893	2.991727	3.851121	3.544599	5.363819
281402	NM_174144	PIM1	Pim-1 proto-oncogene, serine/threonine kinase	protein_coding	NP_776569.1	0.015277575	0.744989646	-1.000025692	0.499991096	380	767	1555	811	464	1479	1384	1730	1.89621	5.439639	7.735337	5.753402	3.000237	10.483037	8.915668	8.074466	3.611684	10.654696	13.628633	10.375157	5.708179	20.126398	16.200335	14.703511
100336208	XM_015458348,XM_015458353,XM_024979336,XM_024979337	LOC100336208	putative protein ZNF720, transcript variant X4	protein_coding	XP_015313834.1;XP_015313839.1;XP_024835104.1;XP_024835105.1	0.015403362	0.744989646	-0.863416947	0.5496492	151	209	149	181	154	251	344	312	0.696946	1.320852	0.754774	1.13137	0.934887	1.6142	1.887703	1.251195	1.327462	2.587172	1.329811	2.04021	1.778694	3.099105	3.430076	2.278412
100848002	XM_003586240	YJEFN3	YjeF N-terminal domain containing 3	protein_coding	XP_003586288.1	0.015392475	0.744989646	0.943409392	1.923067487	120	132	152	41	140	33	91	100	1.329317	2.087416	1.682565	0.636707	2.008266	0.516527	1.294039	1.039253	2.53193	4.088651	2.964456	1.148179	3.82088	0.991681	2.351351	1.892469
515435	NM_001046199,XM_005223246,XM_005223247,XM_010818041,XM_010818042,XM_024983579,XM_024983580,XM_024983581	COL11A2	collagen type XI alpha 2 chain	protein_coding	NP_001039664.1;XP_005223303.1;XP_005223304.1;XP_010816343.1;XP_010816344.1;XP_024839347.1;XP_024839348.1;XP_024839349.1	0.01535315	0.744989646	-1.334283688	0.39658893	117	77	63	108	217	145	332	705	0.24186	0.226993	0.130676	0.31941	0.593313	0.432117	0.897752	1.501885	0.460667	0.444614	0.230233	0.575994	1.128823	0.829623	1.631272	2.734915
282223	NM_174536,XM_005225444,XM_005225445,XM_010819793,XM_010819794,XM_024985479,XM_024985480	ENTPD1	ectonucleoside triphosphate diphosphohydrolase 1	protein_coding	NP_776961.1;XP_005225501.3;XP_005225502.1;XP_010818095.1;XP_010818096.1;XP_024841247.1;XP_024841248.1	0.0154111	0.744989646	-1.258253676	0.418049686	47	63	19	50	26	83	95	121	0.103761	0.297306	0.128249	0.156205	0.074193	0.260271	0.269121	0.249456	0.197632	0.582338	0.225957	0.281685	0.141158	0.499694	0.48901	0.454257
516064	XM_002684772,XM_015471313,XM_015471315,XM_024994402,XM_024994411,XM_024994413,XM_024994418,XM_024994424,XM_024994431	NEPRO	nucleolus and neural progenitor protein, transcript variant X9	protein_coding	XP_002684818.5;XP_015326799.2;XP_015326801.2;XP_024850170.1;XP_024850179.1;XP_024850181.1;XP_024850186.1;XP_024850192.1;XP_024850199.1	0.015528219	0.74846916	-0.967983839	0.511219992	195	177	408	533	239	403	361	307	1.452566	1.776569	3.058144	5.504021	2.243938	4.328206	3.464478	2.18278	2.766681	3.479791	5.388039	9.925446	4.269264	8.309728	6.295176	3.974818
533219	NM_001034585	ACTC1	actin, alpha, cardiac muscle 1	protein_coding	NP_001029757.1	0.015663024	0.750236899	-1.456830135	0.364292668	22094	4465	3789	18039	13315	6089	39660	53739	218.978485	62.854301	37.377884	253.848511	170.995499	85.580917	506.624725	497.448364	417.085114	123.113602	65.854843	457.76709	325.33197	164.306946	920.569275	905.8479
513508	XM_024977724,XM_024977725,XM_024977726,XM_024977727,XM_024977728,XM_024977729,XM_024977730,XM_024977731	LOC513508	acyl-CoA dehydrogenase family member 10, transcript variant X1	protein_coding	XP_024833492.1;XP_024833493.1;XP_024833494.1;XP_024833495.1;XP_024833496.1;XP_024833497.1;XP_024833498.1;XP_024833499.1	0.015802691	0.750236899	0.739302574	1.669368639	295	422	420	119	282	144	218	317	1.448202	3.025832	2.13566	0.864686	1.837439	1.031609	1.363252	1.467268	2.758369	5.926739	3.76275	1.559293	3.495865	1.980588	2.477117	2.671878
513004	NM_001077912,XM_005224894	TPST1	tyrosylprotein sulfotransferase 1	protein_coding	NP_001071380.1;XP_005224951.1	0.015834769	0.750236899	-0.772817442	0.585273376	231	310	239	256	253	270	436	772	1.615415	3.07946	1.648563	2.540127	2.298009	2.678396	3.938877	5.050218	3.076857	6.031781	2.904548	4.580631	4.372136	5.142255	7.157188	9.196389
517697	NM_001077935	ZNF280B	zinc finger protein 280B	protein_coding	NP_001071403.2	0.015701622	0.750236899	-0.835326907	0.560456028	177	215	326	196	193	455	313	461	0.503045	0.868133	0.925135	0.793716	0.713016	1.838117	1.148099	1.228016	0.958142	1.700424	1.629964	1.431315	1.356567	3.529004	2.086169	2.236204
528076	NM_001015634	ACKR1	atypical chemokine receptor 1 (Duffy blood group)	protein_coding	NP_001015634.1	0.01576209	0.750236899	-1.841218443	0.27908598	41	4	22	61	4	31	19	116	0.546286	0.072668	0.290019	1.171679	0.064542	0.579463	0.329132	1.461319	1.040503	0.142336	0.510975	2.112899	0.122797	1.112512	0.598053	2.661046
112445972	XR_003033987,XR_003033988,XR_003033989,XR_003033990,XR_003033991	LOC112445972	uncharacterized LOC112445972, transcript variant X1	lncRNA	.	0.015836374	0.750236899	-1.146762443	0.451637616	26	27	47	57	14	43	56	54	0.484364	0.466627	0.864114	1.50772	0.33057	1.116727	1.269175	0.821902	0.92256	0.913989	1.522454	2.718884	0.628934	2.144007	2.306171	1.496675
317655	NM_174834,XM_005220297,XM_005220298,XM_005220299,XM_015458671	MYH10	myosin heavy chain 10	protein_coding	NP_777259.1;XP_005220354.1;XP_005220355.1;XP_005220356.1;XP_015314157.1	0.015961309	0.751859295	-0.973066687	0.50942205	2951	1544	5432	4321	900	3553	3102	6816	5.240877	3.901402	9.547749	10.9318	2.077713	9.232979	7.178075	11.278012	9.98222	7.641729	16.821858	19.713404	3.953007	17.726408	13.043021	20.537133
497202	NM_001012282,XM_005225720,XM_005225721,XM_005225722,XM_005225723,XM_010820022,XM_024985491,XM_024985492,XM_024985493,XM_024985495,XM_024985496,XR_003032719,XR_003032720,XR_003032721,XR_003032722	GPAM	glycerol-3-phosphate acyltransferase, mitochondrial	protein_coding	NP_001012282.1;XP_005225777.1;XP_005225778.1;XP_005225779.1;XP_005225780.1;XP_010818324.1;XP_024841259.1;XP_024841260.1;XP_024841261.1;XP_024841263.1;XP_024841264.1	0.015945428	0.751859295	1.389111277	2.619172859	1998	10383	3703	1048	2206	2435	915	2191	4.363372	32.915045	8.163785	3.17315	6.275207	7.615721	2.590342	4.505367	8.310853	64.471156	14.383501	5.722166	11.939056	14.621432	4.706814	8.204224
618503	NM_001076508,XM_010811543	UQCC1	ubiquinol-cytochrome c reductase complex assembly factor 1	protein_coding	NP_001069976.1;XP_010809845.2	0.016006881	0.751869977	0.509202214	1.423262937	2641	1779	2391	1073	1804	1005	1030	2613	23.25594	22.363667	20.770289	13.308556	20.642882	12.480078	11.684144	21.438384	44.295247	43.804027	36.594479	23.999427	39.274655	23.960517	21.23083	39.039057
790872	NM_001099215,XM_005206016,XM_010804735,XM_015470866,XM_024992325,XM_024992326	NAP1L1	nucleosome assembly protein 1 like 1	protein_coding	NP_001092685.1;XP_005206073.1;XP_010803037.1;XP_015326352.1;XP_024848093.1;XP_024848094.1	0.016378521	0.767153247	-0.477802694	0.718070453	4381	3139	5172	3938	3868	4554	5178	6632	32.575417	30.559386	42.941554	30.44607	27.992504	33.238347	33.606907	37.021245	62.045918	59.857098	75.657287	54.903648	53.257872	63.814347	61.065878	67.415271
536930	NM_001101168,XM_005221970,XM_005221971,XM_005221973,XM_024981880	TMEM266	transmembrane protein 266	protein_coding	NP_001094638.1;XP_005222027.1;XP_005222028.1;XP_005222030.1;XP_024837648.1	0.016467117	0.769130315	-1.350467255	0.392165015	149	42	53	152	92	132	56	552	0.831957	0.252252	0.227105	1.12448	0.6719	1.026738	0.310281	2.794541	1.584616	0.494089	0.400129	2.027783	1.278341	1.971237	0.563801	5.088826
511767	NM_001034409,XM_010804256,XM_015469386,XM_024990619	EEPD1	endonuclease/exonuclease/phosphatase family domain containing 1	protein_coding	NP_001029581.1;XP_010802558.1;XP_015324872.1;XP_024846387.1	0.016753273	0.771627823	0.90240252	1.869176132	2035	2228	1923	889	1659	315	891	2112	10.253686	15.981732	9.654091	6.367638	10.868332	2.233115	5.834575	9.943605	19.530044	31.30364	17.009221	11.482814	20.67783	4.287362	10.601792	18.107192
508148	NM_001080241	HPN	hepsin	protein_coding	NP_001073710.1	0.016750471	0.771627823	1.216022971	2.323054451	65	93	74	31	43	11	18	55	0.503602	1.031545	0.578178	0.34122	0.43363	0.122518	0.173423	0.40034	0.959204	2.020502	1.018673	0.615324	0.825014	0.235222	0.31512	0.729015
783240	NM_001099189,XM_024990922,XM_024990923,XM_024990924	LRRC72	leucine rich repeat containing 72	protein_coding	NP_001092659.1;XP_024846690.1;XP_024846691.1;XP_024846692.1	0.016584367	0.771627823	-1.215347038	0.43066947	55	46	168	222	143	196	218	146	0.690145	0.804629	2.088552	3.980392	2.240117	3.490579	3.555666	1.761978	1.314509	1.576039	3.679751	7.177873	4.261994	6.701567	6.46087	3.208542
784457	XM_002691609	PRRT1B	proline rich transmembrane protein 1B	protein_coding	XP_002691655.1	0.016713555	0.771627823	1.883401235	3.689438416	29	19	36	7	93	4	23	10	0.10698	0.098732	0.129886	0.032982	0.445398	0.018065	0.109363	0.031322	0.203763	0.193388	0.228841	0.059477	0.847403	0.034683	0.19872	0.057036
281741	NM_001013596,XM_015459900,XM_024983377,XM_024983378	CYP21	cytochrome P450, subfamily XXI (steroid 21-hydroxylase)	protein_coding	NP_001013614.1;XP_015315386.2;XP_024839145.1;XP_024839146.1	0.016722224	0.771627823	-8.099865356	0.003645	0	0	0	0	0	0	48	200	0	0	0	0	0	0	0.335674	1.040422	0	0	0	0	0	0	0.609941	1.894596
514940	NM_001046184,XM_005217348,XM_024976203,XM_024976204,XM_024976205	IVNS1ABP	influenza virus NS1A binding protein	protein_coding	NP_001039649.2;XP_005217405.1;XP_024831971.1;XP_024831972.1;XP_024831973.1	0.016889948	0.775767938	-0.908299558	0.532812725	15539	8979	24503	23507	22131	35168	27506	24441	57.243249	47.108238	89.936036	123.172624	105.680647	184.386709	131.380846	84.194588	109.030367	92.271564	158.455304	222.118204	201.065473	354.004315	238.727324	153.317401
783375	NM_001191183	ACBD3	acyl-CoA binding domain containing 3	protein_coding	NP_001178112.1	0.017088183	0.782704879	-0.753789326	0.593043844	1552	1617	2728	1641	1717	3246	3073	3033	5.488637	8.119716	9.604104	8.239428	7.864994	16.282387	14.005904	10.017338	10.454126	15.904201	16.92115	14.858227	14.963749	31.260576	25.449619	18.241459
511769	NM_001077907,XM_005201585,XM_005201586,XM_005201587,XM_005201588,XM_010801294,XM_010801296,XM_024981069,XM_024981155,XM_024981180	ABCC5	ATP binding cassette subfamily C member 5	protein_coding	NP_001071375.1;XP_005201642.1;XP_005201643.1;XP_005201644.1;XP_005201645.1;XP_010799596.1;XP_010799598.1;XP_024836837.1;XP_024836923.1;XP_024836948.1	0.017863374	0.787509234	0.98235304	1.975685131	5110	10852	6806	2384	4472	3326	1466	6430	9.225457	26.250998	11.876276	5.519243	10.423953	8.212827	3.353432	10.890048	17.571591	51.418192	20.924413	9.952898	19.832368	15.767816	6.093399	19.830656
515620	NM_001192419,XM_005223429,XM_005223430,XM_005223431,XM_005223433,XM_005223434,XM_010818189,XM_010818191,XM_015459797,XM_024983583,XM_024983584,XM_024983585,XM_024983586,XM_024983587,XM_024983588,XM_024983589,XM_024983590,XM_024983591,XM_024983592	TJAP1	tight junction associated protein 1	protein_coding	NP_001179348.1;XP_005223486.1;XP_005223487.1;XP_005223488.1;XP_005223490.1;XP_005223491.1;XP_010816491.1;XP_010816493.1;XP_015315283.1;XP_024839351.1;XP_024839352.1;XP_024839353.1;XP_024839354.1;XP_024839355.1;XP_024839356.1;XP_024839357.1;XP_024839358.1;XP_024839359.1;XP_024839360.1	0.017335176	0.787509234	-0.714099852	0.609585355	2408	1193	1903	1889	763	1626	2302	3076	12.081615	8.295179	8.894585	12.710864	4.765896	11.36747	13.520376	13.217901	23.011673	16.24788	15.671069	22.921605	9.067477	21.824419	24.567377	24.069646
534655	NM_001193193,XM_005218679,XM_024978392,XM_024978393	SIAH1	siah E3 ubiquitin protein ligase 1	protein_coding	NP_001180122.1;XP_005218736.1;XP_024834160.1;XP_024834161.1	0.01802413	0.787509234	-0.436676278	0.738834798	1103	941	1463	1021	967	1196	1272	1916	6.729127	8.163941	8.78905	8.841356	7.70465	10.484455	10.053855	10.816002	12.81687	15.990828	15.485135	15.943688	14.658684	20.129121	18.268488	19.695815
615785	NM_001034788,XM_025001742	SDC2	syndecan 2	protein_coding	NP_001029960.2;XP_024857510.1	0.01769741	0.787509234	-1.021994694	0.492435033	941	596	1094	1162	984	865	705	5102	6.26347	5.042946	6.404661	9.185273	7.436236	6.859614	4.981221	29.277714	11.929939	9.877688	11.284158	16.563878	14.148006	13.169784	9.051195	53.314388
505926	NM_001083644,XM_005206933,XM_005206934	BCAT1	branched chain amino acid transaminase 1	protein_coding	NP_001077113.1;XP_005206990.2;XP_005206991.1	0.017939616	0.787509234	-1.594878228	0.331050169	839	96	209	135	252	1320	1137	868	1.435809	0.205989	0.313781	0.46466	0.543171	4.091029	2.473403	1.430914	2.734764	0.403474	0.55284	0.837925	1.033424	7.854374	4.494329	2.605679
538547	XM_005224298,XM_010818953,XM_024984415	MTCL1	microtubule crosslinking factor 1, transcript variant X2	protein_coding	XP_005224355.2;XP_010817255.2;XP_024840183.1	0.018047977	0.787509234	-0.873416748	0.545852571	407	186	343	212	182	343	337	1111	0.899374	0.581514	0.754308	0.659854	0.519413	1.075198	0.957774	2.296314	1.713024	1.13902	1.328989	1.189921	0.988223	2.064275	1.740338	4.181562
539762	NM_001193227,XM_005215522,XM_010812071,XM_025001711	ZFHX4	zinc finger homeobox 4	protein_coding	NP_001180156.2;XP_005215579.1;XP_010810373.1;XP_024857479.1	0.017956724	0.787509234	1.053406427	2.075424466	405	866	379	189	241	141	168	406	0.491429	1.513511	0.465209	0.324992	0.378848	0.241801	0.261206	0.463524	0.936018	2.964536	0.819636	0.58606	0.720787	0.464233	0.474628	0.844072
540674	NM_001193013,XM_005213793,XM_005213794,XM_005213798	WASF3	WAS protein family member 3	protein_coding	NP_001179942.1;XP_005213850.1;XP_005213851.1;XP_005213855.1	0.018014027	0.787509234	0.764521523	1.698806487	306	515	543	183	290	143	185	421	0.902386	2.279296	1.595616	0.780946	1.106611	0.594355	0.699597	1.160715	1.718762	4.464489	2.811262	1.408286	2.105411	1.141103	1.271213	2.113648
536307	XM_024991217,XM_024991218,XM_024991219	ZNF783	zinc finger family member 783, transcript variant X1	protein_coding	XP_024846985.1;XP_024846986.1;XP_024846987.1	0.017761646	0.787509234	-0.795214917	0.576257323	229	214	382	265	284	507	428	449	0.768351	1.018317	1.273686	1.257536	1.238866	2.413811	1.8474	1.405527	1.463468	1.994592	2.244065	2.267727	2.357038	4.634277	3.356842	2.559449
100296459	XM_024978857,XR_003030248	C18H19orf18	chromosome 18 C19orf18 homolog, transcript variant X1	protein_coding	XP_024834625.1	0.017728696	0.787509234	0.660340892	1.580456023	227	223	311	105	236	144	136	170	1.090535	1.517957	1.487352	0.71486	1.468017	0.976518	0.837538	0.75656	2.077126	2.973242	2.620517	1.289114	2.793013	1.874818	1.52186	1.377687
768076	NM_001077132,XM_010817276,XM_024981962	TMEM251	transmembrane protein 251	protein_coding	NP_001070600.1;XP_010815578.1;XP_024837730.1	0.018025586	0.787509234	-1.018105491	0.493764325	201	290	256	214	189	338	720	386	1.492138	3.200971	1.925782	2.286458	1.864657	3.551382	6.901543	2.742612	2.842053	6.269787	3.39297	4.123188	3.547653	6.818305	12.540542	4.994267
515845	NM_001192429,XM_024982677,XM_024982678,XM_024982679	FANCD2	Fanconi anemia, complementation group D2	protein_coding	NP_001179358.1;XP_024838445.1;XP_024838446.1;XP_024838447.1	0.017297883	0.787509234	1.484367837	2.797945454	171	416	240	87	53	19	60	143	0.46466	1.681839	0.660064	0.335707	0.183708	0.070559	0.207136	0.362962	0.885031	3.294242	1.162945	0.605383	0.349518	0.135466	0.37638	0.660951
613986	NM_001076932,XM_024983713	PXDC1	PX domain containing 1	protein_coding	NP_001070400.1;XP_024839481.1	0.017837518	0.787509234	-0.884768281	0.541574501	161	185	163	137	88	148	312	455	1.161433	1.890408	1.174363	1.499985	0.816923	1.599932	2.919482	3.252005	2.212165	3.702769	2.06907	2.704935	1.554258	3.071712	5.304885	5.921866
112445119	XM_024988676,XM_024988677	LOC112445119	transcription elongation factor A N-terminal and central domain-containing protein-like, transcript variant X1	protein_coding	XP_024844444.1;XP_024844445.1	0.017705382	0.787509234	1.709431018	3.270318206	92	20	15	16	57	7	12	15	0.912594	0.274669	0.148768	0.203941	0.731887	0.078042	0.149089	0.137534	1.738204	0.537998	0.26211	0.367769	1.39247	0.149832	0.270904	0.250449
100337320	XM_024996379	FAM110C	family with sequence similarity 110 member C	protein_coding	XP_024852147.1	0.017616804	0.787509234	-1.341938118	0.394490341	25	17	22	18	18	52	23	113	0.076193	0.070726	0.065182	0.07675	0.070831	0.222672	0.088728	0.321794	0.145124	0.138532	0.114842	0.138403	0.134761	0.427509	0.161225	0.585983
539919	XM_002686121,XM_010803132,XM_024990008,XM_024990009,XM_024990010	VTCN1	V-set domain containing T cell activation inhibitor 1, transcript variant X2	protein_coding	XP_002686167.2;XP_010801434.1;XP_024845776.1;XP_024845777.1;XP_024845778.1	0.017432964	0.787509234	-1.847846704	0.277806699	19	36	51	179	18	40	106	13	0.084181	0.194105	0.228873	1.04108	0.084247	0.244375	0.548747	0.049834	0.16034	0.380198	0.403243	1.877389	0.160287	0.469175	0.997108	0.090748
112443819	XR_003032215,XR_003032216	LOC112443819	uncharacterized LOC112443819, transcript variant X1	lncRNA	.	0.017481078	0.787509234	3.432611895	10.79739884	3	50	7	0	4	2	0	5	0.015799	0.370331	0.034937	0	0.021701	0.014565	0	0.024006	0.030092	0.725373	0.061555	0	0.041287	0.027963	0	0.043715
767883	NM_001195060,XM_024988277,XM_024988278,XM_024988279,XM_024988280,XM_024988281	CCDC160	coiled-coil domain containing 160	protein_coding	NP_001181989.1;XP_024844045.1;XP_024844046.1;XP_024844047.1;XP_024844048.1;XP_024844049.1	0.0176759	0.787509234	-3.742845118	0.074694969	0	0	3	5	0	12	5	9	0	0	0.024198	0.060306	0	0.144097	0.049213	0.068653	0	0	0.042634	0.10875	0	0.276651	0.089423	0.125016
534606	NM_001038561,XM_024982885,XM_024982886,XM_024982887,XR_814368	RPUSD3	RNA pseudouridylate synthase domain containing 3	protein_coding	NP_001033650.1;XP_024838653.1;XP_024838654.1;XP_024838655.1	0.018112794	0.788263076	0.505101872	1.419223567	1615	1657	1833	938	1267	717	966	1442	14.011692	19.657493	14.350487	11.473953	13.344349	8.031567	10.984886	10.890866	26.687864	38.503401	25.283643	20.691071	25.388642	15.419817	19.960234	19.832143
507699	NM_001105342,XM_010815016,XM_010815019,XM_015458155	HIF3A	hypoxia inducible factor 3 alpha subunit	protein_coding	NP_001098812.1;XP_010813318.2;XP_010813321.2;XP_015313641.2	0.018327642	0.793448122	1.545060122	2.918162296	797	7056	2530	1270	1483	588	1192	518	2.276104	29.001051	7.166322	5.156165	5.501487	2.374667	4.420965	1.307886	4.335263	56.804762	12.626104	9.298154	10.466996	4.559125	8.033172	2.381645
506574	NM_001205591,XR_003034559	LRIG3	leucine rich repeats and immunoglobulin like domains 3	protein_coding	NP_001192520.1	0.018306154	0.793448122	0.768291307	1.703251299	293	482	498	137	357	237	175	336	0.886235	2.043984	1.536943	0.580211	1.406215	1.126586	0.670372	0.941408	1.687997	4.00358	2.707887	1.046299	2.675431	2.162933	1.218107	1.714293
513242	NM_001014914	TMBIM4	transmembrane BAX inhibitor motif containing 4	protein_coding	NP_001014914.1	0.018398509	0.794441862	-0.486450466	0.713779085	4488	2561	4392	3417	3075	3208	3900	8429	26.359962	21.363998	25.68182	28.494448	23.402128	26.724838	29.522804	46.238716	50.207432	41.845963	45.24794	51.38427	44.52433	51.309055	53.644806	84.20018
512888	NM_001098020	TLE1	transducin-like enhancer of split 1 (E(sp1) homolog, Drosophila)	protein_coding	NP_001091489.1	0.018562436	0.799438294	-0.60390299	0.657971505	446	195	398	395	259	342	383	603	3.778409	2.349233	3.362174	4.76027	2.842561	4.111495	4.183976	4.779417	7.196679	4.601475	5.923701	8.584233	5.408189	7.893666	7.602549	8.703264
100125315	NM_001103347,XM_005219133,XM_024977906,XM_024977907	TEAD2	TEA domain transcription factor 2	protein_coding	NP_001096817.1;XP_005219190.1;XP_024833674.1;XP_024833675.1	0.018718754	0.803262324	0.686194525	1.60903368	971	1225	901	425	762	380	625	799	6.205534	11.126934	5.739067	3.865175	6.320393	3.441814	5.146898	4.76531	11.819589	21.794482	10.111471	6.970101	12.02503	6.607943	9.352238	8.677576
282360	NM_174605,XM_005208064,XM_005208069,XM_015471674,XM_015471675	SLC4A4	solute carrier family 4 member 4	protein_coding	NP_777030.1;XP_005208121.1;XP_005208126.1;XP_015327160.1;XP_015327161.1	0.018748116	0.803262324	-1.311197271	0.402986308	297	119	211	310	588	389	1242	907	0.489184	0.277031	0.352101	0.725435	1.307303	0.943315	2.776797	1.41584	0.931741	0.542625	0.620355	1.308183	2.487243	1.811072	5.045615	2.578231
784639	NM_001080361,XM_005224770,XM_024985069	TMEM159	transmembrane protein 159	protein_coding	NP_001073830.1;XP_005224827.1;XP_024840837.1	0.018936394	0.807157705	0.718684193	1.645680411	6667	9420	14815	4169	5355	3675	5189	6036	71.41055	143.693421	158.170437	63.281843	74.110589	55.567867	71.478679	60.520654	136.014622	281.454301	278.675202	114.116674	141.001041	106.684826	129.881281	110.207435
506787	NM_001191455,XM_005221812,XM_010816945,XM_010816946,XM_024981661,XM_024981662,XM_024981663	PDE8A	phosphodiesterase 8A	protein_coding	NP_001178384.1;XP_005221869.1;XP_010815247.1;XP_010815248.1;XP_024837429.1;XP_024837430.1;XP_024837431.1	0.018934245	0.807157705	-0.824665228	0.564613204	1329	416	705	708	800	1007	1316	2353	5.122858	2.234336	2.65821	3.890194	3.876171	5.682088	6.506391	8.357932	9.757432	4.376427	4.683412	7.015219	7.374712	10.909052	11.822526	15.219696
509462	NM_001024503,XM_010810328,XM_024998478,XM_024998479	ZBTB43	zinc finger and BTB domain containing 43	protein_coding	NP_001019674.1;XP_010808630.1;XP_024854246.1;XP_024854247.1	0.019014807	0.808421846	-0.977070335	0.508010304	1159	893	3361	2277	722	2755	2002	2473	3.100936	3.505006	9.361079	8.388229	2.386362	9.689379	7.0242	6.559811	5.906307	6.865304	16.49297	15.126563	4.540237	18.602653	12.763417	11.945343
535054	NM_001078004,XM_024998861	PELI1	pellino E3 ubiquitin protein ligase 1	protein_coding	NP_001071472.1;XP_024854629.1	0.019099378	0.809940644	-0.648182796	0.638083531	399	490	631	576	385	700	542	778	1.557829	2.742762	2.457313	3.198214	2.004785	3.882382	2.774434	2.87384	2.967173	5.372285	4.329458	5.767365	3.814257	7.453791	5.041323	5.23323
539655	XM_010805257,XM_010805258,XM_024992505,XR_003034772	CDK17	cyclin dependent kinase 17, transcript variant X1	protein_coding	XP_010803559.2;XP_010803560.2;XP_024848273.1	0.019214605	0.812748376	-0.71150056	0.61068463	487	330	564	398	561	492	787	1375	1.576418	1.460183	1.734739	1.763149	2.156402	2.262504	3.147175	4.027867	3.002582	2.86008	3.05638	3.179501	4.10272	4.343784	5.718616	7.334702
613524	NM_001037620,NM_001359999,XM_025001728	PKIA	cAMP-dependent protein kinase inhibitor alpha	protein_coding	NP_001032709.1;NP_001346928.1;XP_024857496.1	0.019479535	0.813664663	-0.585337365	0.666493465	14683	17046	23378	20703	21940	23578	23640	37753	52.731365	87.222384	84.451374	106.470437	102.385086	120.268348	110.667828	126.259276	100.436656	170.843695	148.792061	191.999025	194.795433	230.903362	201.090451	229.916707
520505	XM_003586243,XM_005208562,XM_024994810,XM_024994811,XR_003035437	SIN3B	SIN3 transcription regulator family member B, transcript variant X1	protein_coding	XP_003586291.2;XP_005208619.2;XP_024850578.1;XP_024850579.1	0.019464702	0.813664663	0.478878918	1.393660268	2938	2655	2906	1567	2093	1391	1283	2732	8.144807	10.377254	8.023818	6.152017	7.503651	5.450917	4.61952	7.040536	15.513296	20.326072	14.136896	11.093982	14.276267	10.465224	8.39396	12.820736
535202	XM_010812085,XM_010812086	SLCO5A1	solute carrier organic anion transporter family member 5A1, transcript variant X1	protein_coding	XP_010810387.1;XP_010810388.1	0.019460067	0.813664663	-0.482511832	0.715730402	1144	618	1196	954	879	905	1118	1848	1.747738	1.325985	1.797699	2.069583	1.719442	1.955065	2.194896	2.625765	3.328891	2.597227	3.167305	3.732096	3.27137	3.753531	3.988266	4.781488
515646	NM_001015608	CLIC1	chloride intracellular channel 1	protein_coding	NP_001015608.1	0.019531602	0.813664663	-1.008216986	0.497160304	885	452	743	443	612	891	706	3673	10.804262	7.833637	9.024634	7.665543	9.68394	15.421977	11.097003	41.885029	20.57872	15.343855	15.900201	13.823338	18.424435	29.608677	20.163958	76.272163
539427	XM_002692830,XM_005215706	E2F5	E2F transcription factor 5, transcript variant X2	protein_coding	XP_002692876.1;XP_005215763.1	0.019579772	0.813664663	-0.701843618	0.61478607	322	329	536	393	351	600	570	574	2.523204	3.663464	4.182515	4.367832	3.562798	6.674712	5.760648	4.200215	4.805909	7.175678	7.369032	7.876548	6.778496	12.81479	10.467462	7.648546
614897	XM_024990214,XM_024990215	SLFNL1	schlafen like 1, transcript variant X1	protein_coding	XP_024845982.1;XP_024845983.1	0.019380525	0.813664663	1.522827778	2.873537303	60	154	97	37	29	8	31	30	0.122481	0.449225	0.197269	0.10718	0.074845	0.022746	0.081027	0.056663	0.233288	0.879904	0.347562	0.193279	0.142399	0.04367	0.147231	0.103182
507615	NM_001075322,XM_010806562,XM_010806565	CYP4F2	cytochrome P450, family 4, subfamily F, polypeptide 2	protein_coding	NP_001068790.1;XP_010804864.1;XP_010804867.1	0.01957927	0.813664663	1.255069441	2.386786366	31	29	54	7	49	13	19	24	0.177339	0.262709	0.335029	0.056412	0.36889	0.106274	0.138947	0.129928	0.337775	0.514572	0.590276	0.101729	0.701842	0.204036	0.252476	0.236597
281751	NM_174310	EIF4E	eukaryotic translation initiation factor 4E	protein_coding	NP_776735.2	0.019661406	0.814609309	-0.970031816	0.510494805	2304	1998	4003	2661	4333	6869	6549	5263	19.387798	23.884333	33.540501	31.790247	47.253582	81.994606	71.035309	41.366127	36.927654	46.782578	59.093884	57.327618	89.903542	157.421555	129.075653	75.327248
281136	NM_174047,XM_005210511,XM_005210512,XM_005210513,XM_010808241,XM_024995436,XM_024995437,XM_024995438	LPAR1	lysophosphatidic acid receptor 1	protein_coding	NP_776472.1;XP_005210568.1;XP_005210569.1;XP_005210570.1;XP_010806543.1;XP_024851204.1;XP_024851205.1;XP_024851206.1	0.019739858	0.814609309	-1.203728844	0.434151706	311	167	340	192	311	303	320	2095	1.399602	1.274273	1.42049	1.190903	1.703007	1.831155	1.694183	7.998268	2.665801	2.495936	2.502713	2.147564	3.2401	3.515636	3.078439	14.564756
515011	NM_001014929,XM_005220859,XM_015458866,XM_015458867,XM_024980049	ITGA2B	integrin subunit alpha 2b	protein_coding	NP_001014929.1;XP_005220916.1;XP_015314352.1;XP_015314353.1;XP_024835817.1	0.01979902	0.814609309	0.813485327	1.757452049	265	293	500	133	133	114	128	217	1.041412	1.719394	2.135088	0.81894	0.748378	0.634427	0.671538	0.777267	1.98356	3.367801	3.761741	1.476802	1.423846	1.218037	1.220227	1.415394
100848012	XM_024983856	ID4	inhibitor of DNA binding 4, HLH protein	protein_coding	XP_024839624.1	0.019758141	0.814609309	-1.087903945	0.470444375	67	37	145	102	141	128	215	335	0.374513	0.288539	0.808474	0.805972	1.019741	1.012368	1.545412	1.75166	0.713329	0.565165	1.424424	1.453416	1.940135	1.943647	2.808112	3.189753
518935	NM_001083698,XM_015475554	GAS2L1	growth arrest specific 2 like 1	protein_coding	NP_001077167.1;XP_015331040.1	0.019859835	0.81508893	-0.683583625	0.622616785	270	174	234	225	183	199	232	697	1.433109	1.24222	1.08886	1.56039	1.133889	1.41788	1.493178	3.078902	2.729621	2.433152	1.918426	2.813865	2.157312	2.72219	2.7132	5.606646
506076	NM_001015530,XM_024991473,XM_024991474,XM_024991475,XM_024991476,XM_024991477,XM_024991478,XM_024991479	SLC26A10	solute carrier family 26 member 10	protein_coding	NP_001015530.2;XP_024847241.1;XP_024847242.1;XP_024847243.1;XP_024847244.1;XP_024847245.1;XP_024847246.1;XP_024847247.1	0.019942437	0.816458123	0.904860613	1.872363586	1139	1374	1038	529	662	323	657	415	6.828299	11.677177	6.094136	4.49822	5.142478	2.735937	5.105998	2.248457	13.005761	22.872246	10.737052	8.111677	9.783957	5.252729	9.277922	4.094413
513091	NM_001205746	NUMA1	nuclear mitotic apparatus protein 1	protein_coding	NP_001192675.2	0.021761592	0.817100693	0.740701417	1.670988051	11084	8492	7233	3080	4702	2671	3247	9622	21.196833	23.06883	13.769942	8.361554	11.652081	7.24284	8.002933	17.185678	40.373295	45.185238	24.260803	15.078459	22.168972	13.905539	14.541837	31.294926
781721	NM_001081547,XM_024976539,XM_024976540,XM_024976541	C16H1orf21	chromosome 16 open reading frame, human C1orf21	protein_coding	NP_001075016.1;XP_024832307.1;XP_024832308.1;XP_024832309.1	0.022279107	0.817100693	-0.489359059	0.712341497	6238	6289	7376	5554	6412	7469	8113	13032	24.868871	35.405256	29.614056	31.757309	33.058415	42.493961	41.372876	47.909278	47.367372	69.348766	52.176015	57.268215	62.896152	81.584208	75.177137	87.242255
282689	NM_174716,XM_024997284	ANXA2	annexin A2	protein_coding	NP_777141.1;XP_024853052.1	0.021926487	0.817100693	-1.259844774	0.417588887	5975	1468	4899	2812	1460	5168	2522	23224	59.535505	20.736954	48.592056	39.755732	18.790017	73.039637	32.402946	215.915208	113.396399	40.617765	85.612725	71.691836	35.74944	140.228901	58.878209	393.179163
615688	XM_024979098,XM_024979099,XM_024979100	MEGF8	multiple EGF like domains 8, transcript variant X3	protein_coding	XP_024834866.1;XP_024834867.1;XP_024834868.1	0.022735558	0.817100693	0.588709287	1.503900674	5901	6004	8262	3541	3709	2473	2514	5923	7.530104	10.974657	10.518313	6.415671	6.151979	4.472463	4.130681	7.088393	14.342478	21.496214	18.531866	11.569433	11.704608	8.586688	7.505709	12.907884
533883	XM_015475564,XM_015475565,XM_024977797	KIAA1671	KIAA1671, transcript variant X2	protein_coding	XP_015331050.2;XP_015331051.2;XP_024833565.1	0.020292999	0.817100693	-0.889962618	0.539628101	5545	1340	2742	4248	2844	4375	2916	9898	6.476101	2.222081	3.444815	7.044589	4.30439	7.24768	4.691589	11.104144	12.334934	4.352421	6.069305	12.703566	8.18943	13.914831	8.524915	20.220522
617368	NM_001193156,XM_005214098,XM_010811063,XM_010811064,XR_003037702	ECHDC3	enoyl-CoA hydratase domain containing 3	protein_coding	NP_001180085.1;XP_005214155.1;XP_010809365.1;XP_010809366.1	0.020234795	0.817100693	1.076055154	2.108263444	4095	15509	19231	4851	5473	3539	4582	5127	13.393009	71.451152	63.310986	22.563771	23.155338	16.525994	19.26435	16.243501	25.509466	139.952367	111.545507	40.689436	44.054795	31.72828	35.004546	29.579232
539042	NM_001098098,XM_005216190,XM_024975441,XM_024975442	ART1	ADP-ribosyltransferase 1	protein_coding	NP_001091567.1;XP_005216247.2;XP_024831209.1;XP_024831210.1	0.022222701	0.817100693	0.860264079	1.815370575	3663	2799	3441	1737	2137	927	566	3090	12.716636	13.959006	11.93575	8.587845	9.625784	4.583918	2.584614	10.027086	24.221189	27.341699	21.0292	15.486533	18.313786	8.800671	4.696408	18.259209
282031	NM_174448,XM_010803154,XM_024984713	RAP1A	RAP1A, member of RAS oncogene family	protein_coding	NP_776873.1;XP_010801456.1;XP_024840481.1	0.02252759	0.817100693	-0.733657034	0.601377571	3382	2947	4449	3279	4802	5599	7229	7060	9.699441	12.058787	12.715251	13.353663	17.762128	22.709079	26.731126	18.951061	18.474382	23.619711	22.402575	24.08077	33.793801	43.599194	48.572152	34.509669
788252	NM_001113728,XM_005208626,XM_010806701,XM_024994708,XM_024994709	ADGRL1	adhesion G protein-coupled receptor L1	protein_coding	NP_001107200.1;XP_005208683.1;XP_010805003.1;XP_024850476.1;XP_024850477.1	0.022208125	0.817100693	0.693310743	1.616989984	3118	1957	1742	1015	1629	641	1061	2291	6.101612	5.460633	3.418993	2.723749	4.053922	1.769107	2.645332	4.208546	11.621655	10.695816	6.023809	4.911759	7.712894	3.396511	4.806735	7.663715
509874	NM_001193241	GTF3C1	general transcription factor IIIC subunit 1	protein_coding	NP_001180170.1	0.021396888	0.817100693	0.556515788	1.470713047	2078	1417	2242	877	1279	695	775	2167	3.996679	3.872128	4.293051	2.393695	3.187466	1.893474	1.920489	3.892302	7.612416	7.584392	7.563784	4.316571	6.064397	3.635283	3.489651	7.087837
514969	NM_001102015,XM_015459565,XM_015459566,XM_015459567,XM_015459568,XM_015459570,XM_015459571,XM_015459572,XM_015459575,XM_015459576,XM_015459577,XM_024982654,XM_024982655,XM_024982656,XM_024982657,XM_024982658	ACOX2	acyl-CoA oxidase 2	protein_coding	NP_001095485.1;XP_015315051.1;XP_015315052.1;XP_015315053.1;XP_015315054.1;XP_015315056.1;XP_015315057.1;XP_015315058.1;XP_015315061.1;XP_015315062.1;XP_015315063.1;XP_024838422.1;XP_024838423.1;XP_024838424.1;XP_024838425.1;XP_024838426.1	0.02229555	0.817100693	0.65319949	1.572652029	1916	2961	2627	1426	1998	950	1235	1924	10.4375	22.939159	14.371931	11.069704	14.258881	7.441095	8.700878	9.909345	19.880152	44.93125	25.321421	19.962089	27.128607	14.28617	15.810045	18.044806
507057	NM_001192131,XM_024979804,XM_024979805,XR_003030594,XR_003030595,XR_003030596,XR_003030597	PHF12	PHD finger protein 12	protein_coding	NP_001179060.1;XP_024835572.1;XP_024835573.1	0.021315191	0.817100693	0.5489885	1.463059558	1908	1745	1954	904	1546	835	753	2216	6.346187	8.361436	6.500165	4.095264	6.645975	3.782004	2.991816	7.029222	12.08749	16.377661	11.452424	7.385022	12.644475	7.261075	5.436319	12.800136
508936	NM_001205647,XM_005220535,XR_003030609	OSBPL7	oxysterol binding protein like 7	protein_coding	NP_001192576.1;XP_005220592.1	0.021882868	0.817100693	0.540397676	1.454373357	1732	1122	1851	950	1341	615	662	1585	4.889418	4.516857	5.221013	3.714774	4.913514	2.359217	2.358146	4.160216	9.312803	8.84723	9.198727	6.698883	9.348334	4.529464	4.2849	7.575705
505862	NM_001037447,XM_005219205,XM_024978031	TMEM143	transmembrane protein 143	protein_coding	NP_001032524.1;XP_005219262.1;XP_024833799.1	0.020908701	0.817100693	0.561470885	1.47577306	1618	1474	2590	932	1109	777	741	1691	10.234072	13.127943	16.191357	8.340255	8.98955	6.868818	5.988693	9.932113	19.492686	25.713884	28.527011	15.040052	17.103304	13.187452	10.881837	18.086266
507493	NM_001075318,XM_005200983,XM_005200985,XM_005200986,XM_005200987,XM_024984731	FAM234A	family with sequence similarity 234 member A	protein_coding	NP_001068786.1;XP_005201040.1;XP_005201042.1;XP_005201043.1;XP_005201044.1;XP_024840499.1	0.020991631	0.817100693	0.839840017	1.789851652	1593	2430	1445	957	1055	497	647	1337	8.906365	19.396148	8.080935	7.583535	7.656742	3.929152	4.601373	6.929626	16.963822	37.991504	14.237529	13.675449	14.567536	7.543584	8.360989	12.618772
512939	XM_015470819,XM_024991221,XM_024991222,XM_024991223,XM_024991224,XM_024991225,XM_024991226,XM_024991227,XM_024991228	KRBA1	KRAB-A domain containing 1, transcript variant X4	protein_coding	XP_015326305.2;XP_024846989.1;XP_024846990.1;XP_024846991.1;XP_024846992.1;XP_024846993.1;XP_024846994.1;XP_024846995.1;XP_024846996.1	0.020924453	0.817100693	1.066747798	2.094706041	1405	684	1942	740	708	213	195	832	2.996972	2.052299	4.109707	2.224725	1.95008	0.62305	0.518297	1.644711	5.708289	4.019868	7.240757	4.011864	3.710177	1.196194	0.941779	2.994999
286772	NM_174758	NPC1	NPC intracellular cholesterol transporter 1	protein_coding	NP_777183.1	0.021128252	0.817100693	-1.069603208	0.476450022	1067	666	1928	833	376	2297	2009	1502	3.410641	3.021295	6.136547	3.778251	1.556916	10.415716	8.277698	4.483282	6.496198	5.917853	10.811776	6.81335	2.962152	19.997147	15.041101	8.164007
504633	NM_001045893	COQ2	coenzyme Q2, polyprenyltransferase	protein_coding	NP_001039358.1	0.020786398	0.817100693	0.785806864	1.724056272	808	840	999	601	1283	437	431	538	7.177118	10.603844	8.836622	7.584132	14.769703	5.499499	4.931434	4.463349	13.670152	20.769896	15.56895	13.676528	28.100485	10.558496	8.960728	8.127709
520564	NM_001046252,XM_005224464,XM_024984890,XM_024984891	LITAF	lipopolysaccharide induced TNF factor	protein_coding	NP_001039717.1;XP_005224521.1;XP_024840658.1;XP_024840659.1	0.021288471	0.817100693	-0.844241105	0.55700373	675	1025	884	811	361	916	1524	1463	4.788675	10.34442	6.266476	8.16449	3.267757	8.997615	13.716939	9.716545	9.120919	20.261758	11.040696	14.72309	6.217155	17.274534	24.924551	17.69372
519181	NM_001100382,XM_005218351,XM_024978250	FUK	fucokinase	protein_coding	NP_001093852.1;XP_005218408.1;XP_024834018.1	0.021764986	0.817100693	0.693287519	1.616963955	659	543	462	251	376	171	222	577	2.094904	2.501686	1.471917	1.131634	1.555952	0.753278	0.924942	1.715207	3.990133	4.900087	2.593321	2.040686	2.960317	1.44622	1.680677	3.123374
535820	NM_001098086,XM_010810067	EIF2AK3	eukaryotic translation initiation factor 2 alpha kinase 3	protein_coding	NP_001091555.1;XP_010808369.1	0.022476385	0.817100693	-0.659399796	0.633141648	607	494	707	388	405	638	956	1181	1.838171	2.125914	2.133361	1.674503	1.594518	2.776551	3.748997	3.36804	3.501139	4.164056	3.758699	3.019644	3.033692	5.330705	6.812165	6.133161
520588	XM_010813240,XM_010813241,XM_010813242,XM_024976721,XM_024976722,XM_024976723,XM_024976724,XR_003029722,XR_811924	SUCO	SUN domain containing ossification factor, transcript variant X4	protein_coding	XP_010811542.1;XP_010811543.1;XP_010811544.1;XP_024832489.1;XP_024832490.1;XP_024832491.1;XP_024832492.1	0.02156722	0.817100693	-0.716544844	0.608553142	602	832	1180	774	629	1333	1141	1367	1.455721	2.864884	2.852107	2.674157	1.972426	4.594656	3.555403	3.104821	2.772692	5.611491	5.025029	4.822329	3.752694	8.821287	6.46039	5.653845
100300896	XM_002691338,XM_010810036,XM_010810037,XM_024999415	LOC100300896	sulfotransferase 1C4, transcript variant X4	protein_coding	XP_002691384.1;XP_010808338.1;XP_010808339.1;XP_024855183.1	0.021279413	0.817100693	0.982516238	1.975908634	565	950	655	238	203	188	245	455	2.309439	5.987718	2.832297	1.312648	0.982831	1.145991	1.347807	1.992026	4.398752	11.728225	4.990129	2.367108	1.869912	2.200188	2.449051	3.627457
614149	NM_001076314,XM_005214089,XM_005214090,XM_005214091,XM_005214092,XM_005214093,XM_005214094,XM_005214095,XM_005214096,XM_005214097,XM_025000806	NUDT5	nudix hydrolase 5	protein_coding	NP_001069782.1;XP_005214146.1;XP_005214147.1;XP_005214148.1;XP_005214149.1;XP_005214150.1;XP_005214151.1;XP_005214152.1;XP_005214153.1;XP_005214154.1;XP_024856574.1	0.022278246	0.817100693	0.756732296	1.689659209	512	467	1304	237	480	359	308	501	3.747172	4.823652	9.182908	2.386295	4.23281	3.442056	3.102735	3.700347	7.137187	9.448152	16.179059	4.303226	8.053244	6.608407	5.637866	6.73829
512242	NM_001038674,XM_025000510	LBP	lipopolysaccharide binding protein	protein_coding	NP_001033763.1;XP_024856278.1	0.021631284	0.817100693	1.808424337	3.502595378	446	189	424	11	38	63	12	240	3.412478	2.04262	3.231815	0.108673	0.374358	0.678722	0.107705	1.708523	6.499696	4.00091	5.694028	0.195971	0.712245	1.303079	0.195706	3.111202
540007	NM_001099102,XM_005204818,XM_005204820,XM_010803683,XM_010803684,XM_024989629	FAAH	fatty acid amide hydrolase	protein_coding	NP_001092572.1;XP_005204875.1;XP_005204877.1;XP_010801985.1;XP_010801986.1;XP_024845397.1	0.021909479	0.817100693	0.678556432	1.600537448	379	447	533	216	579	199	311	394	1.030894	1.625135	1.56375	1.01218	2.255094	0.825148	1.185168	1.0188	1.963527	3.183172	2.755119	1.825273	4.290484	1.584203	2.153525	1.855222
518522	NM_001075776,XM_015472807,XM_024996599,XM_024996600	OSTM1	osteopetrosis associated transmembrane protein 1	protein_coding	NP_001069244.1;XP_015328293.1;XP_024852367.1;XP_024852368.1	0.021718579	0.817100693	-0.612906678	0.65387797	366	240	464	259	268	402	503	648	1.609519	1.500901	2.033855	1.617229	1.525758	2.509925	2.857937	2.66529	3.065626	2.939835	3.583382	2.916362	2.902871	4.818809	5.193053	4.853462
510462	NM_001035090,XM_010801745,XM_024978398,XM_024978429,XM_024978504,XR_003030191	OXNAD1	oxidoreductase NAD binding domain containing 1	protein_coding	NP_001030262.1;XP_010800047.1;XP_024834166.1;XP_024834197.1;XP_024834272.1	0.022767054	0.817100693	-0.823750978	0.564971118	357	200	713	543	249	545	517	556	2.367852	1.860489	4.461634	5.307451	2.137538	5.067277	4.147863	3.415357	4.510014	3.644164	7.860804	9.570972	4.066828	9.728673	7.53693	6.219329
100298868	XM_002686965,XM_005205777,XM_024991167,XM_024991168	LOC100298868	solute carrier family 23 member 1, transcript variant X2	protein_coding	XP_002687011.1;XP_005205834.1;XP_024846935.1;XP_024846936.1	0.022459278	0.817100693	0.942733086	1.922166202	350	412	434	169	118	113	136	165	1.011365	1.660159	1.240008	0.681291	0.433963	0.451909	0.496595	0.435227	1.926333	3.251777	2.184729	1.228578	0.825647	0.867621	0.902345	0.792544
506122	NM_001035030,XM_005203860,XM_005203862,XM_005203865,XM_024986317	MTMR11	myotubularin related protein 11	protein_coding	NP_001030202.2;XP_005203917.1;XP_005203919.1;XP_005203922.1;XP_024842085.1	0.022227878	0.817100693	-0.997554889	0.50084813	284	106	282	177	130	179	258	998	1.21218	0.585582	1.242216	1.165946	0.682351	0.99242	1.497543	4.286027	2.308821	1.146988	2.188621	2.102559	1.298225	1.905348	2.72113	7.804805
112443862	gene-LOC112443862	LOC112443862	.	pseudogene	.	0.020329827	0.817100693	0.626476207	1.543789667	270	241	329	169	215	116	116	203	1.465205	1.852157	1.772921	1.299438	1.505239	0.887333	0.805043	1.024287	2.790755	3.627846	3.12365	2.343288	2.863832	1.703592	1.462813	1.865216
497011	NM_001097568	ID1	inhibitor of DNA binding 1, HLH protein	protein_coding	NP_001091037.1	0.022701341	0.817100693	-1.058964778	0.479976348	266	533	602	1026	871	604	1595	1037	3.741468	10.635101	8.419319	20.493708	15.864568	12.049424	28.916641	13.624945	7.126319	20.831121	14.833718	36.95647	30.183548	23.133707	52.543369	24.810871
539381	NM_001038183,XM_024992007	CSRP2	cysteine and glycine rich protein 2	protein_coding	NP_001033272.1;XP_024847775.1	0.021927212	0.817100693	-0.994581596	0.501881406	263	73	182	106	89	199	284	526	4.097521	1.613198	2.818575	2.274795	1.646498	4.385804	5.680534	7.547752	7.804488	3.159793	4.965953	4.102155	3.132589	8.420311	10.32189	13.744371
613449	NM_001109962,XM_010810736,XM_010810737,XM_010810739,XM_024999951	DCLK1	doublecortin like kinase 1	protein_coding	NP_001103432.1;XP_010809038.1;XP_010809039.1;XP_010809041.1;XP_024855719.1	0.022015549	0.817100693	-0.911182373	0.531749113	246	109	394	214	276	279	388	993	0.450939	0.266186	0.775236	0.578967	0.698456	0.783455	0.975388	1.745089	0.858896	0.521382	1.365862	1.044055	1.328865	1.504156	1.772342	3.177789
525636	NM_001015632,NM_001314032	RCAN2	regulator of calcineurin 2	protein_coding	NP_001015632.2;NP_001300961.1	0.020485551	0.817100693	1.540701267	2.909358876	207	884	1043	279	129	44	111	260	0.847844	5.15084	4.256382	1.621571	0.680909	0.251225	0.583295	0.993206	1.614876	10.089021	7.499179	2.924193	1.295481	0.482328	1.059884	1.808617
518609	NM_001030303,XM_005216675,XM_010813019,XM_015475004,XM_015475005,XM_024976221,XM_024976222,XM_024976224,XM_024976225	CD55	CD55 molecule (Cromer blood group)	protein_coding	NP_001025474.1;XP_005216732.2;XP_010811321.2;XP_015330490.2;XP_015330491.2;XP_024831989.1;XP_024831990.1;XP_024831992.1;XP_024831993.1	0.022712278	0.817100693	-0.967324383	0.511453724	203	188	414	169	287	288	515	1171	0.972695	1.321994	1.90604	1.087102	1.637392	2.053156	3.113784	5.133769	1.852676	2.589407	3.358188	1.960379	3.115264	3.941856	5.657942	9.348537
514615	NM_001035297,XM_024986471	COLQ	collagen like tail subunit of asymmetric acetylcholinesterase	protein_coding	NP_001030374.2;XP_024842239.1	0.022533318	0.817100693	1.678040971	3.199931386	187	119	43	42	29	7	10	54	0.815091	0.749124	0.178644	0.248286	0.155178	0.038205	0.049605	0.210142	1.552492	1.467318	0.314746	0.447737	0.295238	0.07335	0.090135	0.382667
282524	NM_174672,XM_024986556,XR_003033049	SLC25A16	solute carrier family 25 member 16	protein_coding	NP_777097.1;XP_024842324.1	0.022130094	0.817100693	-0.707495916	0.612382128	187	105	279	181	195	197	302	458	1.420271	0.938953	1.962023	2.01196	1.543772	1.714981	2.379777	2.885431	2.705169	1.83914	3.456822	3.628185	2.937143	3.292594	4.324206	5.25434
613945	NM_001076298,XM_010817929,XM_010817930,XM_010817931,XM_024982992	TMEM42	transmembrane protein 42	protein_coding	NP_001069766.1;XP_010816231.1;XP_010816232.1;XP_010816233.1;XP_024838760.1	0.020492874	0.817100693	0.7987457	1.739588046	182	129	147	60	87	42	54	141	2.528184	2.435547	1.996395	1.304391	1.67765	0.802409	1.000041	1.783792	4.815393	4.770543	3.517381	2.352219	3.191856	1.540547	1.817139	3.248265
526694	NM_001192633,XM_005218623	SNAI3	snail family transcriptional repressor 3	protein_coding	NP_001179562.1;XP_005218680.1	0.021421853	0.817100693	-1.196167771	0.43643304	145	443	465	621	279	657	917	303	0.716129	3.079632	2.267945	4.327427	1.770017	4.567481	5.789563	1.390299	1.364	6.032118	3.995817	7.803684	3.367591	8.769113	10.520002	2.531719
522946	NM_001102073,XM_010802725,XM_010802726,XM_010802727,XM_015461163,XR_003033820	ILDR2	immunoglobulin like domain containing receptor 2	protein_coding	NP_001095543.1;XP_010801027.1;XP_010801028.1;XP_010801029.1;XP_015316649.1	0.020181586	0.817100693	1.129599864	2.187980475	122	212	180	53	67	31	36	148	0.487124	1.104012	0.651356	0.285892	0.312691	0.156528	0.155619	0.517704	0.927819	2.162443	1.147606	0.515553	0.594917	0.30052	0.28277	0.942733
529298	XM_025001264	L3MBTL1	L3MBTL1, histone methyl-lysine binding protein	protein_coding	XP_024857032.1	0.022712133	0.817100693	1.25688212	2.389787136	114	379	117	67	361	64	129	149	0.212256	1.003558	0.216367	0.175692	0.870497	0.167664	0.308033	0.258061	0.40428	1.965684	0.38121	0.316827	1.656186	0.321899	0.559715	0.469927
64986876	rna-KEH36_t04	.	tRNA-Ile	tRNA	.	0.022533303	0.817100693	-1.133955524	0.455664688	99	364	222	602	167	252	400	414	19.646425	103.285316	44.064632	170.527924	43.213295	71.335831	102.863449	77.122269	37.420258	202.306396	77.636002	307.514404	82.216591	136.957764	186.909393	140.438782
613347	XM_002689036	COL23A1	collagen type XXIII alpha 1 chain	protein_coding	XP_002689082.4	0.022167182	0.817100693	1.519875431	2.867662878	85	645	94	79	208	87	88	93	0.398203	4.321754	0.440906	0.526272	1.267776	0.580402	0.535038	0.409694	0.758452	8.46508	0.776818	0.94903	2.41204	1.114315	0.972198	0.746049
534326	XM_002690290,XM_005210998,XM_005210999,XM_010808639,XM_015472887,XM_015472888,XM_024997033,XM_024997034	ADGRG6	adhesion G protein-coupled receptor G6, transcript variant X5	protein_coding	XP_002690336.3;XP_005211055.1;XP_005211056.1;XP_010806941.1;XP_015328373.1;XP_015328374.1;XP_024852801.1;XP_024852802.1	0.020940629	0.817100693	-0.938332535	0.521835669	82	167	179	114	138	284	210	416	0.157726	0.495053	0.344246	0.312701	0.345992	0.818463	0.565479	0.794079	0.300419	0.969668	0.606515	0.563896	0.658276	1.571369	1.02751	1.446009
107132813	XR_001501102	LOC107132813	uncharacterized LOC107132813	lncRNA	.	0.021783417	0.817100693	1.013212314	2.018400284	75	81	97	44	90	28	43	30	0.229783	0.353332	0.295656	0.192945	0.356816	0.122699	0.171117	0.084743	0.437663	0.692077	0.520906	0.34794	0.678869	0.235569	0.31093	0.154317
282647	XM_024996354	PAPPA	pappalysin 1	protein_coding	XP_024852122.1	0.021282362	0.817100693	-1.054120308	0.481590785	70	67	165	87	29	115	182	199	0.093818	0.128648	0.22224	0.166719	0.050502	0.221047	0.318304	0.251708	0.178694	0.251985	0.391558	0.300645	0.096085	0.424389	0.578378	0.458357
522265	NM_001205893	SLC30A1	solute carrier family 30 member 1	protein_coding	NP_001192822.1	0.020613368	0.817100693	-0.915232847	0.530258282	70	86	215	119	116	215	148	354	0.360312	0.630113	1.101527	0.871984	0.773265	1.574115	0.982546	1.707577	0.68628	1.23421	1.940744	1.572455	1.471195	3.022145	1.785348	3.109478
104976236	XR_816415	LOC104976236	uncharacterized LOC104976236	lncRNA	.	0.021234855	0.817100693	1.087671692	2.125307647	65	152	148	36	122	68	46	51	1.086012	3.642054	2.484378	0.860917	2.649987	1.623188	0.988586	0.802407	2.068512	7.133742	4.377142	1.552499	5.041801	3.116361	1.796323	1.461174
523477	NM_001192580,XM_005228395	SCML2	Scm polycomb group protein like 2	protein_coding	NP_001179509.1;XP_005228452.1	0.022302445	0.817100693	-0.764187891	0.588784709	61	89	99	81	62	91	128	189	0.206608	0.432083	0.337085	0.392502	0.274678	0.440215	0.576032	0.604649	0.393524	0.846327	0.593898	0.707802	0.522596	0.845169	1.046687	1.10106
112446392	XR_003034367,XR_003034368	LOC112446392	uncharacterized LOC112446392, transcript variant X2	lncRNA	.	0.022332237	0.817100693	1.24162253	2.364643229	51	36	37	21	32	10	11	15	0.783674	0.789515	0.573226	0.471204	0.628465	0.223794	0.207808	0.203491	1.492652	1.546433	1.009948	0.849727	1.195702	0.429663	0.377599	0.370555
539085	NM_001079611	VASH2	vasohibin 2	protein_coding	NP_001073079.1	0.021178857	0.817100693	1.417101011	2.670483575	43	234	100	24	77	44	49	39	0.649004	5.113369	1.517153	0.512657	1.53211	0.94985	0.953872	0.551849	1.236149	10.015626	2.673021	0.924478	2.914956	1.823618	1.733245	1.004912
510967	NM_001110070,XM_005227054,XM_005227055,XM_005227056,XM_024987062	CTSW	cathepsin W	protein_coding	NP_001103540.1;XP_005227111.2;XP_005227112.2;XP_005227113.2;XP_024842830.1	0.022490484	0.817100693	1.4529875	2.737743905	33	59	58	12	15	5	16	23	0.329012	0.868762	0.594708	0.146913	0.195261	0.060574	0.189002	0.198921	0.626664	1.701656	1.047795	0.26493	0.3715	0.116296	0.343429	0.362233
538659	NM_001206825,XM_024976551	TSSK3	testis specific serine kinase 3	protein_coding	NP_001193754.1;XP_024832319.1	0.020897534	0.817100693	-1.548139995	0.341950642	32	21	171	99	25	164	193	70	0.26848	0.247499	1.470587	1.399833	0.273594	2.001474	2.150325	0.563036	0.51137	0.48478	2.590977	2.524329	0.520533	3.842632	3.907276	1.025281
100313405	NR_031039,rna-MIR2302	MIR2302	microRNA 2302	miRNA	.	0.020258211	0.817100693	-1.368511545	0.387290617	19	19	31	29	9	57	46	29	3.30198	4.468257	5.57736	7.166911	1.823591	14.326202	10.637481	4.646897	6.289234	8.752036	9.826564	12.92415	3.469521	27.504893	19.328977	8.461948
525243	XM_002694610,XM_005218102,XM_024977796	WSCD2	WSC domain containing 2, transcript variant X2	protein_coding	XP_002694656.3;XP_005218159.2;XP_024833564.1	0.020513082	0.817100693	-2.400231923	0.189434116	15	8	27	32	0	10	10	235	0.040479	0.03182	0.076127	0.126734	0	0.040478	0.035684	0.629147	0.0771	0.062326	0.134125	0.228541	0	0.077714	0.064841	1.145669
281799	NM_174329,XM_005222119,XM_005222120,XM_005222121	GPR68	G protein-coupled receptor 68	protein_coding	NP_776754.1;XP_005222176.1;XP_005222177.1;XP_005222178.1	0.021119871	0.817100693	-1.856344786	0.276175111	5	5	8	8	4	7	32	25	0.019032	0.024767	0.031063	0.046876	0.02153	0.040948	0.177988	0.099031	0.03625	0.048512	0.054729	0.084531	0.040962	0.078616	0.323416	0.180334
282714	NM_174727,XM_024997290	MYH7	myosin heavy chain 7	protein_coding	NP_777152.1;XP_024853058.1	0.023710048	0.818159681	1.141702845	2.206412974	671533	1849193	932726	233738	257144	306360	375078	747445	1550.754486	6053.816529	2139.297729	750.890118	753.899447	1004.645294	1093.713179	1579.307999	2953.699462	11857.69531	3769.157349	1354.086274	1434.351117	1928.819885	1987.346111	2875.901918
505687	NM_001045923,XM_005227914,XM_005227915,XM_024987805	PLS3	plastin 3	protein_coding	NP_001039388.1;XP_005227971.1;XP_005227972.1;XP_024843573.1	0.02338677	0.818159681	-0.738335464	0.599430557	1953	713	1892	1043	802	1693	1979	3161	8.343427	4.333073	8.049902	6.322575	4.469019	10.247317	10.897584	12.617664	15.891603	8.48725	14.182854	11.401552	8.502648	19.673841	19.801602	22.976624
615778	NM_001040586	SEC61G	Sec61 translocon gamma subunit	protein_coding	NP_001035676.1	0.023741255	0.818159681	-0.634328542	0.644240587	1770	1043	1528	1374	1526	1531	2629	2577	58.097313	48.59491	49.931469	64.003769	64.908455	71.261612	111.189354	78.97998	110.657097	95.183525	87.972588	115.418533	123.493279	136.815262	202.038116	143.821671
535746	NM_001082447,XM_005208102,XM_005208103,XM_024993310,XR_003035030	45546	septin 11	protein_coding	NP_001075916.1;XP_005208159.1;XP_005208160.1;XP_024849078.1	0.023570275	0.818159681	-0.902083999	0.535113192	1541	466	1078	817	569	1171	892	3740	5.364946	2.177233	3.091738	3.618725	2.146573	5.545032	3.256899	11.354563	10.218536	4.264577	5.447232	6.525676	4.084021	10.645916	5.917992	20.676533
525169	NM_001101122,XM_005225811,XM_024985640,XR_003032730	WDR11	WD repeat domain 11	protein_coding	NP_001094592.1;XP_005225868.1;XP_024841408.1	0.023803068	0.818159681	0.625126458	1.542346012	1239	1795	1448	823	1402	620	788	1354	3.768611	7.71654	4.362228	3.543251	5.399378	2.624921	3.078994	3.805003	7.178019	15.114494	7.685664	6.389573	10.272727	5.039591	5.594726	6.928868
510374	NM_001193023	ZNF609	zinc finger protein 609	protein_coding	NP_001179952.1	0.023902122	0.818159681	0.55465476	1.4688171	1200	955	1404	471	781	426	555	1372	3.723639	4.206759	4.334563	2.070945	3.137422	1.873746	2.21714	3.976013	7.092361	8.239837	7.636922	3.734552	5.969184	3.597408	4.028684	7.240274
526956	NM_001075893	ACAD11	acyl-CoA dehydrogenase family member 11	protein_coding	NP_001069361.1	0.023726081	0.818159681	0.571306281	1.485868334	576	588	541	269	433	307	239	512	2.26652	3.28603	2.121239	1.502242	2.207141	1.714458	1.212807	1.882825	4.317006	6.436392	3.73734	2.709006	4.199253	3.29159	2.203748	3.428602
521539	NM_001205886,XM_024994255,XM_024994256	MAN2A1	mannosidase alpha class 2A member 1	protein_coding	NP_001192815.1;XP_024850023.1;XP_024850024.1	0.023846646	0.818159681	-0.611818796	0.65437122	549	663	912	606	717	729	1015	1779	1.296536	2.200777	2.175045	2.015495	2.128596	2.374779	3.017965	3.828913	2.469492	4.310692	3.832141	3.634559	4.049816	4.559341	5.483833	6.972408
505267	NM_001101051,XM_024991449	MFNG	MFNG O-fucosylpeptide 3-beta-N-acetylglucosaminyltransferase	protein_coding	NP_001094521.1;XP_024847217.1	0.023104338	0.818159681	0.789810606	1.728847488	533	592	873	351	297	169	225	423	3.697149	5.937758	6.096026	3.485458	2.712351	1.630137	2.021861	2.747614	7.041906	11.630367	10.740384	6.285354	5.160455	3.129702	3.67385	5.003374
539182	NM_001192192,XM_005225183,XM_010819584	SSC4D	scavenger receptor cysteine rich family member with 4 domains	protein_coding	NP_001179121.2;XP_005225240.1;XP_010817886.1	0.023729907	0.818159681	1.093414874	2.133785083	512	1681	521	364	665	327	374	415	2.501954	11.625868	2.535418	2.559895	4.239693	2.281109	2.37877	1.90369	4.765436	22.771748	4.467069	4.616279	8.066338	4.379505	4.322376	3.466599
112444730	XR_003033078	LOC112444730	uncharacterized LOC112444730	lncRNA	.	0.023842526	0.818159681	-0.73949391	0.598949424	449	405	372	466	359	515	765	539	2.796772	3.583235	2.310383	4.12906	2.903287	4.551396	6.146709	3.137984	5.326971	7.018532	4.070587	7.445969	5.523724	8.738233	11.168962	5.714232
534475	NM_001102172,XM_024994391,XM_024994392,XM_024994393,XM_024994394,XM_024994395,XM_024994396,XM_024994397,XM_024994398	RFX2	regulatory factor X2	protein_coding	NP_001095642.1;XP_024850159.1;XP_024850160.1;XP_024850161.1;XP_024850162.1;XP_024850163.1;XP_024850164.1;XP_024850165.1;XP_024850166.1	0.023724057	0.818159681	-1.333607055	0.396774976	349	181	1549	1947	288	816	476	1368	1.210469	0.721678	5.249203	9.450647	1.285025	3.97705	1.97253	4.382489	2.305561	1.413559	9.248397	17.04243	2.444854	7.635543	3.584211	7.980464
505485	NM_001114657,XM_010809160,XM_010809161,XM_010809162,XM_024997338,XR_003036600,XR_809227	PLA2G4B	phospholipase A2, group IVB (cytosolic)	protein_coding	NP_001108129.1;XP_010807462.1;XP_010807463.1;XP_010807464.1;XP_024853106.1	0.023828226	0.818159681	0.790327146	1.729466592	323	283	231	92	194	70	139	286	1.069148	1.240286	0.692972	0.434417	0.79961	0.297872	0.580772	0.904706	2.036393	2.429365	1.220924	0.783387	1.521317	0.571885	1.055299	1.647462
537594	NM_001192911,XM_024983669,XM_024983670,XM_024983671,XM_024983672,XM_024983673,XM_024983674,XM_024983675,XM_024983676,XR_003032064,XR_003032065	PHACTR1	phosphatase and actin regulator 1	protein_coding	NP_001179840.1;XP_024839437.1;XP_024839438.1;XP_024839439.1;XP_024839440.1;XP_024839441.1;XP_024839442.1;XP_024839443.1;XP_024839444.1	0.023512833	0.818159681	0.682963753	1.605434441	320	313	518	118	186	144	174	323	0.87198	1.30835	1.561732	0.419558	0.676366	0.627698	0.680105	0.885206	1.660851	2.562682	2.751563	0.756593	1.286836	1.205118	1.235793	1.61195
286865	NM_174796,XM_024985027,XM_024985032,XM_024985037	PIK3R3	phosphoinositide-3-kinase, regulatory subunit 3 (gamma)	protein_coding	NP_777221.1;XP_024840795.1;XP_024840800.1;XP_024840805.1	0.023033722	0.818159681	-1.178079589	0.441939384	210	242	274	326	39	182	543	435	0.752224	1.408249	0.803353	1.514651	0.490569	0.964976	2.10157	1.593745	1.432751	2.758357	1.4154	2.731384	0.933346	1.85266	3.818687	2.902192
107131193	XM_003588068,XM_010821300,XM_010821301,XM_010821302,XM_015461380,XM_024987422,XM_024987423,XM_024987424	ANO9	anoctamin 9, transcript variant X1	protein_coding	XP_003588116.3;XP_010819602.2;XP_010819603.2;XP_010819604.2;XP_015316866.2;XP_024843190.1;XP_024843191.1;XP_024843192.1	0.022901611	0.818159681	0.718108597	1.645023959	155	124	185	85	138	47	60	150	0.740367	0.842227	0.885968	0.574929	0.853414	0.291134	0.336623	0.671835	1.410166	1.649682	1.560959	1.036775	1.623685	0.558947	0.611666	1.223405
513825	NM_001035287,XM_015460046,XM_015460047,XM_015460048,XM_024984246,XM_024984247,XM_024984248	SERPINB8	serpin peptidase inhibitor, clade B (ovalbumin), member 8	protein_coding	NP_001030364.1;XP_015315532.1;XP_015315533.1;XP_015315534.1;XP_024840014.1;XP_024840015.1;XP_024840016.1	0.022933874	0.818159681	-0.984333928	0.505459033	113	70	216	115	57	127	132	487	1.16533	0.966218	1.94185	1.581742	0.750081	1.738101	1.548541	4.712954	2.219588	1.892546	3.42128	2.852368	1.427086	3.336983	2.813797	8.582236
512439	NM_001077422	HBA	hemoglobin, alpha 2	protein_coding	NP_001070890.2	0.023358736	0.818159681	1.459194649	2.749548337	110	78	177	76	84	18	13	20	2.665665	2.678482	4.287275	2.63408	2.645973	0.5935	0.383574	0.443189	5.077254	5.246379	7.553606	4.750059	5.034165	1.139461	0.696979	0.807043
112445124	XM_024988681	LOC112445124	putative testis-expressed protein 13C	protein_coding	XP_024844449.1	0.023620753	0.818159681	1.005902032	2.008198713	78	136	113	40	85	20	43	102	0.401352	0.993622	0.575816	0.291774	0.564879	0.146414	0.282536	0.487633	0.764449	1.946221	1.014511	0.526158	1.074725	0.281101	0.513385	0.887974
280677	NM_001040469	C3	complement C3	protein_coding	NP_001035559.2	0.023059629	0.818159681	1.769190884	3.408627348	73	138	160	51	18	8	6	33	0.195674	0.527576	0.427302	0.193132	0.062341	0.030366	0.017386	0.082205	0.372697	1.03337	0.752848	0.348276	0.118608	0.0583	0.031592	0.149695
538709	NM_001076123	CLDN12	claudin 12	protein_coding	NP_001069591.1	0.023931454	0.818159681	-0.648859579	0.63778427	72	71	115	91	69	86	103	189	0.287169	0.399856	0.455231	0.514898	0.35623	0.487339	0.525851	0.704202	0.546966	0.783203	0.802055	0.928519	0.677756	0.935642	0.955505	1.282344
530210	NM_001205975,XM_024981309	NIM1K	NIM1 serine/threonine protein kinase	protein_coding	NP_001192904.1;XP_024837077.1	0.02376847	0.818159681	-1.973201261	0.254687267	28	15	12	11	4	32	10	214	0.160961	0.121349	0.065414	0.086564	0.025171	0.266791	0.069075	1.184348	0.306581	0.237688	0.115251	0.156102	0.04789	0.512213	0.125514	2.156686
100138344	NM_001302936	FAM180B	family with sequence similarity 180 member B	protein_coding	NP_001289865.1	0.023359949	0.818159681	-1.776167583	0.291957933	16	18	14	15	23	27	15	244	0.168877	0.268713	0.141805	0.22078	0.31419	0.414135	0.20597	2.478684	0.321657	0.526332	0.249841	0.398134	0.597771	0.795099	0.374261	4.513656
511239	NM_001046079	MGC137211	protein HP-25 homolog 2	protein_coding	NP_001039544.1	0.024131781	0.823310833	-5.808266652	0.017845861	0	0	0	14	0	0	18	0	0	0	0	0.29899	0	0	0.354662	0	0	0	0	0.539172	0	0	0.644444	0
538598	XM_003585773	IRS1	insulin receptor substrate 1	protein_coding	XP_003585821.1	0.024295534	0.82381236	-0.584776292	0.666752719	1914	988	1843	1530	1221	1543	1297	4063	2.797467	2.051775	2.682406	3.174833	2.313144	3.198691	2.442795	5.548795	5.328294	4.018841	4.726042	5.725202	4.400932	6.141171	4.438713	10.104293
510769	NM_001191246,XM_005220339,XM_005220340,XM_005220341,XM_005220342,XM_010816014,XM_024979908,XM_024979909,XM_024979910	NDEL1	nudE neurodevelopment protein 1 like 1	protein_coding	NP_001178175.1;XP_005220396.1;XP_005220397.1;XP_005220398.1;XP_005220399.1;XP_010814316.1;XP_024835676.1;XP_024835677.1;XP_024835678.1	0.024266315	0.82381236	-0.814255546	0.56870187	1216	1356	2918	1798	1235	3369	2028	2556	5.276076	8.316082	12.68045	11.027076	7.036945	20.978784	11.280566	10.433712	10.049265	16.288829	22.341262	19.885217	13.388323	40.277196	20.497504	18.999674
614517	NM_001102280,XM_005220391,XM_005220392,XM_005220393,XM_005220394,XM_010816046,XM_010816047	GAS7	growth arrest specific 7	protein_coding	NP_001095750.1;XP_005220448.1;XP_005220449.1;XP_005220450.1;XP_005220451.1;XP_010814348.1;XP_010814349.1	0.024243543	0.82381236	-1.200624296	0.435086966	447	318	416	345	157	264	298	2494	0.778831	0.774471	0.714587	0.841598	0.349983	0.642276	0.681475	4.076101	1.483428	1.516967	1.259008	1.51766	0.665869	1.233107	1.238283	7.422532
516058	NM_001015611,XR_003029925	HPD	4-hydroxyphenylpyruvate dioxygenase	protein_coding	NP_001015611.1	0.024413403	0.825915013	2.433658614	5.402617762	9	36	108	7	4	6	0	12	0.06321	0.373536	0.965583	0.091568	0.037876	0.050473	0	0.07944	0.120395	0.731651	1.701228	0.165125	0.072062	0.096904	0	0.14466
539383	XM_002686164	LOC539383	alpha-amylase 2B	protein_coding	XP_002686210.1	0.024457166	0.825915013	5.749036381	53.78143636	0	30	12	0	0	0	0	0	0	0.354564	0.094224	0	0	0	0	0	0	0.694489	0.166009	0	0	0	0	0
518283	NM_001040538,XM_005203162,XM_005203163,XM_025001641,XM_025001649,XM_025001655	PTAFR	platelet activating factor receptor	protein_coding	NP_001035628.1;XP_005203219.1;XP_005203220.1;XP_024857409.1;XP_024857417.1;XP_024857423.1	0.024529961	0.826689594	2.074735353	4.212671304	8	47	60	4	38	2	2	35	0.096707	0.277991	0.323108	0.057071	0.227349	0.038005	0.033339	0.144586	0.184197	0.544505	0.569273	0.102916	0.432548	0.072966	0.06058	0.263289
508943	XM_002696094,XM_005220981,XM_005220984,XM_010816434	MAP3K3	mitogen-activated protein kinase kinase kinase 3, transcript variant X2	protein_coding	XP_002696140.2;XP_005221038.1;XP_005221041.1;XP_010814736.1	0.024585442	0.82687872	0.736229939	1.665817021	5553	4497	9064	2766	2325	2449	2030	3592	16.0296	18.92091	25.756871	11.677265	9.33599	10.472463	8.094766	9.88855	30.531343	37.06065	45.380173	21.057708	17.762431	20.106095	14.708703	18.00694
408006	NM_001001173,XM_010811822,XM_015474330,XM_025001442	OPLAH	5-oxoprolinase, ATP-hydrolysing	protein_coding	NP_001001173.2;XP_010810124.1;XP_015329816.1;XP_024857210.1	0.024686721	0.828604283	0.671933126	1.59320634	2613	2537	5401	1708	1931	1547	1264	2092	8.996314	12.337422	18.492083	8.370957	8.573153	7.618904	5.589164	6.682659	17.135146	24.165478	32.580582	15.095416	16.311079	14.627547	10.155865	12.169047
280855	NM_001012999,XM_024990407,XM_024990408,XM_024990409	MET	MET proto-oncogene, receptor tyrosine kinase	protein_coding	NP_001013017.2;XP_024846175.1;XP_024846176.1;XP_024846177.1	0.024780067	0.82962503	-0.927853517	0.525639822	1458	1354	2744	2409	697	3182	1829	1929	3.50571	4.898684	7.083023	8.980417	2.339243	10.574789	5.425959	4.372034	6.677275	9.595122	12.479342	16.194457	4.450588	20.302552	9.859311	7.961425
790886	NM_001105027	LOC790886	uncharacterized LOC790886	protein_coding	NP_001098497.1	0.024817201	0.82962503	2.728918795	6.629586064	10	7	70	3	37	0	0	18	0.088201	0.083507	0.645875	0.035537	0.446809	0	0	0.153148	0.167996	0.163566	1.137945	0.064084	0.850088	0	0	0.278881
616362	NM_001205502,XM_025001752,XM_025001753,XM_025001754	TRIM55	tripartite motif containing 55	protein_coding	NP_001192431.1;XP_024857520.1;XP_024857521.1;XP_024857522.1	0.024912717	0.831142376	-1.123118126	0.459100489	2221	1639	598	2416	597	1190	1447	6199	11.474798	12.270216	3.182509	17.888299	3.938652	8.673022	9.600773	30.117599	21.855879	24.033843	5.607156	32.258117	7.493586	16.651347	17.445214	54.843809
615289	NM_001105441,XM_005222924,XM_024983017	ABHD14B	abhydrolase domain containing 14B	protein_coding	NP_001098911.1;XP_005222981.1;XP_024838785.1	0.025024709	0.831532468	0.618774431	1.535570161	821	1035	854	435	655	343	400	928	5.39342	8.088174	5.372123	4.024831	5.024389	2.91717	2.876022	5.468457	10.272768	15.842416	9.464965	7.25801	9.559284	5.60068	5.225913	9.957999
540436	NM_001076924,XM_024980357,XM_024980358	HID1	HID1 domain containing	protein_coding	NP_001070392.1;XP_024836125.1;XP_024836126.1	0.025009691	0.831532468	0.699320974	1.623740375	595	584	805	230	288	185	306	580	2.44935	3.410035	3.28885	1.329957	1.53841	1.082843	1.620512	2.227326	4.665241	6.679285	5.794515	2.398324	2.926941	2.078952	2.944573	4.055936
282646	NM_174700	HSP90B1	heat shock protein 90 beta family member 1	protein_coding	NP_777125.1	0.025402562	0.835025964	-1.226204104	0.427440613	12382	4274	24243	8090	7878	15322	48053	19074	61.292282	30.049376	119.474236	56.856163	50.532986	107.571922	306.583801	88.183792	116.742516	58.858131	210.497665	102.529175	96.142853	206.527481	557.082153	160.58168
616045	NM_001193099,XM_024999968,XM_024999969,XM_024999970,XM_024999971,XM_024999972,XM_024999973,XM_024999974,XM_024999975,XM_024999976,XM_024999977,XM_024999978	DOCK9	dedicator of cytokinesis 9	protein_coding	NP_001180028.1;XP_024855736.1;XP_024855737.1;XP_024855738.1;XP_024855739.1;XP_024855740.1;XP_024855741.1;XP_024855742.1;XP_024855743.1;XP_024855744.1;XP_024855745.1;XP_024855746.1	0.025373934	0.835025964	0.578878222	1.49368737	2890	3974	3575	1525	2447	1552	2040	2784	5.19007	10.172956	6.343351	3.951463	5.732732	3.916518	4.740858	4.672788	9.885451	19.925914	11.176138	7.125705	10.906958	7.51933	8.614439	8.509096
282379	NM_001013599,XM_024984921,XM_024984923	TAGLN2	transgelin 2	protein_coding	NP_001013617.1;XP_024840689.1;XP_024840691.1	0.025183865	0.835025964	-0.76057891	0.59025943	2268	1283	2681	2032	1247	1719	1597	7093	23.676854	19.043604	27.907178	30.178041	16.890803	25.479956	21.472005	69.081753	45.096955	37.300972	49.16872	54.420305	32.136039	48.919007	39.015994	125.797094
100140069	NM_001191339,XM_024990386,XM_024990387,XM_024990388,XM_024990389,XM_024990390,XM_024990391,XM_024990392,XM_024990393,XM_024990394,XM_024990395,XM_024990396	WDR86	WD repeat domain 86	protein_coding	NP_001178268.2;XP_024846154.1;XP_024846155.1;XP_024846156.1;XP_024846157.1;XP_024846158.1;XP_024846159.1;XP_024846160.1;XP_024846161.1;XP_024846162.1;XP_024846163.1;XP_024846164.1	0.025432007	0.835025964	-0.755364259	0.592396795	96	92	68	87	80	119	105	231	0.547315	0.69789	0.333193	0.680194	0.588411	0.848214	0.72732	1.147261	1.042463	1.366967	0.587039	1.2266	1.119499	1.628489	1.321586	2.089149
540317	NM_001192400	FGF6	fibroblast growth factor 6	protein_coding	NP_001179329.1	0.025321839	0.835025964	1.323207164	2.502217441	55	48	35	13	16	7	12	26	1.208291	1.48385	0.75729	0.378974	0.45532	0.187733	0.312578	0.53028	2.301413	2.906438	1.334245	0.683407	0.86628	0.360429	0.567974	0.965633
524417	NM_001205910,XM_005206620,XM_005206621,XM_010805187,XM_010805188,XM_024991803,XM_024991804,XM_024991805,XM_024991806,XM_024991808	SLC41A2	solute carrier family 41 member 2	protein_coding	NP_001192839.1;XP_005206677.1;XP_005206678.1;XP_010803489.1;XP_010803490.1;XP_024847571.1;XP_024847572.1;XP_024847573.1;XP_024847574.1;XP_024847576.1	0.025392798	0.835025964	-1.480164098	0.358448038	42	26	56	27	63	53	63	467	0.10513	0.091581	0.140455	0.095286	0.20824	0.188863	0.205768	1.134812	0.200239	0.179381	0.247464	0.171829	0.396193	0.362599	0.373894	2.066481
407183	NM_001077837,XM_005214135,XM_005214136,XM_015473973,XM_025000348,XM_025000349,XM_025000350,XM_025000351	PFKFB3	6-phosphofructo-2-kinase/fructose-2,6-biphosphatase 3	protein_coding	NP_001071305.1;XP_005214192.1;XP_005214193.1;XP_015329459.1;XP_024856116.1;XP_024856117.1;XP_024856118.1;XP_024856119.1	0.025758038	0.84070421	1.265860454	2.404705889	32625	25362	34899	5789	108383	25783	22356	25372	106.725087	114.804017	115.66597	27.624297	455.197868	118.802926	93.357572	78.134288	203.2777	224.868224	203.78801	49.815124	866.048624	228.089893	169.636622	142.281663
786336	XM_002685597,XM_003585780,XR_003031467	PTMA	prothymosin alpha, transcript variant X3	protein_coding	XP_002685643.3;XP_003585828.1	0.025871209	0.84070421	-0.603018622	0.658374963	4876	2991	4971	3278	4184	3829	6140	11538	48.113697	42.8078	46.905547	45.067428	54.298515	54.791828	75.685148	105.189893	91.641444	83.848242	82.641318	81.270463	103.307057	105.194903	137.52471	191.549635
281152	NM_001012669,XM_005220997	FASN	fatty acid synthase	protein_coding	NP_001012687.1;XP_005221054.2	0.025959867	0.84070421	0.387511105	1.3081347	4792	3722	4772	2484	3507	2007	2612	4708	7.976695	8.786194	7.894972	5.861499	7.557039	4.730031	5.593897	7.307096	15.193094	17.20964	13.909888	10.57009	14.377844	9.081193	10.164465	13.306138
533038	NM_001075980	TM4SF1	transmembrane 4 L six family member 1	protein_coding	NP_001069448.1	0.02593631	0.84070421	-0.762140676	0.5896208	1071	706	2008	1321	544	1588	979	2362	9.618787	9.007597	17.952278	16.83787	6.328177	20.217888	11.328759	19.807863	18.320763	17.643307	31.629517	30.363871	12.039841	38.816353	20.585073	36.069897
535023	NM_001046393,XM_015473996,XM_025000720	FAM107B	family with sequence similarity 107 member B	protein_coding	NP_001039858.1;XP_015329482.1;XP_024856488.1	0.025674728	0.84070421	-0.679801309	0.624251242	212	221	372	200	200	241	391	686	1.102677	1.584212	1.848791	1.410478	1.363627	1.829828	2.503667	3.172697	2.100254	3.103018	3.257324	2.543527	2.594403	3.51309	4.549321	5.777445
512679	NM_001080267	KIAA1549	KIAA1549 ortholog	protein_coding	NP_001073736.1	0.025841861	0.84070421	0.947511506	1.928543258	111	243	179	99	250	58	78	161	0.767776	2.40049	1.238172	0.974655	2.251541	0.569354	0.691542	1.046628	1.462371	4.701873	2.181494	1.757603	4.283729	1.093104	1.256575	1.905897
534929	NM_001163920,XM_024996743	VNN2	vanin 2	protein_coding	NP_001157392.1;XP_024852511.1	0.025890863	0.84070421	1.248583095	2.37607948	78	156	115	87	151	25	31	42	0.540815	1.564459	0.817803	0.85759	1.364611	0.240328	0.274444	0.269484	1.030081	3.064327	1.44086	1.546499	2.596275	0.461405	0.498682	0.490727
3283877	rna-KEH36_p13	ND1	NADH dehydrogenase subunit 1	protein_coding	YP_209205.1	0.026135963	0.844111891	-0.700950191	0.615166911	224399	223135	386186	182836	194570	284840	502927	517070	3236.150146	4571.175781	5544.558594	3743.788574	3635.963867	5825.976562	9347.78125	6964.294434	6163.847656	8953.625977	9768.772461	6751.20459	6917.69873	11185.29981	16985.50977	12681.90137
616372	NM_001099156	TMEM41B	transmembrane protein 41B	protein_coding	NP_001092626.1	0.026166909	0.844111891	-0.71046249	0.611124197	514	408	913	634	703	805	1127	1026	2.179363	2.455004	3.854474	3.816774	3.859426	4.840416	6.157936	4.063256	4.151	4.80865	6.791069	6.882819	7.342853	9.293121	11.189361	7.399144
513787	NM_001033625,XM_005208503,XM_024994178	SLC27A1	solute carrier family 27 member 1	protein_coding	NP_001028797.2;XP_005208560.1;XP_024849946.1	0.02626523	0.845638393	0.78012113	1.717275051	4858	5911	6817	2383	2050	1490	1983	4842	17.884902	30.351101	24.49159	12.636267	9.526189	7.893795	9.315502	16.482376	34.065108	59.449125	43.150909	22.787085	18.124302	15.155307	16.926858	30.014221
613674	NM_001081616	VMA21	VMA21, vacuolar ATPase assembly factor	protein_coding	NP_001075085.1	0.02653533	0.852678895	-0.648426819	0.637975612	3611	1835	3279	2101	2661	3634	3018	8309	11.452311	8.265594	10.355372	9.463106	10.934752	16.345922	12.338113	24.616623	21.813047	16.189932	18.244785	17.064898	20.804197	31.382557	22.419132	44.826595
509687	NM_001192233	KDELR3	KDEL endoplasmic reticulum protein retention receptor 3	protein_coding	NP_001179162.1	0.026739305	0.854510302	-1.090577663	0.469573317	579	272	501	348	481	475	433	3072	5.521752	3.677658	4.755166	4.703384	5.944426	6.415323	5.323191	27.369682	10.517199	7.203481	8.377967	8.48165	11.309724	12.316789	9.672576	49.839886
515307	NM_001034487,XM_010812364	RBM7	RNA binding motif protein 7	protein_coding	NP_001029659.1;XP_010810666.1	0.02674693	0.854510302	-0.967991257	0.511217363	550	707	1316	1408	1148	1560	2072	947	4.02411	7.356932	9.601855	14.643678	10.897638	16.219246	19.573394	6.478009	7.664664	14.410126	16.917189	26.407065	20.733586	31.139354	35.566096	11.79638
100139799	XM_002691658,XM_005213457,XM_005213459,XM_010810552,XM_024999638	GPSM1	G protein signaling modulator 1, transcript variant X3	protein_coding	XP_002691704.1;XP_005213514.1;XP_005213516.1;XP_010808854.1;XP_024855406.1	0.02670365	0.854510302	-0.729167981	0.603251716	248	192	302	225	138	157	397	565	1.068091	1.12826	1.310081	1.362262	0.767111	0.944793	2.171103	2.306499	2.034376	2.20994	2.308187	2.456579	1.459487	1.813909	3.945032	4.200109
533438	NM_001076896,NM_001114610,XM_024996707	TFB1M	transcription factor B1, mitochondrial	protein_coding	NP_001070364.1;NP_001108082.1;XP_024852475.1	0.027226639	0.859895061	0.582400405	1.4973385	886	577	883	399	1024	435	408	864	5.299053	4.939301	5.235948	3.405348	8.174272	3.844448	3.259505	4.802817	10.093029	9.674679	9.225042	6.140892	15.552175	7.380962	5.922727	8.745877
615408	NM_001076371,XM_024977449	45540	septin 5	protein_coding	NP_001069839.1;XP_024833217.1	0.027089584	0.859895061	-0.979442131	0.50717582	272	117	297	254	85	152	206	862	1.698383	0.973685	1.84694	2.288745	0.702419	1.334532	1.560563	5.148348	3.234883	1.907171	3.254063	4.127311	1.336406	2.56217	2.835642	9.375084
526364	XM_024998182	PLA2G4E	phospholipase A2 group IVE	protein_coding	XP_024853950.1	0.027148435	0.859895061	1.471270527	2.772659639	197	115	66	11	27	28	17	95	0.541675	0.44957	0.179827	0.04036	0.093907	0.107392	0.057682	0.244007	1.03172	0.88058	0.31683	0.072782	0.178665	0.206182	0.104811	0.444335
538536	XM_005202766,XM_005202768,XM_024981417	FZD5	frizzled class receptor 5, transcript variant X3	protein_coding	XP_005202823.1;XP_005202825.1;XP_024837185.1	0.027147345	0.859895061	-1.253733909	0.419361432	71	144	339	171	137	522	416	177	0.137824	0.399701	0.664629	0.475511	0.34775	1.4486	1.050453	0.322768	0.262511	0.782899	1.170988	0.857493	0.661621	2.781169	1.90874	0.587757
100139162	NM_001205516,XM_005220289	FAM83G	family with sequence similarity 83 member G	protein_coding	NP_001192445.1;XP_005220346.1	0.027054888	0.859895061	-1.325849478	0.398914238	21	15	43	23	24	95	28	75	0.054323	0.053306	0.111637	0.084951	0.079693	0.357772	0.093036	0.18395	0.103467	0.104411	0.19669	0.153193	0.151622	0.686886	0.169052	0.334971
104969916	XR_001494942,XR_003032162	LOC104969916	uncharacterized LOC104969916, transcript variant X1	lncRNA	.	0.027215684	0.859895061	-1.411589494	0.375897313	14	10	9	22	16	11	45	45	0.06508	0.061677	0.041073	0.144782	0.09596	0.073108	0.268849	0.198449	0.123957	0.120807	0.072365	0.261086	0.182571	0.140361	0.488514	0.361374
510535	NM_001192260,XM_005210491,XM_015472669,XM_024995583,XM_024995584,XM_024995586	FSD1L	fibronectin type III and SPRY domain containing 1 like	protein_coding	NP_001179189.1;XP_005210548.1;XP_015328155.1;XP_024851351.1;XP_024851352.1;XP_024851354.1	0.027394189	0.861903322	-0.688638865	0.620438938	888	654	1704	826	557	1372	1096	2008	1.558549	1.625672	2.971941	2.050419	1.242809	3.409423	2.47155	3.285676	2.968547	3.184225	5.236162	3.697538	2.364538	6.545754	4.490962	5.983178
505584	NM_001192063,XM_005218917,XM_005218919,XM_010814743,XM_015475857,XM_024978023,XM_024978024,XM_024978025,XM_024978026,XM_024978027,XM_024978028	FXYD5	FXYD domain containing ion transport regulator 5	protein_coding	NP_001178992.1;XP_005218974.1;XP_005218976.1;XP_010813045.1;XP_015331343.1;XP_024833791.1;XP_024833792.1;XP_024833793.1;XP_024833794.1;XP_024833795.1;XP_024833796.1	0.027356075	0.861903322	-1.107168088	0.464204339	408	115	262	205	159	265	217	1442	5.830335	2.356416	3.82025	4.183223	3.048319	5.306102	3.988872	18.983033	11.104956	4.615545	6.730771	7.543641	5.799659	10.187196	7.248034	34.567891
540276	NM_001034700	SRSF3	serine and arginine rich splicing factor 3	protein_coding	NP_001029872.1	0.027789332	0.864708599	-0.546195113	0.684823867	3400	2270	4764	2785	3349	4456	4157	6520	48.320503	45.821728	67.399712	56.19651	61.67289	89.818504	76.143494	86.538635	92.035355	89.751656	118.749298	101.33963	117.337379	172.442673	138.357559	157.585876
533209	NM_001076892,XM_010814525,XM_010814526,XM_024978355,XM_024978356	C18H19orf12	chromosome 18 open reading frame, human C19orf12	protein_coding	NP_001070360.1;XP_010812827.2;XP_010812828.1;XP_024834123.1;XP_024834124.1	0.027680585	0.864708599	0.742028053	1.672525322	867	1262	824	558	692	338	352	808	4.181751	8.484075	3.893267	3.646394	4.029808	2.041047	2.202465	3.39667	7.964919	16.617874	6.859416	6.575574	7.667017	3.918608	4.002019	6.185299
514346	NM_001075662,XM_024977211,XM_024977212	SDS	serine dehydratase	protein_coding	NP_001069130.1;XP_024832979.1;XP_024832980.1	0.027900555	0.864708599	0.711578086	1.637594413	201	120	278	97	117	60	74	157	1.787403	1.509292	2.460326	1.211372	1.344792	0.744124	0.792375	1.296541	3.404439	2.956272	4.334766	2.184477	2.558569	1.428643	1.439796	2.360986
527026	NM_001206695,XM_024991825	B4GALNT3	beta-1,4-N-acetyl-galactosaminyl transferase 3	protein_coding	NP_001193624.1;XP_024847593.1	0.027843248	0.864708599	1.381584671	2.605544096	119	178	47	65	90	16	17	63	0.332733	0.700012	0.126981	0.278701	0.319963	0.06041	0.058113	0.160233	0.633751	1.371122	0.223724	0.502584	0.608754	0.115981	0.105595	0.291783
615203	XM_002693757	LRRC55	leucine rich repeat containing 55	protein_coding	XP_002693803.2	0.027870578	0.864708599	-2.323812063	0.199738997	41	6	19	10	0	32	21	301	0.118783	0.025132	0.055139	0.040233	0	0.131804	0.077186	0.829264	0.226245	0.049226	0.097147	0.072552	0	0.253051	0.140252	1.510081
281054	NM_174011,XM_024974979	CD3E	CD3e molecule	protein_coding	NP_776436.1;XP_024830747.1	0.027837768	0.864708599	1.442851528	2.718576693	30	42	34	13	14	4	9	14	0.307628	0.62515	0.352805	0.190073	0.182344	0.05965	0.122132	0.134877	0.585936	1.224489	0.621596	0.34276	0.346924	0.114522	0.221922	0.245609
102723303	NR_110389	RN7SL1	RNA, 7SL, cytoplasmic 1	SRP_RNA	.	0.027869224	0.864708599	-2.152205208	0.224968481	12	10	23	13	49	47	280	11	0.535516	0.647349	1.049559	0.842105	2.912245	3.072469	16.613194	0.446896	1.01999	1.267971	1.849183	1.518574	5.540767	5.898837	30.187227	0.813793
516026	NM_001034515	GPRC5A	G protein-coupled receptor class C group 5 member A	protein_coding	NP_001029687.1	0.027668488	0.864708599	-2.261217522	0.208595867	11	10	13	6	33	25	6	403	0.068584	0.08657	0.084753	0.05152	0.285558	0.231302	0.047452	2.5205	0.130632	0.169565	0.149324	0.092907	0.543296	0.444077	0.086222	4.589802
535449	NM_001035412,XM_025001652	MTFR1	mitochondrial fission regulator 1	protein_coding	NP_001030489.1;XP_024857420.1	0.028166687	0.866478364	-0.683484504	0.622659563	416	386	938	626	580	875	665	1067	2.155926	2.956126	5.014074	4.745384	4.005935	6.579653	4.526482	5.314722	4.106359	5.790206	8.834129	8.557388	7.621596	12.632286	8.224904	9.678049
614893	NM_001037488,XM_005202352,XM_005202353,XM_005202355	CDCA7	cell division cycle associated 7	protein_coding	NP_001032565.1;XP_005202409.1;XP_005202410.1;XP_005202412.1	0.028120856	0.866478364	0.898383995	1.863976918	233	312	233	98	89	91	91	134	1.283631	2.449341	1.214513	0.676315	0.634434	0.628493	0.582725	0.684354	2.444913	4.797559	2.139811	1.219605	1.207058	1.206645	1.058848	1.246201
525643	NM_001206784,XM_015471721	OTOP1	otopetrin 1	protein_coding	NP_001193713.1;XP_015327207.1	0.028028739	0.866478364	1.231150375	2.347541033	39	51	84	7	63	25	14	54	0.111858	0.212597	0.243657	0.029134	0.241698	0.103941	0.051091	0.147276	0.213054	0.416416	0.429291	0.052538	0.45985	0.199557	0.092836	0.268187
510542	NM_001205679,XM_005204695	BEST4	bestrophin 4	protein_coding	NP_001192608.1;XP_005204752.2	0.028111568	0.866478364	2.359645574	5.132442552	38	53	22	0	18	0	11	17	0.172742	0.347076	0.100069	0	0.102939	0	0.059742	0.072508	0.32902	0.679823	0.176309	0	0.195849	0	0.108555	0.132037
515269	NM_001102022,XM_015475740,XM_024978210,XR_001502298	SPG7	SPG7, paraplegin matrix AAA peptidase subunit	protein_coding	NP_001095492.1;XP_015331226.2;XP_024833978.1	0.028280626	0.866955105	0.492891748	1.407262778	6731	5063	7279	3621	5226	3265	3772	4179	35.624758	37.750742	38.229467	27.478531	35.232895	24.261645	25.499058	20.374192	67.853954	73.942902	67.355223	49.552264	67.033275	46.579967	46.333408	37.101177
504617	XM_024985963,XM_024985964,XM_024985965,XM_024985966,XM_024985967	ATRNL1	attractin like 1, transcript variant X5	protein_coding	XP_024841731.1;XP_024841732.1;XP_024841733.1;XP_024841734.1;XP_024841735.1	0.028378584	0.866955105	-0.954709527	0.51594546	708	339	250	839	423	288	905	986	1.138174	0.777061	0.40216	1.916573	0.881694	0.656542	1.879263	1.481626	2.167863	1.52204	0.708552	3.45617	1.67749	1.260497	3.41474	2.698025
517961	XM_024990005,XM_024990006,XM_024990007	TENT5C	terminal nucleotidyltransferase 5C, transcript variant X2	protein_coding	XP_024845773.1;XP_024845774.1;XP_024845775.1	0.028387087	0.866955105	-0.998129428	0.500648711	315	105	132	134	235	296	342	788	0.753004	0.354471	0.312986	0.454525	0.729886	1.004329	1.056407	1.763086	1.434236	0.694307	0.55144	0.819649	1.388664	1.928213	1.919559	3.210559
112448335	XR_003036705	LOC112448335	small Cajal body-specific RNA 7	guide_RNA	.	0.028391329	0.866955105	-3.655971726	0.079330985	0	3	0	2	0	12	16	4	0	0.165093	0	0.111008	0	0.705471	0.874749	0.131039	0	0.323369	0	0.200182	0	1.354435	1.589474	0.238621
613960	NM_001040573,XM_010808113,XM_010808114,XM_024995928	GKAP1	G kinase anchoring protein 1	protein_coding	NP_001035663.2;XP_010806415.1;XP_010806416.1;XP_024851696.1	0.028470969	0.86725	-0.791207069	0.577860408	4250	1718	3718	2263	3807	5664	5606	7321	32.112209	17.976742	27.895167	24.124335	36.423964	60.158541	53.508585	50.927136	61.163651	35.211293	49.147561	43.503615	69.299368	115.49847	97.228492	92.737739
515639	NM_001024549,XM_005206936,XM_024991718,XM_024991719	RASSF8	Ras association domain family member 8	protein_coding	NP_001019720.1;XP_005206993.1;XP_024847486.1;XP_024847487.1	0.028531157	0.86725	-0.90206606	0.535119846	1731	2045	3641	2173	693	2961	4052	3319	4.287426	7.193788	8.977688	7.648232	2.224081	10.377108	13.001567	7.67928	8.166198	14.090572	15.817487	13.792118	4.231483	19.923023	23.624671	13.983882
337916	NM_001205793,XM_024986196,XM_024986197,XM_024986198,XR_003032919	IRF2	interferon regulatory factor 2	protein_coding	NP_001192722.1;XP_024841964.1;XP_024841965.1;XP_024841966.1	0.028819417	0.86725	0.494109712	1.408451331	789	729	1199	378	601	429	423	941	4.649471	6.10619	7.081887	3.17495	4.564475	3.615583	3.248685	5.179867	8.855781	11.960279	12.47734	5.725413	8.684263	6.941563	5.903068	9.43248
614193	NM_001206173,XM_005216980,XM_010813261,XM_010813262,XM_010813263,XM_010813264,XM_010813265,XM_010813266,XM_010813267,XM_010813268,XM_010813269,XM_010813270,XM_010813271,XM_010813273,XM_010813274,XM_024976453,XM_024976454,XR_003029621	MIIP	migration and invasion inhibitory protein	protein_coding	NP_001193102.1;XP_005217037.1;XP_010811563.1;XP_010811564.1;XP_010811565.1;XP_010811566.1;XP_010811567.1;XP_010811568.1;XP_010811569.1;XP_010811570.1;XP_010811571.1;XP_010811572.1;XP_010811573.1;XP_010811575.1;XP_010811576.1;XP_024832221.1;XP_024832222.1	0.028669532	0.86725	0.667656653	1.58849071	492	594	514	316	419	162	270	423	2.647914	4.536538	2.688488	2.449075	2.916806	1.274895	1.888749	2.252649	5.043445	8.885779	4.736761	4.416435	5.549443	2.447674	3.431976	4.102046
509394	NM_001046032	ISYNA1	inositol-3-phosphate synthase 1	protein_coding	NP_001039497.1	0.028653155	0.86725	0.55438357	1.468541026	440	273	371	200	264	132	195	293	3.316275	2.924542	2.780518	2.140759	2.57222	1.403176	1.890865	2.061686	6.31646	5.728342	4.898902	3.860449	4.893844	2.69396	3.435821	3.754307
786670	XM_005228412,XM_005228414,XM_005228415,XM_010822178,XM_024988535,XM_024988536	SCML1	Scm polycomb group protein like 1, transcript variant X3	protein_coding	XP_005228469.1;XP_005228471.1;XP_005228472.1;XP_010820480.1;XP_024844303.1;XP_024844304.1	0.028753775	0.86725	-0.802005281	0.573551413	199	190	367	263	261	448	435	337	0.823893	1.120282	1.517332	1.545683	1.403188	2.632975	2.319413	1.304596	1.569257	2.194312	2.673335	2.787342	2.669672	5.055053	4.21452	2.375656
516209	NM_001046222	LFNG	LFNG O-fucosylpeptide 3-beta-N-acetylglucosaminyltransferase	protein_coding	NP_001039687.1	0.028818196	0.86725	-0.85477385	0.552951998	151	84	164	145	79	74	252	310	0.907943	0.71286	0.976353	1.234299	0.608509	0.624554	1.951735	1.739259	1.729346	1.396289	1.720204	2.225821	1.157736	1.199082	3.546427	3.167171
112442078	XM_024977859	GNAZ	G protein subunit alpha z	protein_coding	XP_024833627.1	0.028687024	0.86725	-1.57889659	0.334737807	8	7	15	10	5	23	10	59	0.039001	0.051069	0.080421	0.070612	0.033315	0.173591	0.070204	0.30259	0.074285	0.10003	0.14169	0.127335	0.063385	0.333278	0.127564	0.551013
535441	XM_024977815	ZNRF3	zinc and ring finger 3	protein_coding	XP_024833583.1	0.028879581	0.867486116	0.724290567	1.652088036	528	579	570	151	476	194	402	483	1.100717	1.71472	1.183173	0.445756	1.28722	0.574319	1.08075	0.940335	2.09652	3.358647	2.084593	0.803835	2.449035	1.102636	1.963792	1.71234
506090	XM_005202402,XM_010801950,XM_010801951	XIRP2	xin actin binding repeat containing 2, transcript variant X3	protein_coding	XP_005202459.2;XP_010800252.2;XP_010800253.1	0.029016561	0.870024597	-0.924275738	0.526944989	105928	99293	85430	75973	32274	192520	110123	140833	120.804736	160.661468	99.145602	127.78807	47.765754	311.042065	161.695064	151.479673	230.095003	314.689821	174.681326	230.441285	90.877985	597.170133	293.810171	275.842763
540068	NM_001015672,XM_024981355,XM_024981356	RETREG1	reticulophagy regulator 1	protein_coding	NP_001015672.1;XP_024837123.1;XP_024837124.1	0.029207623	0.873753198	-1.444492826	0.367421301	3325	10629	21661	16361	8457	33147	36908	4280	14.75276	63.89994	90.152827	97.328367	42.556293	200.67974	207.925045	16.66273	28.099366	125.161702	158.837259	175.513044	80.96659	385.285309	377.812981	30.342644
613682	NM_001303510	YPEL4	yippee like 4	protein_coding	NP_001290439.1	0.029246308	0.873753198	-1.595573451	0.330890677	7	11	35	57	12	53	14	28	0.052901	0.131447	0.29423	0.684328	0.127729	0.634115	0.15335	0.22201	0.100759	0.257468	0.518394	1.234055	0.243014	1.217439	0.278646	0.404277
505802	NM_001206912,XM_005211467,XM_010809083,XR_809167	TEP1	telomerase-associated protein 1	protein_coding	NP_001193841.1;XP_005211524.2;XP_010807385.2	0.029628417	0.880380712	0.72254069	1.650085397	1965	1764	2639	1056	1306	553	577	2295	3.315635	4.179555	4.396945	2.496376	2.849978	1.305112	1.243475	3.591584	6.315242	8.186552	7.746831	4.501737	5.422298	2.505686	2.259473	6.540234
282002	NM_001166502,XM_015458375	PRKCG	protein kinase C gamma	protein_coding	NP_001159974.1;XP_015313861.1	0.029551262	0.880380712	-1.338349273	0.395472896	24	7	51	52	10	33	27	87	0.108366	0.039843	0.229123	0.332879	0.053262	0.211574	0.153823	0.404388	0.206403	0.078042	0.403684	0.600283	0.101336	0.406202	0.279506	0.736386
510260	NM_001192251	CAMKK1	calcium/calmodulin dependent protein kinase kinase 1	protein_coding	NP_001179180.2	0.029680527	0.880380712	-2.971579144	0.127486895	11	0	0	16	0	16	11	31	0.069358	0	0	0.151855	0	0.151972	0.095781	0.190448	0.132105	0	0	0.273841	0	0.291771	0.174041	0.346803
100126828	NR_036646	RMRP	RNA component of mitochondrial RNA processing endoribonuclease	RNase_MRP_RNA	.	0.029592744	0.880380712	-4.302673	0.050671804	2	0	0	0	0	12	16	4	0.059751	0	0	0	0	0.7744	0.957912	0.18329	0.113807	0	0	0	0	1.486771	1.740586	0.33377
510723	XM_010816883,XM_015459143,XM_015459144	ATP10A	ATPase phospholipid transporting 10A (putative), transcript variant X2	protein_coding	XP_010815185.2;XP_015314629.1;XP_015314630.1	0.029771587	0.881504799	-1.21192298	0.431692825	71	139	247	137	44	118	160	786	0.185352	0.51235	0.646628	0.504205	0.148959	0.433536	0.536572	1.919283	0.353037	1.003546	1.139272	0.909236	0.283406	0.832347	0.974985	3.494991
327708	NM_175824,XM_005206449,XM_010805083,XM_010805084,XM_024991401	RAP1B	RAP1B, member of RAS oncogene family	protein_coding	NP_787018.1;XP_005206506.1;XP_010803385.1;XP_010803386.1;XP_024847169.1	0.029930419	0.883841516	-0.648023463	0.638154006	2161	1772	3387	1771	2170	3464	3718	3931	14.248335	16.975326	22.05466	17.130709	18.728796	32.307631	30.913717	24.755629	27.138593	33.249807	38.857369	30.891946	35.632962	62.027464	56.17218	45.079722
782834	XM_015461057,XM_015461058	ANTXRL	anthrax toxin receptor like, transcript variant X1	protein_coding	XP_015316543.2;XP_015316544.2	0.029957115	0.883841516	2.695204691	6.476456554	7	12	8	0	22	0	4	4	0.043121	0.107527	0.050637	0	0.191931	0	0.033207	0.02132	0.082131	0.210614	0.089216	0	0.365163	0	0.06034	0.038824
505922	NM_001101860,XM_024977081	SART3	squamous cell carcinoma antigen recognized by T cells 3	protein_coding	NP_001095330.1;XP_024832849.1	0.030065768	0.883901583	0.447829017	1.363986171	2811	2416	3228	1333	1658	1462	1430	2356	10.545628	12.875286	12.039969	7.089359	8.040677	7.775947	6.897316	8.228037	20.086101	25.219	21.21282	12.784298	15.298	14.929051	12.53286	14.983162
788599	XM_015458334,XM_015458335	LOC788599	zinc finger protein 160, transcript variant X1	protein_coding	XP_015313820.2;XP_015313821.2	0.030042471	0.883901583	-0.771088965	0.585975006	83	116	210	143	92	204	136	268	0.256773	0.504297	0.645958	0.629512	0.364142	0.889613	0.53733	0.773878	0.489073	0.987775	1.138092	1.135203	0.692807	1.707969	0.976364	1.409224
509486	NM_001034351	TNNC1	troponin C1, slow skeletal and cardiac type	protein_coding	NP_001029523.1	0.030147723	0.884087411	1.077948882	2.111032635	126356	398612	276298	63814	84958	91528	126616	82604	2517.420898	11281.38672	5480.227539	1805.167236	2193.307373	2586.248291	3251.200928	1537.015869	4794.894531	22097.00781	9655.430664	3255.272949	4172.93457	4965.341797	5907.637695	2798.888428
538794	XM_003587502,XM_005221433,XM_005221434	CPEB4	cytoplasmic polyadenylation element binding protein 4, transcript variant X2	protein_coding	XP_003587550.1;XP_005221490.1;XP_005221491.1	0.03032326	0.884087411	-0.878235644	0.544032354	1830	1602	3269	1181	1393	4443	3331	3498	3.501593	4.274579	6.150889	3.256521	3.368126	12.198295	8.06666	6.251299	6.669431	8.372678	10.837046	5.872512	6.408115	23.419524	14.657634	11.383546
512977	NM_001101966,XM_024984240,XM_024984241,XM_024984242	RBBP8	RB binding protein 8, endonuclease	protein_coding	NP_001095436.1;XP_024840008.1;XP_024840009.1;XP_024840010.1	0.030246331	0.884087411	-0.557119147	0.679657988	412	401	466	438	392	506	594	620	1.735389	2.390405	1.950352	2.605159	2.133104	3.065978	3.222501	2.435349	3.30537	4.682121	3.43626	4.697903	4.058393	5.886375	5.855488	4.434743
781835	XM_024993476	LOC781835	epididymis-specific alpha-mannosidase	protein_coding	XP_024849244.1	0.030338685	0.884087411	1.419774659	2.675437189	30	41	18	13	27	5	10	12	0.123578	0.243851	0.074236	0.076103	0.146709	0.025439	0.054591	0.044435	0.235377	0.477635	0.130793	0.137237	0.279126	0.04884	0.099196	0.080917
282865	XM_015472143,XM_024995232,XM_024995233	ADIPOQ	adiponectin, C1Q and collagen domain containing, transcript variant X3	protein_coding	XP_015327629.1;XP_024851000.1;XP_024851001.1	0.030330618	0.884087411	-2.131874188	0.228161268	9	6	40	7	0	44	41	125	0.040961	0.039609	0.194558	0.048769	0	0.309228	0.277141	0.61799	0.078018	0.077583	0.342786	0.087945	0	0.593687	0.503583	1.125354
3283884	rna-KEH36_p06	ND3	NADH dehydrogenase subunit 3	protein_coding	YP_209212.2	0.03187751	0.886608044	-0.735860684	0.600459695	79000	85036	132635	70113	44498	97968	170390	152644	3147.858643	4813.293945	5261.495117	3966.703857	2297.525879	5536.484375	8750.414062	5680.512695	5995.680176	9427.866211	9270.052734	7153.189453	4371.218262	10629.50391	15900.05762	10344.14941
616881	NM_001035487	TSPAN3	tetraspanin 3	protein_coding	NP_001030564.1	0.032269169	0.886608044	-0.544031481	0.685851678	6240	2966	5154	4090	3891	4697	4437	11895	50.630833	34.180206	41.630966	47.115631	40.910873	54.056274	46.400372	90.145599	96.435806	66.949249	73.348206	84.963997	77.836052	103.78273	84.312416	164.154114
281365	NM_174130,XM_005212918,XM_005212919,XM_010810165,XM_024998264	ODC1	ornithine decarboxylase 1	protein_coding	NP_776555.1;XP_005212975.1;XP_005212976.1;XP_010808467.1;XP_024854032.1	0.030646283	0.886608044	-0.979012691	0.507326811	4083	2404	10024	6645	8416	13500	11023	9722	29.829648	25.25503	72.112194	67.813227	77.230678	136.747509	101.143625	65.601493	56.816094	49.467375	127.052063	122.288139	146.93725	262.541746	183.784374	119.459577
525419	NM_001192613,XM_005225744,XM_010820037	RBM20	RNA binding motif protein 20	protein_coding	NP_001179542.2;XP_005225801.2;XP_010818339.2	0.032006421	0.886608044	-0.883199683	0.542163659	3410	3325	2345	4242	3436	4714	7410	3300	6.536878	8.428249	5.455395	15.379984	10.039044	12.245637	21.564284	5.995269	12.450693	16.508527	9.611678	27.73485	19.100048	23.510414	39.183673	10.917317
535325	NM_001046404,XM_005203526,XM_005203527,XR_003033853	UAP1	UDP-N-acetylglucosamine pyrophosphorylase 1	protein_coding	NP_001039869.1;XP_005203583.1;XP_005203584.1	0.032579531	0.886608044	-0.690840963	0.619492636	2682	2957	4369	2904	2999	4710	5897	4401	13.488806	19.152546	20.94372	19.883328	18.09278	33.075554	35.04301	19.80545	25.691932	37.514357	36.900039	35.85577	34.422892	63.501803	63.675369	36.065501
767898	NM_001191191	ZFP36L2	ZFP36 ring finger protein-like 2	protein_coding	NP_001178120.1	0.031509494	0.886608044	-0.556604327	0.679900565	2378	3047	4847	3468	3023	3782	4416	5600	8.721681	15.873557	17.696011	18.056688	14.364522	19.67103	20.871859	19.180309	16.612057	31.091757	31.178007	32.561775	27.329596	37.766441	37.925491	34.927128
508658	NM_001100326,XM_025000461	PTPN1	protein tyrosine phosphatase, non-receptor type 1	protein_coding	NP_001093796.1;XP_024856229.1	0.031946006	0.886608044	-0.712406136	0.610301425	2123	1823	4075	4058	1518	2579	2877	3258	7.207051	8.475593	13.593727	22.004688	6.512116	12.507279	12.04952	11.179825	13.727164	16.60126	23.950333	39.681235	12.389796	24.012742	21.894742	20.358335
618400	NM_001193187,XM_005218738,XM_024978567,XM_024978568	GPT2	glutamic--pyruvic transaminase 2	protein_coding	NP_001180116.2;XP_005218795.1;XP_024834335.1;XP_024834336.1	0.032777922	0.886608044	0.775255625	1.711493277	2010	4203	5859	1965	2091	1354	1424	2582	8.430226	24.804998	24.11266	11.636879	11.372757	7.965834	7.681153	10.234525	16.056926	48.585897	42.48329	20.98488	21.637537	15.293615	13.957141	18.636951
535018	XM_024986915,XM_024986916,XR_003033122,XR_003033123	TARBP1	TAR (HIV-1) RNA binding protein 1, transcript variant X1	protein_coding	XP_024842683.1;XP_024842684.1	0.030919702	0.886608044	0.50313689	1.41729187	1999	1622	1869	953	1876	988	823	2181	5.324809	6.137072	4.94814	3.661137	6.509531	3.756554	2.824898	5.426346	10.142084	12.020769	8.717961	6.602159	12.384879	7.212214	5.133017	9.881315
532851	NM_001035394,XM_010816146	LASP1	LIM and SH3 protein 1	protein_coding	NP_001030471.1;XP_010814448.1	0.032641078	0.886608044	-0.910022428	0.532176818	1957	878	2461	1403	796	1412	1405	7228	7.048994	4.491949	8.82469	7.173111	3.711304	7.213356	6.521646	24.315929	13.426115	8.798442	15.547927	12.935329	7.061038	13.848933	11.850244	44.279034
509295	NM_001192217	RIN1	Ras and Rab interactor 1	protein_coding	NP_001179146.1	0.031847916	0.886608044	0.581786764	1.496701752	1755	1060	2262	838	1105	625	579	1764	8.028044	6.885947	10.30048	5.440797	6.548898	4.055961	3.412596	7.535954	15.290897	13.487601	18.148071	9.811433	12.459778	7.787045	6.200903	13.722886
540432	NM_001101211	MANF	mesencephalic astrocyte derived neurotrophic factor	protein_coding	NP_001094681.1	0.030902142	0.886608044	-0.997651222	0.500814688	1630	512	1871	982	827	1349	3690	1857	27.425005	12.221931	31.34289	23.447529	18.018066	32.203072	80.04158	29.192898	52.236004	23.939266	55.221989	42.283123	34.280746	61.826717	145.440628	53.159939
281529	NM_001166522	THBD	thrombomodulin	protein_coding	NP_001159994.1	0.031128411	0.886608044	-0.606225837	0.656912974	1081	844	1043	853	641	739	1000	2806	4.100722	4.544369	3.939305	4.592507	3.149098	3.975938	4.88504	9.940245	7.810585	8.901118	6.94053	8.281707	5.991399	7.633409	8.876428	18.101072
527162	NM_001206142,XM_010809738,XM_010809739,XM_024998788,XM_024998789,XM_024998790,XM_024998791,XM_024998792	TBC1D8	TBC1 domain family member 8	protein_coding	NP_001193071.1;XP_010808040.2;XP_010808041.2;XP_024854556.1;XP_024854557.1;XP_024854558.1;XP_024854559.1;XP_024854560.1	0.032509936	0.886608044	1.006290651	2.008739734	878	3360	1980	601	1050	556	1132	1097	3.038929	16.436868	6.710001	2.917253	4.653569	2.680967	5.004154	3.529963	5.788204	32.195122	11.822124	5.260707	8.853769	5.147192	9.092868	6.428022
101904357	XR_236242	LOC101904357	uncharacterized LOC101904357	lncRNA	.	0.030582964	0.886608044	0.678259734	1.600208322	826	503	1360	512	915	396	297	817	4.112349	3.558288	6.747788	3.616819	5.906892	2.796631	1.904702	3.799989	7.832729	6.969668	11.888702	6.52224	11.238312	5.369255	3.460964	6.919736
527459	NM_001144096,XM_010816809,XM_010816811,XM_024981297,XM_024981298,XM_024981299	RICTOR	RPTOR independent companion of MTOR complex 2	protein_coding	NP_001137568.1;XP_010815111.1;XP_010815113.1;XP_024837065.1;XP_024837066.1;XP_024837067.1	0.030712877	0.886608044	-1.069051117	0.476632384	710	1590	1906	1306	1464	2799	4305	1576	1.010713	3.261565	2.686331	2.625865	2.706666	5.67134	7.933959	2.103693	1.92509	6.388474	4.732956	4.735243	5.149639	10.888412	14.416505	3.830803
504963	NM_001045903	DPT	dermatopontin	protein_coding	NP_001039368.1	0.032416406	0.886608044	-1.128833246	0.457285397	607	386	382	303	403	353	518	3304	5.020502	4.530667	3.145188	3.556135	4.321259	4.134974	5.516563	25.531853	9.562475	8.87428	5.541401	6.412807	8.221525	7.938743	10.023944	46.493214
281386	NM_174140	SERPINF1	serpin family F member 1	protein_coding	NP_776565.1	0.031657789	0.886608044	-1.183747026	0.44020669	525	262	327	368	292	268	255	2758	5.174651	3.671079	3.203043	5.14642	3.734055	3.743117	3.2418	25.41361	9.856082	7.190594	5.643335	9.280581	7.104324	7.186416	5.890557	46.277897
514448	XM_002697792,XM_005224288,XM_015460114,XM_024984493,XM_024984494,XM_024984495,XM_024984496	LPIN2	lipin 2, transcript variant X3	protein_coding	XP_002697838.3;XP_005224345.2;XP_015315600.2;XP_024840261.1;XP_024840262.1;XP_024840263.1;XP_024840264.1	0.03127905	0.886608044	-0.618065754	0.651543879	455	372	616	460	288	302	580	1152	1.156067	1.315578	1.564343	1.58925	0.941004	1.013735	1.824814	2.633015	2.201943	2.576841	2.756164	2.865908	1.790332	1.946271	3.315801	4.794692
516012	NM_001205826,XM_024991728	CCDC134	coiled-coil domain containing 134	protein_coding	NP_001192755.1;XP_024847496.1	0.030818584	0.886608044	-0.863105535	0.549767857	385	248	408	263	194	248	823	640	1.866294	1.715458	1.929197	1.733395	1.133823	1.658734	4.99013	2.858398	3.554701	3.360091	3.398986	3.125845	2.157184	3.184606	9.067382	5.205112
534360	XM_024994235,XM_024994242,XM_024994248,XM_024994249,XM_024994252,XM_024994257,XM_024994260,XM_024994263	NECTIN3	nectin cell adhesion molecule 3, transcript variant X2	protein_coding	XP_024850003.1;XP_024850010.1;XP_024850016.1;XP_024850017.1;XP_024850020.1;XP_024850025.1;XP_024850028.1;XP_024850031.1	0.032389985	0.886608044	-0.658358256	0.633598903	269	371	351	248	219	399	372	804	0.56502	1.06417	0.637576	0.803239	0.652912	1.423251	1.246043	1.87076	1.076186	2.084406	1.123324	1.448489	1.242216	2.732502	2.264139	3.406631
107132954	XM_024999559	SOX11	SRY-box 11	protein_coding	XP_024855327.1	0.03259743	0.886608044	-0.870242097	0.547055042	262	119	176	201	304	323	465	426	0.398484	0.255377	0.266587	0.432146	0.597821	0.696319	0.911361	0.604661	0.758986	0.500211	0.469691	0.779293	1.137401	1.336864	1.656001	1.101081
100336733	XM_002690410	SIMC1	SUMO interacting motifs containing 1	protein_coding	XP_002690456.2	0.031584144	0.886608044	0.813843882	1.757888885	239	463	244	122	326	140	163	280	0.90506	2.496113	0.921729	0.656361	1.601338	0.749579	0.794863	0.991897	1.723854	4.889173	1.623964	1.183622	3.046667	1.439118	1.444317	1.806234
510420	NM_001075448,XM_005214642,XM_025000475	MYBL2	MYB proto-oncogene like 2	protein_coding	NP_001068916.1;XP_005214699.1;XP_024856243.1	0.030869291	0.886608044	0.527899435	1.441828363	191	180	274	94	175	104	120	199	0.892896	1.18351	1.273483	0.621171	1.070987	0.678719	0.71513	0.869879	1.700685	2.318157	2.243709	1.120164	2.037635	1.303074	1.299436	1.584042
510136	NM_001083659,XM_005201995	ZBTB21	zinc finger and BTB domain containing 21	protein_coding	NP_001077128.1;XP_005202052.1	0.032673017	0.886608044	-0.920878606	0.528187255	189	497	529	492	351	715	793	532	0.372364	1.384059	0.982798	1.305017	0.873605	1.894315	1.90777	0.926801	0.709237	2.710974	1.731559	2.353349	1.6621	3.636898	3.466539	1.687693
112448816	XR_003037247	LOC112448816	uncharacterized LOC112448816	lncRNA	.	0.032197042	0.886608044	1.04244207	2.059711206	136	213	226	91	341	102	125	64	0.313766	0.696854	0.518064	0.297162	1.019509	0.33178	0.370513	0.136971	0.597626	1.364938	0.912759	0.535875	1.939694	0.636985	0.673246	0.249422
767913	NM_001076990,XM_005224967,XM_010819448,XM_015460387	GDPD3	glycerophosphodiester phosphodiesterase domain containing 3	protein_coding	NP_001070458.2;XP_005225024.1;XP_010817750.1;XP_015315873.1	0.031661183	0.886608044	0.73309342	1.662199354	126	118	142	36	110	46	75	128	1.511529	1.952401	1.773212	0.6103	1.728678	0.786842	1.184781	1.394714	2.878987	3.824193	3.124162	1.100559	3.288943	1.51066	2.152822	2.539756
615499	NM_001076379,XM_010808492,XM_024996840	FHL5	four and a half LIM domains 5	protein_coding	NP_001069847.1;XP_010806794.1;XP_024852608.1	0.032568431	0.886608044	-0.995453456	0.501578198	110	46	210	81	87	240	201	224	0.271077	0.160995	0.515018	0.283486	0.277308	0.83988	0.636593	0.515151	0.516317	0.315342	0.907394	0.511213	0.5276	1.612488	1.15673	0.938084
532586	NM_001192730,XM_015474806	DEPDC7	DEP domain containing 7	protein_coding	NP_001179659.2;XP_015330292.2	0.031758182	0.886608044	-1.048887473	0.483340746	109	33	45	88	114	142	149	189	0.842951	0.330564	0.352775	0.974274	1.183708	1.572734	1.539158	1.359654	1.605557	0.64748	0.621543	1.756917	2.252094	3.019494	2.796748	2.475914
100294994	XR_001497633,XR_003034056,XR_003034057,XR_805695	LOC100294994	uncharacterized LOC100294994, transcript variant X1	lncRNA	.	0.031790225	0.886608044	0.964045706	1.950772725	79	49	63	14	53	31	18	55	0.303846	0.248387	0.24522	0.071174	0.287981	0.186863	0.080896	0.190831	0.578731	0.48652	0.432045	0.12835	0.547907	0.358759	0.146993	0.347503
534090	NM_001034600,XM_005201504,XM_005201505	BDH1	3-hydroxybutyrate dehydrogenase 1	protein_coding	NP_001029772.1;XP_005201561.4;XP_005201562.1	0.030826487	0.886608044	1.25210171	2.381881615	64	480	584	69	201	98	166	173	0.487168	5.718246	4.897323	0.815054	2.20682	1.133578	1.757339	1.324055	0.927902	11.200407	8.628429	1.469792	4.198645	2.176358	3.193198	2.411089
518062	NM_001100378,XM_005214706,XM_025000591	SLC17A9	solute carrier family 17 member 9	protein_coding	NP_001093848.1;XP_005214763.2;XP_024856359.1	0.032015237	0.886608044	-1.454930833	0.364772574	58	36	63	26	50	41	68	535	0.347841	0.307125	0.383002	0.2249	0.408894	0.354519	0.530108	3.086178	0.662527	0.601571	0.674798	0.405565	0.777953	0.680641	0.963239	5.619897
519276	XM_024980643	MMP28	matrix metallopeptidase 28	protein_coding	XP_024836411.1	0.032453981	0.886608044	-0.747277592	0.595726651	57	42	89	68	37	59	66	151	0.306985	0.326753	0.485498	0.526651	0.258042	0.451708	0.462945	0.771257	0.58471	0.640016	0.855382	0.949715	0.490944	0.867234	0.8412	1.404449
100141003	XM_024979461	ZNF233	zinc finger protein 233	protein_coding	XP_024835229.1	0.032389334	0.886608044	4.540108732	23.26531366	50	0	0	0	34	0	3	0	0.228835	0	0	0	0.202537	0	0.016808	0	0.435859	0	0	0	0.385343	0	0.030541	0
281617	NM_001166513	ALDH3A1	aldehyde dehydrogenase 3 family member A1	protein_coding	NP_001159985.1	0.032746807	0.886608044	2.442347991	5.435256012	26	21	26	0	11	2	0	16	0.232573	0.261758	0.231897	0	0.11921	0.025916	0	0.128923	0.442978	0.512708	0.408571	0	0.226806	0.049756	0	0.234767
510904	NM_001103240	LOC510904	uncharacterized LOC510904	protein_coding	NP_001096710.1	0.031066277	0.886608044	5.589157724	48.13978268	25	15	0	0	0	0	0	0	0.14984	0.127869	0	0	0	0	0	0	0.285397	0.250459	0	0	0	0	0	0
788085	NM_001081626	TMEM158	transmembrane protein 158	protein_coding	NP_001075095.1	0.032320546	0.886608044	-1.584784562	0.333374448	24	2	11	12	11	31	22	72	0.197416	0.021812	0.092305	0.143384	0.116208	0.365662	0.232363	0.569357	0.376016	0.042723	0.16263	0.258566	0.221094	0.702036	0.422218	1.036792
505789	NM_001038039	CETN4	centrin 4	protein_coding	NP_001033128.1	0.031796237	0.886608044	-1.114165043	0.461958435	24	13	12	31	17	22	31	46	0.308248	0.239687	0.151546	0.566005	0.289765	0.409495	0.524245	0.558641	0.587115	0.469479	0.267004	1.020682	0.5513	0.786191	0.952586	1.01728
539767	NM_001113760,XM_005216690	RASSF5	Ras association domain family member 5	protein_coding	NP_001107232.2;XP_005216747.1	0.03136879	0.886608044	-1.582697028	0.33385718	22	26	36	18	10	38	17	244	0.080703	0.137794	0.133605	0.097336	0.046347	0.202521	0.080914	0.894015	0.153713	0.2699	0.235394	0.175526	0.088178	0.38882	0.147026	1.627992
112444593	XM_024986340	LOC112444593	uncharacterized LOC112444593	protein_coding	XP_024842108.1	0.031425552	0.886608044	1.397074737	2.633670274	19	38	28	5	19	6	9	19	0.32734	0.93364	0.478787	0.10026	0.415821	0.142674	0.200495	0.310744	0.62348	1.828735	0.843559	0.180799	0.791132	0.273919	0.364313	0.565861
100336936	XM_003586222	CDS1	CDP-diacylglycerol synthase 1	protein_coding	XP_003586270.3	0.031194715	0.886608044	-2.044707515	0.242371586	13	20	16	7	0	59	66	37	0.038315	0.085011	0.047142	0.028607	0	0.249985	0.256581	0.102612	0.072978	0.166512	0.083058	0.051588	0	0.479946	0.466224	0.186855
525072	NM_001075864,XM_024976260	PLA2G4A	phospholipase A2 group IVA	protein_coding	NP_001069332.1;XP_024832028.1	0.031205244	0.886608044	-2.034475772	0.244096621	6	10	14	31	0	9	10	70	0.028178	0.068271	0.065029	0.206271	0	0.058154	0.060344	0.311258	0.05367	0.133723	0.114572	0.371969	0	0.111651	0.109648	0.566798
281194	NM_174069	GJB1	gap junction protein beta 1	protein_coding	NP_776494.1	0.030583427	0.886608044	4.996439214	31.92111664	5	5	20	0	0	0	0	0	0.034641	0.049208	0.171236	0	0	0	0	0	0.065979	0.096384	0.301695	0	0	0	0	0
104971427	XR_805301	LOC104971427	uncharacterized LOC104971427	lncRNA	.	0.032471634	0.886608044	-4.195153386	0.054592501	0	2	0	4	0	0	8	33	0	0.028466	0	0.055919	0	0	0.100751	0.308803	0	0.055757	0	0.100839	0	0	0.18307	0.562327
541040	NM_001192815,XM_024996810	SEC63	SEC63 homolog, protein translocation regulator	protein_coding	NP_001179744.1;XP_024852578.1	0.033000917	0.888375718	-0.717887476	0.60798706	1781	1706	3366	1634	1811	3703	3374	3364	7.272617	9.910128	13.701126	9.478967	9.589536	21.4248	17.72729	12.812005	13.852047	19.411104	24.139555	17.093498	18.244822	41.133507	32.211609	23.330516
100294979	XM_003586562,XM_024997979	ARF6	ADP ribosylation factor 6, transcript variant X2	protein_coding	XP_003586610.1;XP_024853747.1	0.032976777	0.888375718	-0.552066126	0.682042655	1692	1194	2121	1226	1727	2130	2201	3430	5.951327	6.043747	7.511969	6.173276	7.923384	10.846404	10.158851	11.425119	11.335406	11.837973	13.235087	11.132319	15.074843	20.824027	18.459275	20.805014
286845	NM_174782,XM_005209086,XM_005209087	SLC12A2	solute carrier family 12 member 2	protein_coding	NP_777207.1;XP_005209143.1;XP_005209144.1	0.033057585	0.888375718	-0.791672709	0.577673929	651	482	570	298	440	561	1117	1575	1.322365	1.383098	1.148343	0.855193	1.151944	1.609628	2.917498	3.028602	2.518688	2.709093	2.023227	1.542177	2.191662	3.090328	5.301278	5.51505
536822	XM_025001886,XM_025001887	TMEM64	transmembrane protein 64, transcript variant X1	protein_coding	XP_024857654.1;XP_024857655.1	0.033042528	0.888375718	-0.909276611	0.532452004	460	350	655	492	833	1306	1005	933	1.225962	1.328212	1.739642	1.860061	2.886175	4.955052	3.454659	2.330761	2.335071	2.601588	3.065018	3.354262	5.491168	9.513213	6.277335	4.244289
408008	XM_005208551,XM_015471916,XM_024994784,XM_024994785,XR_003035431,XR_003035432	KCNN1	potassium calcium-activated channel subfamily N member 1, transcript variant X2	protein_coding	XP_005208608.1;XP_015327402.1;XP_024850552.1;XP_024850553.1	0.033125682	0.888765266	0.838164265	1.787773869	90	52	59	24	56	31	29	45	0.580227	0.476387	0.335109	0.191778	0.467846	0.244937	0.208396	0.269325	1.10515	0.933107	0.590417	0.345834	0.890113	0.470255	0.378669	0.490437
506282	NM_001101867,NM_001278654,NR_103815	EMID1	EMI domain containing 1	protein_coding	NP_001095337.1;NP_001265583.1	0.03322099	0.889365569	0.945263532	1.925540585	155	109	228	75	53	34	49	82	1.010193	0.974087	1.48757	0.674522	0.429901	0.305241	0.393985	0.489809	1.9241	1.907958	2.620898	1.216371	0.81792	0.586033	0.715895	0.891936
327677	NM_175798,XM_005208310,XR_003035003	CD38	CD38 molecule	protein_coding	NP_786992.1;XP_005208367.1	0.033255332	0.889365569	1.063395441	2.089844272	37	31	58	14	40	12	24	19	0.289927	0.267726	0.36622	0.120444	0.327286	0.129979	0.217624	0.105114	0.55222	0.524399	0.645231	0.217197	0.622688	0.249546	0.395438	0.191411
537817	XM_024977574	TBC1D9	TBC1 domain family member 9	protein_coding	XP_024833342.1	0.033382519	0.891329387	-0.883717205	0.541969209	91	92	130	51	66	150	147	320	0.24016	0.346057	0.342441	0.189289	0.225043	0.563017	0.501853	0.795008	0.457429	0.677827	0.603336	0.341346	0.428162	1.080936	0.911898	1.447701
528597	XM_003587004,XM_024975898	ABTB2	ankyrin repeat and BTB domain containing 2, transcript variant X2	protein_coding	XP_003587052.4;XP_024831666.1	0.033598591	0.89565634	-1.594644118	0.331103894	278	34	454	66	93	913	173	1059	0.776035	0.13242	1.262333	0.258223	0.333773	3.62343	0.621841	2.764915	1.478102	0.259372	2.224062	0.465655	0.635029	6.95663	1.129925	5.034879
511222	NM_001034401,XM_024977169	ACADS	acyl-CoA dehydrogenase short chain	protein_coding	NP_001029573.1;XP_024832937.1	0.033955932	0.897018138	0.446032201	1.362288441	8713	6345	11075	4592	5676	4708	4246	6598	61.577077	63.703135	77.986624	46.081358	51.932495	47.158853	38.63903	43.605577	117.284953	124.776219	137.402015	83.098896	98.805531	90.540347	70.209565	79.405255
281427	NM_001271625,NM_001271626,NM_181015	PRNP	prion protein	protein_coding	NP_001258554.1;NP_001258555.1;NP_851358.2	0.033884924	0.897018138	-0.607095996	0.656516877	4681	4373	6709	4354	4360	7562	7197	7067	14.973901	19.912717	21.366716	19.7345	18.09702	34.348866	29.697478	21.208616	28.52057	39.003315	37.645303	35.587385	34.430961	65.946438	53.962202	38.620651
788351	XM_002691811,XM_010810771,XM_025000065,XR_003037521	USPL1	ubiquitin specific peptidase like 1, transcript variant X3	protein_coding	XP_002691857.1;XP_010809073.1;XP_024855833.1	0.033890433	0.897018138	-0.634029549	0.644374117	651	806	1042	683	837	1244	1225	1471	1.638329	2.848287	2.587704	2.415639	2.68635	4.429746	3.899596	3.413817	3.1205	5.578981	4.559188	4.356141	5.110985	8.504675	7.085813	6.216523
104969050	XR_807590	LOC104969050	uncharacterized LOC104969050	lncRNA	.	0.033916227	0.897018138	0.925766002	1.89969262	54	52	65	18	31	23	23	29	0.267687	0.364294	0.322586	0.122996	0.196083	0.163767	0.146769	0.135057	0.50986	0.713548	0.568354	0.2218	0.373063	0.314416	0.266688	0.245937
101904573	gene-LOC101904573	LOC101904573	.	pseudogene	.	0.03402837	0.897018138	1.665472368	3.172175012	34	14	35	6	11	6	1	14	0.658391	0.38404	0.680461	0.143613	0.269788	0.168736	0.010662	0.247799	1.254028	0.752225	1.198882	0.258978	0.513292	0.323957	0.019374	0.451239
101905666	XR_003034718,XR_003034719	LOC101905666	uncharacterized LOC101905666, transcript variant X2	lncRNA	.	0.033950338	0.897018138	-1.200367116	0.435164533	14	10	19	39	22	15	28	58	0.024965	0.026147	0.034411	0.116661	0.062157	0.038798	0.084389	0.103586	0.047551	0.051215	0.060628	0.210375	0.118257	0.074489	0.153341	0.188628
522932	NM_001038553,XM_005203174,XM_005203175,XM_005203177,XM_015460335,XM_025001983	PAQR7	progestin and adipoQ receptor family member 7	protein_coding	NP_001033642.1;XP_005203231.1;XP_005203232.1;XP_005203234.1;XP_015315821.1;XP_024857751.1	0.034009066	0.897018138	-4.400656285	0.047344601	0	0	2	3	0	0	2	46	0	0	0.005981	0.008526	0	0	0.007701	0.14629	0	0	0.010538	0.015375	0	0	0.013993	0.266392
281960	NM_001040479,XM_005213544,XM_005213545,XM_005213546,XM_005213547,XM_005213548,XM_005213549	POSTN	periostin	protein_coding	NP_001035569.1;XP_005213601.1;XP_005213602.1;XP_005213603.1;XP_005213604.1;XP_005213605.1;XP_005213606.1	0.034186608	0.899758954	-1.610272299	0.327536525	260	24	549	112	143	329	255	2452	1.167246	0.11992	2.211427	0.695452	0.808366	1.951704	1.385139	9.809649	2.223236	0.234888	3.89624	1.254114	1.537977	3.747078	2.516887	17.863262
282295	NM_001206910,NM_001206911,XM_005215905,XM_005215906,XM_005215907,XM_010812420,XM_024975023,XM_024975024	HYOU1	hypoxia up-regulated 1	protein_coding	NP_001193839.1;NP_001193840.1;XP_005215962.1;XP_005215963.1;XP_005215964.1;XP_010810722.1;XP_024830791.1;XP_024830792.1	0.034371198	0.899937016	-0.946055988	0.519049492	2340	1069	2017	1155	1311	1301	5305	3714	7.170687	4.667005	6.158721	4.997849	5.164846	5.646463	20.820585	10.615468	13.657901	9.14133	10.850844	9.012665	9.826514	10.840656	37.832324	19.330645
64986883	rna-KEH36_t20	.	tRNA-Glu	tRNA	.	0.034310168	0.899937016	-1.140487511	0.453606271	377	363	292	596	94	142	326	1462	75.263252	102.87841	57.966587	169.028717	24.086527	40.20145	83.946754	272.740234	143.352814	201.509369	102.129387	304.810852	45.826454	77.182823	152.536575	496.656891
538841	XM_024981456	ZSWIM6	zinc finger SWIM-type containing 6	protein_coding	XP_024837224.1	0.034347582	0.899937016	-0.691009822	0.619420132	189	243	205	245	262	250	403	449	0.473842	0.864743	0.511606	0.869645	0.849439	0.887025	1.30116	1.050647	0.902521	1.693785	0.901381	1.568238	1.616122	1.703001	2.364291	1.913216
781854	NM_001144076,XM_010807980,XM_010807981,XM_024995993	FBXO10	F-box protein 10	protein_coding	NP_001137548.1;XP_010806282.1;XP_010806283.1;XP_024851761.1	0.034410474	0.899937016	1.03641666	2.051126769	104	312	464	94	191	128	121	89	0.293136	1.273826	1.316966	0.376059	0.743349	0.52739	0.441476	0.233127	0.558332	2.495062	2.320319	0.678151	1.414279	1.012536	0.80219	0.424521
534306	NM_001193078,XM_015474910,XM_015474911,XM_015474912,XM_015474915,XM_015474916,XM_015474918,XM_015474919,XM_015474920,XM_015474921,XM_024975348,XM_024975349,XM_024975351,XM_024975352,XM_024975353,XM_024975354,XM_024975355,XM_024975356,XM_024975357,XM_024975358,XM_024975359,XM_024975360,XM_024975362,XM_024975363,XM_024975364,XM_024975365,XM_024975366,XM_024975367,XM_024975368,XM_024975370,XM_024975…	MADD	MAP-kinase activating death domain	protein_coding	NP_001180007.1;XP_015330396.1;XP_015330397.1;XP_015330398.1;XP_015330401.1;XP_015330402.1;XP_015330404.1;XP_015330405.1;XP_015330406.1;XP_015330407.1;XP_024831116.1;XP_024831117.1;XP_024831119.1;XP_024831120.1;XP_024831121.1;XP_024831122.1;XP_024831123.1;XP_024831124.1;XP_024831125.1;XP_024831126.1;XP_024831127.1;XP_024831128.1;XP_024831130.1;XP_024831131.1;XP_024831132.1;XP_024831133.1;XP_024831…	0.034700045	0.901820451	0.56245021	1.476775179	3421	1852	2539	1516	3208	1195	1442	2810	8.071571	6.282411	5.953833	5.250318	9.914952	4.044642	4.454644	6.191381	15.373801	12.305449	10.489866	9.46794	18.863946	7.765314	8.094375	11.274432
518043	XM_002685146,XM_005202121,XM_010801729,XM_024996954,XM_024996955	DIP2A	disco interacting protein 2 homolog A, transcript variant X5	protein_coding	XP_002685192.2;XP_005202178.1;XP_010800031.2;XP_024852722.1;XP_024852723.1	0.034685234	0.901820451	0.540584879	1.454562088	1193	1209	1806	546	988	610	595	1673	1.849917	2.636915	2.765459	1.199671	2.073209	1.327215	1.193917	2.404219	3.523508	5.164962	4.872373	2.163375	3.944437	2.548121	2.169422	4.378057
617453	NM_001076460	CLDN5	claudin 5	protein_coding	NP_001069928.1	0.034635613	0.901820451	0.942757263	1.922198415	1009	315	827	427	1530	268	338	810	10.904918	4.834334	8.899438	6.540593	21.430996	4.097942	4.703063	8.173247	20.770435	9.469078	15.679622	11.794703	40.774101	7.867644	8.545763	14.883391
540025	NM_001076198	RERG	RAS like estrogen regulated growth inhibitor	protein_coding	NP_001069666.1	0.0345797	0.901820451	0.895103109	1.859742796	81	93	158	31	103	35	35	134	0.447995	0.729247	0.868028	0.239946	0.73965	0.270245	0.248343	0.693809	0.85329	1.428386	1.529349	0.432697	1.407241	0.518843	0.451255	1.263418
538442	NM_001099084,XM_005227848,XM_005227849,XM_005227851,XM_005227852,XM_005227854	MORF4L2	mortality factor 4 like 2	protein_coding	NP_001092554.1;XP_005227905.1;XP_005227906.1;XP_005227908.1;XP_005227909.1;XP_005227911.1	0.03549754	0.904009243	-0.520621146	0.697071648	11658	6281	13204	7853	9806	12031	12995	19788	86.016026	66.681991	95.14453	80.374015	94.980113	126.037377	123.885302	135.84845	163.833455	130.610948	167.631968	144.939123	180.706904	241.979342	225.107445	247.378495
514212	XM_010815236,XM_010815238,XM_010815239,XM_015458254	MYH14	myosin heavy chain 14, transcript variant X3	protein_coding	XP_010813538.1;XP_010813540.1;XP_010813541.1;XP_015313740.1	0.035579529	0.904009243	0.709550571	1.63529461	6580	8598	5004	3006	3330	2554	2605	5376	12.922394	23.352264	9.709243	8.765374	8.250931	6.954386	6.641261	9.775715	24.613092	45.740408	17.106389	15.806671	15.698025	13.351737	12.067591	17.801467
504856	XM_024997136,XM_024997137,XM_024997138,XM_024997139,XM_024997140,XM_024997141,XM_024997142,XM_024997143,XM_024997144,XM_024997145,XM_024997146,XM_024997147,XM_024997148,XM_024997149,XM_024997150,XM_024997151,XM_024997152,XM_024997153,XM_024997154	AFDN	afadin, adherens junction formation factor, transcript variant X15	protein_coding	XP_024852904.1;XP_024852905.1;XP_024852906.1;XP_024852907.1;XP_024852908.1;XP_024852909.1;XP_024852910.1;XP_024852911.1;XP_024852912.1;XP_024852913.1;XP_024852914.1;XP_024852915.1;XP_024852916.1;XP_024852917.1;XP_024852918.1;XP_024852919.1;XP_024852920.1;XP_024852921.1;XP_024852922.1	0.035690227	0.904009243	0.455859353	1.371599566	4623	4309	7746	2823	4161	2509	3454	4594	8.915924	11.79521	14.900091	7.681056	10.352185	6.805386	8.59089	8.224501	16.982031	23.103443	26.251971	13.851309	19.69582	13.065674	15.610191	14.976721
282609	NM_174693,XM_025001413,XM_025001414,XR_003038025	DGAT1	diacylglycerol O-acyltransferase 1	protein_coding	NP_777118.2;XP_024857181.1;XP_024857182.1	0.035550113	0.904009243	0.573659069	1.488293507	1325	842	2275	709	859	586	654	1121	7.61159	6.540339	13.446454	5.78196	6.756061	4.867123	4.607679	6.322939	14.497684	12.810652	23.690858	10.426656	12.853921	9.344397	8.372445	11.514001
514255	NM_001191185,XM_005212777	SLC20A1	solute carrier family 20 member 1	protein_coding	NP_001178114.1;XP_005212834.1	0.035335029	0.904009243	-0.727684018	0.603872543	1229	2208	2128	1653	1394	2672	3056	2759	2.599598	6.360281	4.345885	4.844461	3.773804	7.64593	7.911882	5.168202	4.951416	12.45797	7.656869	8.736055	7.179949	14.679433	14.376392	9.411236
615476	NM_001193053,XM_010813358,XM_024976501,XM_024976502,XM_024976503	KLHL17	kelch like family member 17	protein_coding	NP_001179982.1;XP_010811660.1;XP_024832269.1;XP_024832270.1;XP_024832271.1	0.035116267	0.904009243	0.709553705	1.635298163	1097	484	692	393	575	237	228	789	5.400099	3.476441	3.456923	2.756051	3.659688	1.671355	1.492927	3.541982	10.285489	6.809353	6.090639	4.970011	6.962835	3.208837	2.712745	6.449907
784304	XM_002691489,XR_003037268	CMPK2	cytidine/uridine monophosphate kinase 2, transcript variant X2	protein_coding	XP_002691535.4	0.035697993	0.904009243	-0.773044136	0.585181418	562	432	726	932	221	429	597	818	2.113289	2.305412	2.718331	4.984393	1.077557	2.290008	2.895668	3.027185	4.025151	4.515643	4.789336	8.988395	2.050134	4.396589	5.261612	5.512469
504993	NM_001045905,XM_005226339,XM_024986598	NUDT13	nudix hydrolase 13	protein_coding	NP_001039370.1;XP_005226396.1;XP_024842366.1	0.035435177	0.904009243	0.775349487	1.71160463	479	791	433	169	411	213	310	522	2.649423	5.029321	2.081705	1.130734	2.54225	1.818607	1.986704	2.312609	5.046317	9.851001	3.667685	2.039063	4.836826	3.491548	3.609966	4.211234
507729	NM_001075329,XM_025000434,XM_025000435,XM_025000436,XM_025000437,XM_025000438,XM_025000439	TCEA2	transcription elongation factor A2	protein_coding	NP_001068797.1;XP_024856202.1;XP_024856203.1;XP_024856204.1;XP_024856205.1;XP_024856206.1;XP_024856207.1	0.035141189	0.904009243	0.555250118	1.469423363	379	343	432	233	259	163	175	273	4.12209	5.072233	4.474891	3.452812	3.415027	2.402677	2.324791	2.677078	7.851284	9.935054	7.88416	6.226483	6.497348	4.612905	4.224293	4.874928
616798	XM_010817867,XM_024983277,XM_024983278,XM_024983279,XM_024983280,XM_024983281,XM_024983282,XM_024983283	PLXNB1	plexin B1, transcript variant X2	protein_coding	XP_010816169.2;XP_024839045.1;XP_024839046.1;XP_024839047.1;XP_024839048.1;XP_024839049.1;XP_024839050.1;XP_024839051.1	0.035806685	0.904009243	0.825463797	1.772104642	352	596	551	184	170	139	197	353	0.69241	1.587067	1.10889	0.470716	0.396355	0.352525	0.474518	0.710358	1.318825	3.10861	1.953717	0.848848	0.754096	0.676813	0.86223	1.293554
781333	NM_001191130,XM_005201174,XM_015468734,XM_024992495,XM_024992498	VGLL3	vestigial like family member 3	protein_coding	NP_001178059.2;XP_005201231.1;XP_015324220.1;XP_024848263.1;XP_024848266.1	0.035190338	0.904009243	-0.981469163	0.506463722	290	130	446	167	169	270	309	1316	0.378553	0.242675	0.574896	0.30742	0.283687	0.49638	0.515183	1.608245	0.721025	0.475331	1.012889	0.554374	0.539736	0.953	0.936122	2.928596
505648	NM_001045922	PGM3	phosphoglucomutase 3	protein_coding	NP_001039387.1	0.035367359	0.904009243	-0.685695823	0.621705901	232	177	202	136	172	212	268	625	1.549791	1.680211	1.340759	1.28611	1.490981	2.006399	2.313624	3.907989	2.951864	3.291053	2.362239	2.319252	2.836705	3.852089	4.204001	7.116404
617776	NM_001105635,XM_010816473	OXLD1	oxidoreductase like domain containing 1	protein_coding	NP_001099105.1;XP_010814775.1	0.034911744	0.904009243	0.658122431	1.578027591	223	127	228	97	244	92	88	212	2.275042	1.793694	2.184639	1.417406	3.085296	1.284533	1.117639	2.013908	4.33324	3.513333	3.849041	2.556021	5.870012	2.466175	2.030821	3.667303
506683	NM_001025320	TWF1	twinfilin actin binding protein 1	protein_coding	NP_001020491.1	0.03488128	0.904009243	-0.716083321	0.608747851	162	234	360	197	196	338	400	446	1.796571	3.685673	3.974304	3.095405	2.811831	5.318144	5.721278	4.621599	3.421902	7.219179	7.002194	5.581969	5.349723	10.210312	10.395925	8.415878
526631	NM_001205932	ARHGEF37	Rho guanine nucleotide exchange factor (GEF) 37	protein_coding	NP_001192861.1	0.035717511	0.904009243	1.024970455	2.034917711	101	176	133	34	87	29	37	161	0.647822	1.607706	0.850555	0.306451	0.723528	0.260511	0.305334	0.966735	1.233897	3.149036	1.498565	0.552626	1.376566	0.500156	0.554811	1.760413
784270	XM_024991156,XM_024991157	SMKR1	small lysine rich protein 1, transcript variant X2	protein_coding	XP_024846924.1;XP_024846925.1	0.03582016	0.904009243	-1.15263883	0.449801747	48	7	29	34	22	52	43	76	0.737385	0.165806	0.522278	0.872293	0.409972	1.076622	0.994852	1.167108	1.404487	0.324766	0.920184	1.573013	0.780002	2.067007	1.807709	2.12529
525833	XM_002687306,XM_024992456	DHH	desert hedgehog, transcript variant X1	protein_coding	XP_002687352.1;XP_024848224.1	0.035612895	0.904009243	-1.501215326	0.353255683	28	6	11	25	5	13	21	78	0.069463	0.041442	0.021543	0.06913	0.010709	0.035787	0.052486	0.145515	0.132305	0.081173	0.037956	0.124663	0.020375	0.068707	0.09537	0.264982
104969002	XR_001500754,XR_808055	LOC104969002	uncharacterized LOC104969002, transcript variant X1	lncRNA	.	0.035065851	0.904009243	-1.771691298	0.292865205	19	2	61	27	9	114	23	72	0.062689	0.009645	0.206525	0.129528	0.03589	0.54719	0.099467	0.229438	0.119403	0.018892	0.36387	0.233578	0.068284	1.050552	0.180738	0.417804
535545	NM_001206874,XM_015463351	SPAG17	sperm associated antigen 17	protein_coding	NP_001193803.1;XP_015318837.2	0.035603284	0.904009243	-2.842464851	0.139422485	0	0	3	36	7	2	11	14	0	0	0.004034	0.10106	0.015743	0.004575	0.026552	0.025868	0	0	0.007107	0.182241	0.029953	0.008784	0.048247	0.047106
506836	NM_001038048,XM_024991494	NUP50	nucleoporin 50	protein_coding	NP_001033137.1;XP_024847262.1	0.036218279	0.904867897	-0.547675694	0.68412142	1689	1082	2051	1259	1559	2220	1958	2781	5.776776	5.206993	6.613712	5.516079	6.170403	10.279375	7.756829	8.332969	11.00294	10.199011	11.652478	9.947191	11.739662	19.735388	14.094649	15.174243
526642	NM_001101130,XM_005218355,XM_015475668,XM_024978321,XM_024978322,XM_024978323,XM_024978324,XM_024978325,XM_024978326,XM_024978327,XM_024978328,XM_024978329,XR_003030182	WDR59	WD repeat domain 59	protein_coding	NP_001094600.1;XP_005218412.1;XP_015331154.1;XP_024834089.1;XP_024834090.1;XP_024834091.1;XP_024834092.1;XP_024834093.1;XP_024834094.1;XP_024834095.1;XP_024834096.1;XP_024834097.1	0.036052713	0.904867897	0.541272786	1.455255819	569	404	497	233	312	185	206	529	2.205323	2.195951	1.894476	1.275689	1.549577	0.990648	1.044987	1.873877	4.200446	4.30124	3.337813	2.300461	2.948188	1.901946	1.898804	3.412309
281904	NM_174384,XM_024985468,XM_024985469	LOXL4	lysyl oxidase like 4	protein_coding	NP_776809.1;XP_024841236.1;XP_024841237.1	0.036211592	0.904867897	-0.990208517	0.503405011	370	691	388	305	285	417	1221	1483	1.402557	3.784825	1.490034	1.639069	1.408933	2.272457	6.009715	5.302034	2.67143	7.41339	2.625241	2.955747	2.680602	4.362894	10.920031	9.654946
534427	NM_001083478,XM_024981330,XM_024981331,XM_024981332	EGFLAM	EGF-like, fibronectin type III and laminin G domains	protein_coding	NP_001076947.1;XP_024837098.1;XP_024837099.1;XP_024837100.1	0.036068375	0.904867897	0.948063158	1.929280827	279	520	553	248	280	58	175	301	0.993281	2.598171	1.907941	1.239197	1.242247	0.320594	0.759148	0.961997	1.891887	5.089074	3.361537	2.234653	2.363468	0.615509	1.379421	1.751786
112444842	XR_003033209,XR_003033210	LOC112444842	uncharacterized LOC112444842, transcript variant X2	lncRNA	.	0.036290764	0.904867897	0.964184662	1.950960626	123	103	169	67	67	21	29	102	0.579313	0.68715	0.79452	0.443668	0.409692	0.135765	0.172796	0.44985	1.103408	1.345931	1.399838	0.800071	0.779469	0.260656	0.313982	0.819172
537578	NM_001192910,XM_005218990,XM_010814781,XM_010814782,XM_010814783,XR_003030188	SPTBN4	spectrin beta, non-erythrocytic 4	protein_coding	NP_001179839.1;XP_005219047.1;XP_010813083.1;XP_010813084.1;XP_010813085.1	0.036266024	0.904867897	-1.435410914	0.369741551	47	6	52	19	20	112	64	75	0.072943	0.011637	0.080898	0.041387	0.040328	0.251069	0.165288	0.109362	0.138934	0.022793	0.142532	0.074634	0.076728	0.482028	0.300338	0.199147
112447003	gene-LOC112447003	LOC112447003	.	pseudogene	.	0.036116083	0.904867897	-2.194243945	0.218507705	36	2	1	4	8	35	35	153	0.268053	0.019945	0.001869	0.04307	0.073165	0.375379	0.332603	1.082936	0.510556	0.039067	0.003292	0.077668	0.139202	0.720692	0.604361	1.972014
104970129	XR_808833	LOC104970129	uncharacterized LOC104970129	lncRNA	.	0.036120606	0.904867897	1.831315778	3.5586148	12	88	15	14	20	5	8	9	0.056356	0.585835	0.066276	0.090085	0.119996	0.030767	0.044494	0.035684	0.10734	1.147483	0.11677	0.16245	0.228302	0.059069	0.080848	0.06498
780784	NM_001079640,XM_024995989	TMOD1	tropomodulin 1	protein_coding	NP_001073108.1;XP_024851757.1	0.036384816	0.9058508	-0.600821304	0.659378475	14858	8009	17122	18450	15851	18190	13711	23305	74.251873	56.851237	85.179806	130.9138	102.64791	128.929595	88.375973	108.823816	141.42644	111.355311	150.075468	236.077932	195.295465	247.532092	160.584732	198.166931
518356	XM_024981427	SH3PXD2B	SH3 and PX domains 2B	protein_coding	XP_024837195.1	0.036484659	0.906974721	-0.886202237	0.541036474	353	220	405	289	181	207	300	1419	0.627545	0.554	0.71729	0.729107	0.416019	0.521435	0.688109	2.359064	1.195276	1.085127	1.263769	1.314805	0.791508	1.001103	1.250338	4.295828
504608	NM_001192032,XM_005208425,XM_024993917,XM_024993919	SLC25A42	solute carrier family 25 member 42	protein_coding	NP_001178961.1;XP_005208482.1;XP_024849685.1;XP_024849687.1	0.036760834	0.908853842	1.192365826	2.285271899	3035	1531	5528	552	422	771	408	2577	13.879471	10.141403	25.762036	3.673468	2.55205	5.066581	2.411485	10.976167	26.436023	19.864109	45.389271	6.624395	4.855471	9.727338	4.381819	19.987476
768005	NM_001077065,XM_005224568,XM_024985064	SLC9A3R2	SLC9A3 regulator 2	protein_coding	NP_001070533.1;XP_005224625.1;XP_024840832.1	0.036659403	0.908853842	-0.506886085	0.703739753	1939	1168	1758	1419	1039	1262	2172	2561	14.929125	12.452122	13.018962	15.327681	9.864312	13.447127	21.76659	18.525354	28.435283	24.390145	22.937674	27.640534	18.767606	25.817159	39.551272	33.734463
508361	NM_001083391,XM_005214627,XM_025000450,XM_025000451,XM_025000452,XM_025000453	ELMO2	engulfment and cell motility 2	protein_coding	NP_001076860.1;XP_005214684.1;XP_024856218.1;XP_024856219.1;XP_024856220.1;XP_024856221.1	0.036779502	0.908853842	0.603187099	1.519068681	1782	2300	1801	934	1231	715	863	1990	6.808531	12.453868	6.89027	5.034371	6.129391	3.881298	4.226664	7.030519	12.968109	24.393563	12.139735	9.078523	11.661631	7.451711	7.680117	12.802496
618295	NM_001099722,XM_024985054	BCL7C	BCL tumor suppressor 7C	protein_coding	NP_001093192.1;XP_024840822.1	0.036762214	0.908853842	-0.464930967	0.724505744	863	479	764	532	532	658	795	1331	10.382108	7.05618	7.908434	9.880396	8.527672	10.833225	12.48631	14.507317	19.774649	13.821039	13.933605	17.817398	16.224547	20.798724	22.688418	26.417661
513579	NM_001101977,XM_024987083,XM_024987084,XM_024987085,XM_024987086,XM_024987087,XM_024987088,XM_024987089,XM_024987090,XM_024987091,XM_024987092,XM_024987093,XM_024987094,XM_024987095,XM_024987096,XM_024987097,XM_024987098,XM_024987099,XM_024987100,XM_024987101,XM_024987102	PICALM	phosphatidylinositol binding clathrin assembly protein	protein_coding	NP_001095447.1;XP_024842851.1;XP_024842852.1;XP_024842853.1;XP_024842854.1;XP_024842855.1;XP_024842856.1;XP_024842857.1;XP_024842858.1;XP_024842859.1;XP_024842860.1;XP_024842861.1;XP_024842862.1;XP_024842863.1;XP_024842864.1;XP_024842865.1;XP_024842866.1;XP_024842867.1;XP_024842868.1;XP_024842869.1;XP_024842870.1	0.037543661	0.910104461	-0.494831007	0.709644799	6435	5132	9305	5813	6104	7550	9414	10349	22.289703	24.753734	32.094285	28.574455	27.341771	36.321048	42.211919	33.62612	42.454871	48.485477	56.54585	51.528546	52.019805	69.732834	76.701738	61.232786
510459	NM_001105617	HOXA9	homeobox A9	protein_coding	NP_001099087.2	0.037515212	0.910104461	0.564849802	1.4792335	2992	2037	2502	825	2665	1347	1571	2798	20.023575	19.365	16.667694	7.835953	23.105465	12.776482	13.543253	17.486824	38.138611	37.930492	29.366253	14.13064	43.959908	24.529585	24.608946	31.843306
509053	NM_001075387,XM_005220701,XM_005220702	NKIRAS2	NFKB inhibitor interacting Ras like 2	protein_coding	NP_001068855.1;XP_005220758.1;XP_005220759.1	0.0370537	0.910104461	0.364531967	1.287463888	2590	1642	2529	1177	1676	1149	1230	2410	14.267293	12.874629	13.893063	9.226569	12.021215	8.963306	8.72016	12.371549	27.174704	25.217715	24.477726	16.638351	22.871277	17.208665	15.845085	22.528451
616979	NM_001076944	RAB31	RAB31, member RAS oncogene family	protein_coding	NP_001070412.1	0.037202087	0.910104461	-0.575295141	0.671148936	2354	857	1849	1446	1439	1706	2089	3505	7.86063	4.062747	6.146271	6.853323	6.225507	8.078014	8.990682	10.931548	14.972025	7.957758	10.82891	12.358653	11.844503	15.508992	16.336639	19.906225
509172	XM_024979078,XM_024979079,XM_024979080	SAMD4B	sterile alpha motif domain containing 4B, transcript variant X2	protein_coding	XP_024834846.1;XP_024834847.1;XP_024834848.1	0.037426878	0.910104461	-0.560093559	0.678258177	1895	1223	1876	1304	738	1603	1520	3205	6.067654	5.730803	5.824099	5.773644	2.953766	7.4064	6.514405	9.611206	11.556972	11.225003	10.261284	10.41166	5.619765	14.219558	11.837087	17.501897
508969	NM_001192203	THAP12	THAP domain containing 12	protein_coding	NP_001179132.2	0.037009127	0.910104461	-0.687469789	0.620941909	1650	1021	1989	1138	1780	2768	2241	3000	9.621493	8.457842	11.552867	9.425265	13.451048	22.898544	16.848051	16.343655	18.325916	16.566492	20.35461	16.996658	25.591644	43.962944	30.613979	29.76161
531821	XM_002697933,XM_005224633	FLYWCH1	FLYWCH-type zinc finger 1, transcript variant X1	protein_coding	XP_002697979.2;XP_005224690.2	0.037077336	0.910104461	0.62033135	1.537228202	1595	1170	1713	860	909	556	417	1363	4.373405	4.534731	4.65476	3.337612	3.220444	2.15216	1.463577	3.488501	8.32996	8.88224	8.201065	6.018742	6.127141	4.131936	2.659412	6.35252
524306	NM_001102507,XM_010808798,XM_010808800,XM_010808801,XM_015472973,XM_015472974,XM_015472975,XM_024996630	FAM120B	family with sequence similarity 120B	protein_coding	NP_001095977.1;XP_010807100.1;XP_010807102.1;XP_010807103.1;XP_015328459.1;XP_015328460.1;XP_015328461.1;XP_024852398.1	0.037326754	0.910104461	0.452747276	1.36864404	1206	1182	2070	671	1082	772	824	1349	2.64157	3.798483	4.253361	1.958278	2.681471	2.30118	2.272629	2.854954	5.031358	7.440143	7.493857	3.531378	5.101702	4.418038	4.129513	5.198839
532844	NM_001035393,XM_024990053	ATP1B3	ATPase Na+/K+ transporting subunit beta 3	protein_coding	NP_001030470.1;XP_024845821.1	0.037336081	0.910104461	-0.678465994	0.624829297	828	453	1138	855	984	1242	1270	1288	7.593254	5.88119	10.443547	11.215937	11.954296	16.28001	15.049059	11.021529	14.462759	11.519568	18.400137	20.225792	22.74396	31.256015	27.345091	20.07008
541234	XM_002690962,XM_005211876,XM_005211877,XM_005211878,XM_005211879,XM_005211880,XM_024998028,XM_024998029	MYO5A	myosin VA, transcript variant X6	protein_coding	XP_002691008.1;XP_005211933.1;XP_005211934.1;XP_005211935.1;XP_005211936.1;XP_005211937.1;XP_024853796.1;XP_024853797.1	0.037493687	0.910104461	-1.165462817	0.445821217	139	93	71	57	65	122	93	649	0.160493	0.151854	0.081139	0.092606	0.096299	0.199821	0.149251	0.716531	0.305688	0.297439	0.142957	0.166997	0.183216	0.383636	0.271198	1.304796
788224	NM_001191228,XM_005211620,XM_005211621	TYRO3	TYRO3 protein tyrosine kinase	protein_coding	NP_001178157.1;XP_005211677.1;XP_005211678.1	0.037057266	0.910104461	-1.059476407	0.479806163	68	41	47	36	19	94	46	166	0.229298	0.185323	0.150939	0.161816	0.07965	0.453798	0.188982	0.533717	0.43674	0.362995	0.265934	0.291805	0.151541	0.871246	0.343392	0.971893
511035	XM_015460691,XM_024985931,XR_003032759,XR_003032760	TCTN3	tectonic family member 3, transcript variant X1	protein_coding	XP_015316177.2;XP_024841699.1	0.037182035	0.910104461	-0.650044953	0.637260457	59	70	95	83	55	72	86	161	0.230084	0.398254	0.374876	0.482583	0.268276	0.419598	0.466428	0.658217	0.438238	0.780066	0.660481	0.870246	0.510416	0.805588	0.847528	1.198607
112443329	XR_003031666	LOC112443329	small nucleolar RNA SNORA28	snoRNA	.	0.037474391	0.910104461	-1.567668486	0.337353144	4	11	5	12	5	15	21	20	0.408429	1.637451	0.527406	1.772018	0.708926	2.229473	2.895867	1.941643	0.777929	3.207299	0.92922	3.195495	1.348786	4.280367	5.261974	3.535709
532416	NM_001191197,XM_005218160,XM_005218161,XM_005218162,XM_015475586	PATZ1	POZ/BTB and AT hook containing zinc finger 1	protein_coding	NP_001178126.1;XP_005218217.1;XP_005218218.1;XP_005218219.1;XP_015331072.1	0.037761811	0.910290042	0.56095969	1.475250237	641	454	644	296	300	210	227	521	3.005535	2.987079	3.003619	1.918622	1.760954	1.374457	1.378696	2.210716	5.724599	5.850833	5.291975	3.459869	3.350348	2.638822	2.505177	4.02569
540895	NM_001102250,XM_005225595,XM_005225599,XM_005225600,XM_005225601,XM_005225603,XM_005225604,XM_005225605,XM_010819913,XM_024985787,XR_815641	KCNIP2	potassium voltage-gated channel interacting protein 2	protein_coding	NP_001095720.1;XP_005225652.1;XP_005225656.1;XP_005225657.1;XP_005225658.1;XP_005225660.1;XP_005225661.1;XP_005225662.1;XP_010818215.1;XP_024841555.1	0.037655941	0.910290042	0.714373243	1.640770255	293	401	285	154	173	131	126	233	1.340974	2.514105	1.280841	0.916037	1.132404	0.717113	0.739448	1.06099	2.554135	4.924413	2.256671	1.651895	2.154484	1.376787	1.343624	1.932052
532605	NM_001192731,XM_005209198,XM_015472158,XM_024994336	RGS14	regulator of G protein signaling 14	protein_coding	NP_001179660.1;XP_005209255.1;XP_015327644.1;XP_024850104.1	0.037876768	0.910290042	-1.207383826	0.4330532	165	48	64	224	103	86	55	533	0.633647	0.256278	0.244278	1.230114	0.516755	0.471366	0.271838	2.027882	1.206897	0.501977	0.430385	2.218276	0.983166	0.904976	0.493948	3.69275
511279	NM_001206145,XM_024997425,XM_024997426	SMAD6	SMAD family member 6	protein_coding	NP_001193074.1;XP_024853193.1;XP_024853194.1	0.037811775	0.910290042	-1.076902175	0.474045625	60	59	20	96	86	69	124	176	0.300195	0.399338	0.067965	0.614499	0.514137	0.442583	0.711591	0.78627	0.571777	0.782189	0.119745	1.10813	0.978185	0.849715	1.293005	1.431788
101904601	XM_024997001,XM_024997002,XM_024997003,XM_024997004,XM_024997005,XM_024997006,XM_024997007,XR_001501032,XR_001501033,XR_001501035,XR_003036407,XR_003036408,XR_003036409	LOC101904601	uncharacterized LOC101904601, transcript variant X6	protein_coding	XP_024852769.1;XP_024852770.1;XP_024852771.1;XP_024852772.1;XP_024852773.1;XP_024852774.1;XP_024852775.1	0.037841751	0.910290042	2.365679594	5.153953762	11	32	16	5	25	0	0	14	0.052845	0.333549	0.09951	0.066267	0.182643	0	0	0.07387	0.100655	0.653324	0.175325	0.119499	0.347491	0	0	0.134515
538674	XM_015461542,XM_015461543	PCDH11X	protocadherin 11 X-linked, transcript variant X1	protein_coding	XP_015317028.1;XP_015317029.1	0.037880715	0.910290042	-1.641075125	0.320617455	4	5	6	18	15	26	23	14	0.012311	0.022744	0.018515	0.082705	0.061732	0.116982	0.0944	0.040457	0.023449	0.04455	0.032621	0.149142	0.11745	0.224595	0.171532	0.073672
531199	NM_001101136	PLIN5	perilipin 5	protein_coding	NP_001094606.1	0.038169774	0.911077613	0.881104303	1.841784546	2256	1910	3069	768	436	709	696	1492	16.524334	19.867193	22.376371	7.980688	4.136017	7.364719	6.564384	10.201781	31.473654	38.91415	39.424183	14.391639	7.869089	14.139534	11.927902	18.577328
512740	NM_001256559,XM_010811951,XM_025001510	PRKDC	protein kinase, DNA-activated, catalytic polypeptide	protein_coding	NP_001243488.1;XP_010810253.2;XP_024857278.1	0.038178949	0.911077613	0.483331047	1.397967719	1437	1306	1149	632	969	582	705	1353	1.494556	1.939366	1.193133	0.93515	1.309487	0.85985	0.95701	1.317045	2.846658	3.798665	2.102141	1.686365	2.491398	1.650828	1.738947	2.398324
538690	NM_001014950	ID3	inhibitor of DNA binding 3, HLH protein	protein_coding	NP_001014950.1	0.038095984	0.911077613	-0.653761019	0.635621126	430	489	900	702	450	379	787	1452	6.382158	10.30746	13.299149	14.799031	8.656667	7.966596	15.058714	20.144478	12.156003	20.189365	23.431326	26.687214	16.469969	15.295079	27.362638	36.682865
112449111	XM_025000212	LOC112449111	ras GTPase-activating protein 3-like	protein_coding	XP_024855980.1	0.038188224	0.911077613	0.667393868	1.588201395	400	243	301	127	164	86	141	300	3.296482	2.84618	2.472154	1.483582	1.746171	0.997399	1.494328	2.305175	6.278761	5.574852	4.355606	2.675356	3.322223	1.914908	2.715288	4.197697
514663	NM_001046177	LRG1	leucine rich alpha-2-glycoprotein 1	protein_coding	NP_001039642.1	0.038130805	0.911077613	3.840401615	14.32438818	15	2	77	0	0	0	0	7	0.114909	0.023122	0.623726	0	0	0	0	0.053057	0.218865	0.04529	1.098922	0	0	0	0	0.096616
523454	XM_005228501,XM_005228502,XM_005228503	WWC3	WWC family member 3, transcript variant X3	protein_coding	XP_005228558.3;XP_005228559.3;XP_005228560.3	0.03832174	0.911831608	-0.560806525	0.677923071	893	727	1428	801	573	1019	839	2256	1.986525	2.297883	3.16607	2.530725	1.653981	3.216866	2.408029	4.692621	3.783706	4.500896	5.578193	4.563676	3.146824	6.176067	4.375541	8.545209
528151	NM_001034563	DHX33	DEAH-box helicase 33	protein_coding	NP_001029735.1	0.038361495	0.911831608	0.62967822	1.547219862	534	710	932	231	502	429	354	525	2.868157	5.412441	4.982399	1.757926	3.491256	3.268791	2.444511	2.63027	5.462936	10.601424	8.778322	3.170083	6.642379	6.275757	4.441832	4.789693
504554	NM_001166555,XM_024996296	TCTEX1D2	Tctex1 domain containing 2	protein_coding	NP_001160027.1;XP_024852064.1	0.038384806	0.911831608	-1.033962982	0.488366795	47	30	29	85	28	24	53	84	0.94208	0.837087	0.574361	2.419546	0.728072	0.68671	1.360613	1.580366	1.794365	1.639614	1.011947	4.363187	1.385212	1.318416	2.47232	2.877829
616240	XM_024977700,XM_024977701	BCL7A	BCL tumor suppressor 7A, transcript variant X1	protein_coding	XP_024833468.1;XP_024833469.1	0.038697701	0.917949327	0.730650703	1.659387361	2005	1298	4095	555	1283	1163	1062	1734	7.313293	6.725254	14.812265	2.875422	6.055332	6.020795	4.974896	5.883838	13.929521	13.172847	26.097234	5.185271	11.520729	11.559333	9.039701	10.714403
512110	XM_005221315	TMEM94	transmembrane protein 94	protein_coding	XP_005221372.1	0.038841365	0.920040959	0.664025792	1.584497949	6155	4636	6461	2742	2655	1657	1674	5772	14.383906	15.388459	15.031513	9.096626	8.040081	5.489999	5.040481	12.59706	27.396814	30.141588	26.483522	16.40402	15.296866	10.540257	9.158875	22.939106
615844	NM_001076397	ENG	endoglin	protein_coding	NP_001069865.1	0.038950915	0.921319715	-0.649474472	0.637512497	2566	1786	4313	3436	1669	1708	2919	6755	12.853415	12.706833	21.506622	24.434977	10.830756	12.134047	18.844797	31.60417	24.48171	24.889051	37.8918	44.063793	20.606339	23.296173	34.242191	57.550835
789409	NM_001076857	PRPSAP1	phosphoribosyl pyrophosphate synthetase associated protein 1	protein_coding	NP_001070325.1	0.039290372	0.928025143	0.683854978	1.606426505	1151	1413	939	535	885	318	716	1043	8.040553	14.017251	6.5257	5.301656	8.012628	3.144208	6.44477	6.80138	15.314723	27.455786	11.497414	9.56052	15.244634	6.03657	11.710554	12.385236
338051	NM_176647,XM_005222128,XM_005222129,XM_005222130,XM_005222131,XM_005222132	PAPOLA	poly(A) polymerase alpha	protein_coding	NP_788820.1;XP_005222185.1;XP_005222186.1;XP_005222187.1;XP_005222188.1;XP_005222189.1	0.039591734	0.929844971	-0.560649308	0.677996952	7727	4606	8474	4728	7110	8781	8886	15589	24.756752	20.356431	26.852826	22.03503	28.889932	39.067669	35.574407	46.445463	47.153819	39.872424	47.311097	39.735952	54.965294	75.006076	64.64095	84.576662
509602	NM_001035276	ERCC5	ERCC excision repair 5, endonuclease	protein_coding	NP_001030353.1	0.039432275	0.929844971	0.40733544	1.326234086	1060	1046	1256	649	980	524	677	1170	3.584038	5.025499	4.22785	3.115344	4.29211	2.512429	2.94778	3.694909	6.826465	9.843515	7.448907	5.617926	8.166068	4.823617	5.356304	6.728388
281759	NM_174314	FABP4	fatty acid binding protein 4, adipocyte	protein_coding	NP_776739.1	0.039553465	0.929844971	-1.339118594	0.395262065	105	6	70	121	55	49	85	318	2.315329	0.161953	1.527907	3.762792	1.544663	1.507292	2.391525	6.532419	4.409973	0.317219	2.691969	6.785474	2.938839	2.893852	4.345552	11.89546
517882	NM_001191538,XM_005210988,XM_005210990,XM_024996597,XM_024996598	NHSL1	NHS like 1	protein_coding	NP_001178467.1;XP_005211045.1;XP_005211047.1;XP_024852365.1;XP_024852366.1	0.03959173	0.929844971	-1.47181732	0.360527867	66	39	70	22	20	55	44	495	0.105171	0.086722	0.111298	0.04829	0.040149	0.123043	0.090692	0.844798	0.200318	0.169864	0.196093	0.087083	0.076386	0.23623	0.164793	1.538368
527966	XM_015459825,XM_024983897,XM_024983898,XM_024983899,XR_003032170	CAPN11	calpain 11, transcript variant X5	protein_coding	XP_015315311.2;XP_024839665.1;XP_024839666.1;XP_024839667.1	0.039863998	0.934915065	0.866891308	1.823728927	212	420	317	131	405	114	250	184	1.146462	3.229664	1.666618	0.965631	2.713699	0.849932	1.707517	0.929864	2.183649	6.325986	2.936361	1.74133	5.16302	1.631786	3.102668	1.693274
614333	NM_001046531,XM_005215862,XM_010812374,XM_010812376	BACE1	beta-secretase 1	protein_coding	NP_001039996.1;XP_005215919.1;XP_010810676.1;XP_010810678.1	0.039947699	0.935554803	0.71641217	1.643090757	1316	707	2067	490	1467	701	422	1592	4.264513	2.780945	5.561324	2.194878	4.799236	2.493582	1.447776	3.456678	8.122555	5.447077	9.79831	3.958043	9.130913	4.787432	2.630701	6.294571
540261	NM_001034698	SERPINC1	serpin family C member 1	protein_coding	NP_001029870.1	0.040086886	0.937490338	2.018310051	4.051089758	27	7	114	0	17	8	10	17	0.237441	0.080386	1.010612	0	0.189121	0.089441	0.107456	0.137179	0.45225	0.157453	1.780563	0	0.359817	0.171718	0.195254	0.249801
505519	NM_001035025,XM_005217753	MYL2	myosin light chain 2	protein_coding	NP_001030197.1;XP_005217810.1	0.041122184	0.939491435	0.849020027	1.801276964	125752	323917	299696	70048	93570	101120	113197	132791	2231.715149	8162.926056	5295.512955	1765.453018	2152.070358	2545.064179	2588.983574	2201.118942	4250.714936	15988.83582	9329.987365	3183.656036	4094.477691	4886.27208	4704.347244	4008.212815
788468	XM_002690810,XM_010809231,XM_024998183,XM_024998184,XM_024998185,XM_024998186,XM_024998187,XM_024998188,XR_003036941	ZNF106	zinc finger protein 106, transcript variant X1	protein_coding	XP_002690856.2;XP_010807533.1;XP_024853951.1;XP_024853952.1;XP_024853953.1;XP_024853954.1;XP_024853955.1;XP_024853956.1	0.040896004	0.939491435	-0.767139916	0.587581176	52738	31749	41873	23497	14881	50438	42626	108661	78.670811	65.559686	61.344306	48.377023	27.918602	103.95193	79.1626	150.177309	149.843132	128.41266	108.080478	87.238682	53.117263	199.577459	143.843455	273.4712
327669	NM_175790	IDH2	isocitrate dehydrogenase (NADP(+)) 2, mitochondrial	protein_coding	NP_786984.1	0.041144938	0.939491435	0.514580907	1.428579087	38968	32050	63520	21485	25200	21085	23052	29067	308.763092	360.732574	501.052887	241.699081	258.723938	236.944046	235.405853	215.091553	588.096497	706.571899	882.78833	435.857941	492.242035	454.90921	427.747375	391.679321
539507	NM_001205530,XM_005224940,XM_005224943,XM_010819440,XM_010819441,XM_024985006,XM_024985007,XM_024985008,XR_001495087,XR_003032541	ATXN2L	ataxin 2 like	protein_coding	NP_001192459.1;XP_005224997.1;XP_005225000.1;XP_010817742.1;XP_010817743.1;XP_024840774.1;XP_024840775.1;XP_024840776.1	0.04056383	0.939491435	0.402128911	1.321456478	5592	4184	6732	2486	3945	2449	3068	6444	17.430358	18.73427	20.963865	11.04409	16.190449	10.826457	12.520227	18.717032	33.199346	36.695073	36.93553	19.915899	30.803561	20.78573	22.750045	34.083499
505288	NM_001101852,XM_005227309,XM_005227310,XM_005227311,XM_005227312,XM_005227313,XM_005227314,XM_005227315,XM_005227316,XM_010821223,XM_024987011,XR_003033176	TSPAN4	tetraspanin 4	protein_coding	NP_001095322.1;XP_005227366.1;XP_005227367.1;XP_005227368.1;XP_005227369.1;XP_005227370.1;XP_005227371.1;XP_005227372.1;XP_005227373.1;XP_010819525.1;XP_024842779.1	0.041730686	0.939491435	0.561501107	1.475803975	4458	4253	7136	2366	4622	2160	3997	3565	25.359502	31.858076	37.849999	20.443511	31.240408	15.652217	25.456873	17.598263	48.30187	62.400859	66.686645	36.865952	59.437254	30.050716	46.256752	32.046236
533298	NM_001075989,XM_024975635,XM_024975636,XM_024975640,XM_024975641,XM_024975642	LNPK	lunapark, ER junction formation factor	protein_coding	NP_001069457.1;XP_024831403.1;XP_024831404.1;XP_024831408.1;XP_024831409.1;XP_024831410.1	0.042022401	0.939491435	-0.674120665	0.62671409	3686	4540	8052	4627	5031	7958	8730	7753	5.41068	9.895897	17.202751	12.27444	10.78783	16.02287	15.362705	9.922764	10.305642	19.38323	30.308954	22.134598	20.524668	30.762332	27.91501	18.069242
533041	NM_001102149,XM_005226408,XM_005226409,XM_005226410,XM_005226411,XM_010820590	ZSWIM8	zinc finger SWIM-type containing 8	protein_coding	NP_001095619.1;XP_005226465.1;XP_005226466.1;XP_005226467.1;XP_005226468.1;XP_010818892.1	0.041523864	0.939491435	0.440633282	1.35719995	3573	3089	4961	1759	2486	2168	2142	2971	8.295516	10.610805	11.317027	5.770953	7.417825	7.338632	6.365124	6.339958	15.800349	20.783531	19.93909	10.406807	14.112977	14.089448	11.565835	11.544991
518601	NM_001034530,XM_024982711,XM_024982712	ARF4	ADP ribosylation factor 4	protein_coding	NP_001029702.1;XP_024838479.1;XP_024838480.1	0.040955267	0.939491435	-0.444652575	0.734761238	3140	2929	4181	2917	3508	3423	4481	6305	31.903636	39.013346	39.303656	37.692057	37.390484	42.429383	48.954336	54.775734	60.766387	76.415979	69.247801	67.970391	71.138249	81.46023	88.953128	99.745995
524543	NM_001075860,XM_005225131	TSC22D4	TSC22 domain family member 4	protein_coding	NP_001069328.1;XP_005225188.1	0.042238716	0.939491435	0.427673379	1.345062657	2325	1249	2032	1006	1627	908	967	2063	12.460492	9.477171	10.832532	7.55544	11.072076	6.820184	6.598125	10.208869	23.733315	18.563067	19.085476	13.624788	21.065467	13.094082	11.989213	18.590236
507845	NM_001075334,XM_025000443	MAPRE1	microtubule associated protein RP/EB family member 1	protein_coding	NP_001068802.1;XP_024856211.1	0.041757192	0.939491435	-0.363871111	0.777076689	2238	1923	2897	1997	1743	2119	2449	3477	12.351616	15.098988	16.207857	15.562975	12.505942	16.666266	17.682489	18.187134	23.525941	29.574599	28.556081	28.064842	23.793507	31.997588	32.130203	33.118565
532512	NM_001035390	POR	cytochrome p450 oxidoreductase	protein_coding	NP_001030467.1	0.042438881	0.939491435	0.676419072	1.598167999	2206	3556	2207	1315	2122	877	1655	2081	12.684125	29.049255	12.633265	10.736085	15.812147	7.14963	12.265536	11.17692	24.159266	56.899185	22.258129	19.36047	30.083815	13.726583	22.287254	20.353045
618405	NM_001040604	GADD45B	growth arrest and DNA damage inducible beta	protein_coding	NP_001035694.1	0.0423267	0.939491435	-0.792715806	0.57725641	2066	1410	3193	3253	867	2225	2720	2061	21.411243	20.760771	32.949905	47.87072	11.643267	32.707474	36.333687	19.94726	40.781681	40.66441	58.053341	86.325661	22.152201	62.795124	66.020615	36.323734
282532	NM_174676	RASA3	RAS p21 protein activator 3	protein_coding	NP_777101.2	0.040778777	0.939491435	0.553044262	1.467178357	2046	1038	1911	776	879	567	701	1597	7.282588	5.248334	6.772221	3.92097	4.053385	2.858172	3.215821	5.309274	13.871038	10.279985	11.931749	7.070718	7.711874	5.487408	5.843351	9.668128
615851	XM_024991096	HOXA7	homeobox A7	protein_coding	XP_024846864.1	0.041484403	0.939491435	0.71028177	1.636123634	1472	675	895	403	849	334	324	1311	8.942497	5.823842	5.411529	3.472944	6.679679	2.870638	2.533038	7.436706	17.032642	11.40724	9.534391	6.262788	12.708599	5.511342	4.602691	13.542157
531868	XM_024979183,XM_024979184,XM_024979185,XM_024979186	BICRA	BRD4 interacting chromatin remodeling complex associated protein, transcript variant X1	protein_coding	XP_024834951.1;XP_024834952.1;XP_024834953.1;XP_024834954.1	0.042314436	0.939491435	0.618925035	1.535730468	1013	761	933	423	623	426	236	965	2.3207	2.468397	2.126381	1.368291	1.838274	1.38885	0.692559	2.063647	4.420205	4.834884	3.746401	2.46745	3.497459	2.666456	1.258422	3.757876
614345	NM_001035447	ARPC5	actin related protein 2/3 complex subunit 5	protein_coding	NP_001030524.1	0.040737255	0.939491435	-0.569483506	0.673857991	854	719	1414	868	568	750	928	2407	6.202952	7.421379	10.223658	8.951736	5.347119	7.720933	8.69199	16.333956	11.814672	14.536357	18.012722	16.142738	10.173301	14.823431	15.793898	29.743948
534471	XM_002695604,XM_005219962,XM_005219963,XM_024980607,XM_024980608,XM_024980610,XM_024980611	INTS2	integrator complex subunit 2, transcript variant X1	protein_coding	XP_002695650.2;XP_005220019.1;XP_005220020.1;XP_024836375.1;XP_024836376.1;XP_024836378.1;XP_024836379.1	0.04192449	0.939491435	-0.772307488	0.585480291	670	551	534	560	988	964	1401	1438	1.598976	1.863443	1.267666	1.595967	3.060891	3.022392	4.27835	2.971236	3.045547	3.649951	2.23346	2.878021	5.823579	5.802696	7.774034	5.410587
533720	NM_001080297,XM_010812481,XM_024975336,XM_024975337,XM_024975338	SWAP70	switching B cell complex subunit SWAP70	protein_coding	NP_001073766.2;XP_010810783.1;XP_024831104.1;XP_024831105.1;XP_024831106.1	0.041465096	0.939491435	-0.580874067	0.668558604	534	521	854	609	434	397	839	1421	2.493258	3.473723	3.994943	4.05154	2.619747	2.631416	5.103981	6.198499	4.748871	6.80403	7.038557	7.306174	4.98427	5.05206	9.274257	11.287395
520720	NM_001192527,XM_005206614,XM_005206615,XM_024991779	UHRF1BP1L	UHRF1 binding protein 1 like	protein_coding	NP_001179456.2;XP_005206671.1;XP_005206672.1;XP_024847547.1	0.042403997	0.939491435	-0.86213919	0.550136225	484	386	1201	500	543	1465	918	988	0.975916	1.287222	2.977431	1.323255	1.317355	4.161185	2.279062	2.22609	1.858811	2.521299	5.245837	2.386235	2.506367	7.989065	4.1412	4.053685
505595	XM_010810996,XM_010810997,XM_010810999,XM_025000178,XM_025000179,XM_025000180,XR_003037591,XR_003037592,XR_003037593,XR_003037594,XR_003037595,XR_003037596,XR_236839,XR_810405,XR_810406,XR_810407,XR_810408,XR_810409,XR_810413	MCF2L	MCF.2 cell line derived transforming sequence like, transcript variant X4	protein_coding	XP_010809298.2;XP_010809299.2;XP_010809301.2;XP_024855946.1;XP_024855947.1;XP_024855948.1	0.040266098	0.939491435	0.954116637	1.937393003	360	1247	1160	501	778	205	484	442	0.947411	4.557356	3.051591	1.854797	2.529129	0.693171	1.668348	1.059112	1.804518	8.926555	5.376494	3.34477	4.811858	1.330821	3.031492	1.928633
538509	NM_001076107,XM_015473997,XM_015473998	MINDY3	MINDY lysine 48 deubiquitinase 3	protein_coding	NP_001069575.1;XP_015329483.1;XP_015329484.1	0.042074157	0.939491435	-0.458289198	0.727848858	309	249	489	339	286	320	332	667	1.842698	2.087662	2.873746	2.847412	2.167776	2.724806	2.514678	3.776486	3.509759	4.089133	5.063156	5.13476	4.12436	5.231358	4.569329	6.87694
613651	NM_001076280,XM_005207162,XM_015471310,XM_024992143	SPSB2	splA/ryanodine receptor domain and SOCS box containing 2	protein_coding	NP_001069748.1;XP_005207219.1;XP_015326796.1;XP_024847911.1	0.042294689	0.939491435	-0.910346589	0.532057256	267	77	118	299	103	147	121	380	2.056498	0.973386	0.954232	3.088051	1.062249	1.394366	1.001149	2.633914	3.916981	1.906584	1.681228	5.568709	2.021009	2.677046	1.81915	4.796327
505025	NM_001034231,XM_005212935,XM_024998386	ID2	inhibitor of DNA binding 2	protein_coding	NP_001029403.1;XP_005212992.1;XP_024854154.1	0.041005803	0.939491435	-0.615062502	0.652901607	220	130	291	211	249	285	224	543	2.308152	1.83794	3.327632	2.848809	3.082305	3.902015	2.512095	5.22577	4.396303	3.599999	5.862844	5.137281	5.86432	7.491485	4.564636	9.516069
112441513	gene-LOC112441513	LOC112441513	.	pseudogene	.	0.041345674	0.939491435	3.153942327	8.900845136	161	0	122	21	449	4	3	68	0.73636	0	0.555696	0.132261	2.663798	0.026011	0.011818	0.289103	1.402534	0	0.979063	0.238507	5.068078	0.049938	0.021475	0.526453
101904705	XR_239483	LOC101904705	uncharacterized LOC101904705	lncRNA	.	0.042069512	0.939491435	1.049719659	2.070127547	104	159	49	51	85	26	34	77	2.095259	4.532333	0.96502	1.458709	2.205736	0.724302	0.882566	1.434039	3.990809	8.877544	1.700236	2.630502	4.196581	1.390588	1.603679	2.611369
104971677	XM_015464954	SAMD13	sterile alpha motif domain containing 13	protein_coding	XP_015320440.2	0.041215149	0.939491435	1.021399334	2.029886883	89	121	49	26	117	51	40	58	0.704142	1.369546	0.381437	0.286182	1.207017	0.575675	0.407621	0.425374	1.341169	2.682549	0.67204	0.516074	2.296441	1.105239	0.740673	0.7746
535369	NM_001206079	E2F1	E2F transcription factor 1	protein_coding	NP_001193008.1	0.040623768	0.939491435	1.183873297	2.271858998	73	66	62	16	52	8	15	82	0.455282	0.582693	0.382196	0.135152	0.416034	0.069212	0.11734	0.476559	0.867169	1.141328	0.673379	0.243721	0.791537	0.13288	0.213214	0.867808
522724	XM_024983183	BSN	bassoon presynaptic cytomatrix protein	protein_coding	XP_024838951.1	0.041735716	0.939491435	1.258439827	2.392368832	67	249	133	61	67	16	29	117	0.058811	0.31134	0.116108	0.075214	0.076241	0.018835	0.032399	0.09621	0.112016	0.609826	0.204566	0.135634	0.145053	0.036162	0.058872	0.175197
788637	XM_024994754,XM_024994755,XM_024994756,XM_024994757,XM_024994758,XM_024994759	IQCN	IQ motif containing N, transcript variant X4	protein_coding	XP_024850522.1;XP_024850523.1;XP_024850524.1;XP_024850525.1;XP_024850526.1;XP_024850527.1	0.04188176	0.939491435	-1.069639241	0.476438122	47	81	233	346	199	177	231	243	0.082771	0.196551	0.385383	0.812267	0.402221	0.384913	0.475958	0.376631	0.15765	0.384987	0.678994	1.464767	0.765259	0.738995	0.864846	0.685842
618487	XM_024985246,XR_003032616,XR_003032617	MEIOB	meiosis specific with OB domains, transcript variant X3	protein_coding	XP_024841014.1	0.040570528	0.939491435	-1.248767526	0.420807544	38	44	95	273	148	69	73	338	0.189715	0.354955	0.474035	1.957708	0.977106	0.491049	0.463186	1.644598	0.361349	0.695256	0.835187	3.53035	1.859017	0.942767	0.841638	2.994794
281612	NM_174236,XM_005211928	AKAP5	A-kinase anchoring protein 5	protein_coding	NP_776661.1;XP_005211985.1	0.042186709	0.939491435	2.084036701	4.239918992	34	4	15	7	42	5	0	9	0.075928	0.047208	0.032844	0.020739	0.577313	0.013932	0	0.017716	0.14462	0.092466	0.057867	0.037399	1.098382	0.026749	0	0.032261
112444843	XR_003033211	LOC112444843	uncharacterized LOC112444843	lncRNA	.	0.041220427	0.939491435	1.271682164	2.414429209	32	43	61	16	16	6	8	29	0.279648	0.53608	0.534948	0.199848	0.182043	0.073698	0.087509	0.241332	0.532641	1.050027	0.942507	0.360387	0.34635	0.141494	0.159009	0.439463
523784	NM_001099027,XM_010805662,XM_010805663,XM_024991800,XM_024991801	SLC6A13	solute carrier family 6 member 13	protein_coding	NP_001092497.1;XP_010803964.1;XP_010803965.1;XP_024847568.1;XP_024847569.1	0.041767333	0.939491435	-2.193852066	0.218567066	32	9	3	5	0	40	26	137	0.162432	0.065652	0.01332	0.035892	0	0.286887	0.172113	0.748142	0.309382	0.128593	0.023468	0.064723	0	0.550795	0.31274	1.362358
112449280	XR_003037770,XR_003037771	LOC112449280	uncharacterized LOC112449280, transcript variant X2	lncRNA	.	0.040912447	0.939491435	1.393749004	2.627606071	27	28	12	7	35	9	6	16	0.138734	0.20818	0.061711	0.053893	0.236463	0.06044	0.040369	0.075857	0.264244	0.407764	0.108726	0.097187	0.449888	0.116039	0.073354	0.138134
112442408	XM_024979469	LOC112442408	translation initiation factor IF-2-like	protein_coding	XP_024835237.1	0.0424079	0.939491435	-1.461610966	0.363087466	16	11	26	24	51	58	126	40	0.178107	0.168121	0.300118	0.394982	0.764975	0.955374	1.899311	0.428869	0.339238	0.329301	0.528769	0.712274	1.455424	1.834224	3.451169	0.780965
514026	XM_010819643,XM_024985330	PVRIG	PVR related immunoglobulin domain containing, transcript variant X2	protein_coding	XP_010817945.2;XP_024841098.1	0.042295504	0.939491435	3.883382373	14.75756072	13	14	12	0	0	0	0	3	0.12164	0.178536	0.107286	0	0	0	0	0.025735	0.231686	0.3497	0.189024	0	0	0	0	0.046863
518313	NM_001046238,XM_015468558,XM_024990673,XM_024990674,XM_024990675	KIAA1324L	KIAA1324 like	protein_coding	NP_001039703.2;XP_015324044.2;XP_024846441.1;XP_024846442.1;XP_024846443.1	0.042315275	0.939491435	-2.616376898	0.16307676	9	0	0	5	13	10	16	142	0.023879	0	0	0.018576	0.04572	0.041216	0.057823	0.480806	0.045483	0	0	0.033498	0.086987	0.07913	0.105067	0.875542
615756	NM_001083517	ELOVL2	ELOVL fatty acid elongase 2	protein_coding	NP_001076986.1	0.041774784	0.939491435	4.836760384	28.57656062	5	4	18	0	0	0	0	0	0.059439	0.068901	0.224081	0	0	0	0	0	0.113213	0.134957	0.394801	0	0	0	0	0
783106	gene-LOC783106	LOC783106	.	pseudogene	.	0.040622695	0.939491435	-6.935170195	0.008171575	0	0	0	28	0	0	0	73	0	0	0	0.403171	0	0	0	0.686525	0	0	0	0.727042	0	0	0	1.250154
101905375	XM_024990364,XR_001498617,XR_001498618,XR_001498619,XR_003034136,XR_003034137	FAM240A	family with sequence similarity 240 member A, transcript variant X1	protein_coding	XP_024846132.1	0.040636178	0.939491435	-4.380353375	0.048015587	0	0	0	0	3	20	0	60	0	0	0	0	0.017785	0.29444	0	0.495084	0	0	0	0	0.033837	0.565295	0	0.901542
508150	XM_024975918	PTPRJ	protein tyrosine phosphatase, receptor type J	protein_coding	XP_024831686.1	0.042540189	0.940478493	-0.753764909	0.593053881	165	197	173	163	115	149	180	632	0.295174	0.501095	0.307099	0.412806	0.265229	0.376436	0.414275	1.056816	0.562213	0.981501	0.541068	0.744417	0.504618	0.72272	0.752764	1.924451
534497	NM_001101156,XM_005220380	PMP22	peripheral myelin protein 22	protein_coding	NP_001094626.1;XP_005220437.1	0.042939772	0.942072537	-0.529547322	0.692772073	4803	4328	4755	6028	3691	3438	6040	6966	36.931813	47.273747	36.321532	65.612355	36.633753	37.403378	59.697358	49.911109	70.343485	92.595747	63.993693	118.3193	69.698502	71.810801	108.473886	90.887575
515837	NM_001038119,XM_024997509	GMPR2	guanosine monophosphate reductase 2	protein_coding	NP_001033208.1;XP_024853277.1	0.04295319	0.942072537	0.485053278	1.399637553	956	574	808	465	691	406	328	765	8.400409	7.171512	7.046011	5.794753	7.865616	5.071412	3.690486	6.262341	16.000134	14.046939	12.414131	10.449725	14.964936	9.736612	6.705847	11.403652
539521	NM_001034677	GNAI3	G protein subunit alpha i3	protein_coding	NP_001029849.1	0.042766308	0.942072537	-0.521965399	0.696422443	798	643	852	515	666	724	1035	1746	5.002998	5.730413	5.319248	4.583355	5.414181	6.436119	8.368576	10.230735	9.529139	11.224239	9.371805	8.265203	10.300893	12.356713	15.206233	18.630053
527039	NM_001205938,XM_005225133	PMS2	PMS1 homolog 2, mismatch repair system component	protein_coding	NP_001192867.1;XP_005225190.1	0.042945801	0.942072537	0.560412714	1.474691024	722	387	811	314	622	323	240	727	3.292444	2.498717	3.648669	2.007998	3.6138	2.081858	1.395311	3.032161	6.271069	4.89427	6.428467	3.621038	6.87553	3.996962	2.535368	5.521532
509257	XM_002695851,XM_015458756,XM_015458757	ARHGAP44	Rho GTPase activating protein 44, transcript variant X2	protein_coding	XP_002695897.2;XP_015314242.1;XP_015314243.1	0.042671756	0.942072537	0.778027549	1.714784817	135	166	142	66	67	43	58	107	0.618043	1.146846	0.571428	0.347927	0.374004	0.216842	0.363416	0.500088	1.177177	2.246343	1.006781	0.62742	0.711572	0.416315	0.660349	0.910654
112446111	XR_003034183	LOC112446111	small nucleolar RNA SNORA42/SNORA80 family	snoRNA	.	0.042836679	0.942072537	-2.47087307	0.180381955	1	2	1	6	1	5	8	5	0.074364	0.250345	0.022311	0.821542	0.0726	0.722388	0.970242	0.410051	0.14164	0.490354	0.03931	1.481493	0.138128	1.386913	1.762991	0.746697
100141057	NM_001166652,XM_005211459,XM_010809072	KLHL33	kelch like family member 33	protein_coding	NP_001160124.1;XP_005211516.1;XP_010807374.2	0.043032245	0.942559642	0.63640048	1.554445979	4806	3083	5071	1698	2320	2342	1076	3698	14.693972	13.401243	15.459029	7.421929	9.103448	10.222806	4.274892	10.517566	27.987395	26.2492	27.236747	13.384025	17.320004	19.626781	7.767751	19.15237
509819	NM_001046040	PTDSS1	phosphatidylserine synthase 1	protein_coding	NP_001039505.1	0.043124536	0.943335011	0.712536964	1.638683192	3274	6085	5603	1994	2027	1717	2007	3946	18.610386	49.14098	31.710676	16.08812	14.929964	13.840759	14.700002	20.948431	35.44693	96.253113	55.86998	29.011839	28.405397	26.572895	26.710836	38.146858
505907	NM_001038505	HSPA13	heat shock protein family A (Hsp70) member 13	protein_coding	NP_001033594.1	0.043362735	0.946049343	-0.604165994	0.657851567	303	369	434	272	298	360	604	733	2.013981	3.489232	2.875362	2.57289	2.567975	3.393286	5.17995	4.558158	3.835999	6.834408	5.066005	4.639713	4.885768	6.514775	9.412296	8.300354
281356	NM_174125,XM_005202886	NPPC	natriuretic peptide C	protein_coding	NP_776550.1;XP_005202943.1	0.043336018	0.946049343	-1.564228749	0.338158436	10	12	3	19	8	11	38	20	0.127504	0.215798	0.040728	0.364101	0.141186	0.214907	0.659782	0.245549	0.242855	0.422688	0.071757	0.656586	0.268618	0.4126	1.198866	0.447142
782368	NM_001191160,XM_024992303	AQP5	aquaporin 5	protein_coding	NP_001178089.1;XP_024848071.1	0.04343689	0.946421901	-1.887505256	0.27027402	4	7	10	11	0	12	10	42	0.020259	0.05912	0.064952	0.10787	0	0.110891	0.094012	0.307149	0.038587	0.115799	0.114436	0.194522	0	0.212899	0.170824	0.559313
541460	NM_001013606,XM_005213036,XM_005213037,XM_010810242,XM_010810243	KCNS3	potassium voltage-gated channel modifier subfamily S member 3	protein_coding	NP_001013624.1;XP_005213093.1;XP_005213094.1;XP_010808544.1;XP_010808545.1	0.043711651	0.951158649	-0.929509573	0.525036792	112	57	38	76	32	73	80	205	0.658279	0.455697	0.22816	0.624034	0.322556	0.591351	0.591714	1.134868	1.253813	0.892581	0.401987	1.125325	0.613687	1.135336	1.075183	2.06658
112449110	XM_025000211	LOC112449110	collagen alpha-1(I) chain	protein_coding	XP_024855979.1	0.043864295	0.953229203	-0.820609594	0.56620265	9034	5657	9784	5637	1985	11877	8571	13393	28.069189	24.965778	30.264406	24.865784	7.989248	52.33931	34.320591	38.863934	53.462971	48.900822	53.321846	44.840672	15.200152	100.48632	62.36269	70.770782
615458	NM_001193074,XM_005208624,XM_010806698	LYL1	LYL1, basic helix-loop-helix family member	protein_coding	NP_001180003.2;XP_005208681.2;XP_010805000.2	0.044053364	0.956084846	-0.570141609	0.673550672	129	136	191	134	161	161	199	373	0.493221	0.769109	0.747666	0.750629	0.816787	0.993443	1.062123	1.386683	0.939431	1.506465	1.317287	1.353615	1.553999	1.907313	1.929945	2.525135
540474	NM_001076222	LMCD1	LIM and cysteine rich domains 1	protein_coding	NP_001069690.1	0.04435509	0.956374174	-1.090121312	0.469721875	8254	31211	33178	62350	11135	31922	26483	24075	68.551079	368.223022	274.321136	735.247559	119.827675	376.015015	283.472504	186.739349	130.568237	721.24353	483.31723	1325.87793	227.981277	721.911743	515.087463	340.050232
506916	NM_001075285	NUP54	nucleoporin 54	protein_coding	NP_001068753.1	0.044346122	0.956374174	-0.442865582	0.735671914	554	410	584	493	558	493	661	974	3.318368	3.489589	3.479998	4.187555	4.332036	4.185709	5.099988	5.447475	6.320446	6.835106	6.131292	7.551453	8.242029	8.036149	9.267001	9.91979
527601	XM_002691799,XM_025000056	FREM2	FRAS1 related extracellular matrix protein 2, transcript variant X1	protein_coding	XP_002691845.2;XP_024855824.1	0.044314044	0.956374174	1.440270667	2.713717733	275	165	43	20	31	30	21	131	0.358527	0.305534	0.055529	0.035342	0.05239	0.053784	0.034939	0.15966	0.682881	0.598454	0.097835	0.063732	0.099677	0.10326	0.063487	0.29074
781188	NM_001099393,XM_005200924,XM_010800717,XM_024996855,XM_024996856,XM_024996857,XM_024996858,XM_024996859,XM_024996860,XM_024996861	MRAP2	melanocortin 2 receptor accessory protein 2	protein_coding	NP_001092863.1;XP_005200981.1;XP_010799019.1;XP_024852623.1;XP_024852624.1;XP_024852625.1;XP_024852626.1;XP_024852627.1;XP_024852628.1;XP_024852629.1	0.044305866	0.956374174	1.806715708	3.498449601	17	180	32	49	98	3	14	24	0.115861	1.844312	0.225498	0.5167	0.910525	0.030456	0.123547	0.160576	0.220678	3.612481	0.397297	0.931769	1.732344	0.058473	0.224493	0.292407
531514	NM_001192707,XM_005228448,XM_005228449,XM_010822198	BMX	BMX non-receptor tyrosine kinase	protein_coding	NP_001179636.2;XP_005228505.1;XP_005228506.1;XP_010820500.1	0.04419725	0.956374174	-1.074005029	0.474998536	12	18	29	33	30	27	56	54	0.047008	0.103861	0.116313	0.186968	0.157248	0.153197	0.291978	0.204175	0.089535	0.203434	0.204928	0.337161	0.299176	0.294124	0.530542	0.3718
522400	NM_001077952,XM_005206215	KRT80	keratin 80	protein_coding	NP_001071420.1;XP_005206272.1	0.044451931	0.956764497	-1.15223167	0.449928709	27	60	23	26	32	59	104	123	0.091624	0.26668	0.068783	0.120247	0.169945	0.308905	0.476305	0.396607	0.174514	0.522349	0.121187	0.216841	0.323334	0.593067	0.865477	0.722216
615107	NM_001046551	CXCL10	C-X-C motif chemokine ligand 10	protein_coding	NP_001040016.1	0.044488597	0.956764497	-1.558433582	0.339519518	24	30	5	31	6	50	59	22	0.279602	0.495618	0.046527	0.501618	0.086042	0.823948	0.880993	0.239632	0.532554	0.970773	0.081975	0.904572	0.163701	1.581899	1.60082	0.436367
539328	XM_024979153	EXOC3L2	exocyst complex component 3 like 2	protein_coding	XP_024834921.1	0.044557441	0.957003792	-1.274941584	0.413241891	19	13	33	40	10	11	24	101	0.052868	0.050519	0.091584	0.160005	0.036198	0.043478	0.085128	0.266604	0.100698	0.098952	0.161359	0.288539	0.068869	0.083473	0.154682	0.485482
404108	NM_001192762	MYH9	myosin heavy chain 9	protein_coding	NP_001179691.2	0.044707743	0.957736316	-0.876399933	0.54472503	17029	5754	15792	8297	3686	13025	11339	40253	31.760229	15.243756	29.321863	21.970098	8.90664	34.451992	27.254391	70.116112	60.49324	29.858158	51.661205	39.618858	16.94556	66.144424	49.522949	127.680649
513110	NM_001100355,XM_005218544,XM_024978161,XM_024978162,XM_024978163,XR_003030171	SLC38A7	solute carrier family 38 member 7	protein_coding	NP_001093825.1;XP_005218601.1;XP_024833929.1;XP_024833930.1;XP_024833931.1	0.044790131	0.957736316	0.811046639	1.754483815	1661	593	1119	413	424	376	227	966	5.848388	2.780309	3.796722	2.080024	1.933636	1.847472	0.926988	3.169297	11.139336	5.445832	6.689319	3.750927	3.678889	3.546966	1.684396	5.771255
282093	NM_174472	TIMP2	TIMP metallopeptidase inhibitor 2	protein_coding	NP_776897.2	0.044929753	0.957736316	-0.948463506	0.518184043	1254	700	1348	420	778	1455	1063	5245	15.987782	12.673845	17.112101	7.596595	12.840944	26.313923	17.472261	62.463764	30.451693	24.824438	30.149237	13.699004	24.430876	50.520138	31.748205	113.745811
532571	XM_024986463,XM_024986464	WWC2	WW and C2 domain containing 2, transcript variant X1	protein_coding	XP_024842231.1;XP_024842232.1	0.045047558	0.957736316	-0.581087698	0.668459613	854	901	1342	663	632	1140	1413	1744	1.748146	2.623153	2.734985	1.925732	1.716388	3.424234	3.760728	3.334838	3.329668	5.138006	4.818679	3.47269	3.26556	6.574193	6.833482	6.072703
524787	NM_001037820,XM_024989367,XM_024989368,XM_024989369,XM_024989370,XR_003033835	CHD1L	chromodomain helicase DNA binding protein 1 like	protein_coding	NP_001032909.1;XP_024845135.1;XP_024845136.1;XP_024845137.1;XP_024845138.1	0.045053635	0.957736316	0.625181401	1.542404751	475	842	808	366	461	306	320	529	2.413146	5.808919	3.861204	2.386232	2.77747	2.112498	1.971583	2.322195	4.596284	11.378013	6.802924	4.303112	5.284348	4.055789	3.582491	4.228692
614972	NM_001076356	NIPSNAP1	nipsnap homolog 1	protein_coding	NP_001069824.1	0.044944876	0.957736316	1.33425116	2.521445706	164	852	460	230	132	50	60	292	0.906201	6.707954	2.53877	1.804073	0.944052	0.392108	0.426091	1.51191	1.726028	13.138963	4.472974	3.2533	1.79613	0.752809	0.774234	2.753171
513223	NM_001105362,XM_005210318	RASEF	RAS and EF-hand domain containing	protein_coding	NP_001098832.1;XP_005210375.2	0.044878583	0.957736316	1.853066887	3.612673529	24	562	269	156	123	34	16	15	0.055021	1.967643	0.61378	0.506443	0.364768	0.110075	0.045289	0.032137	0.104797	3.85405	1.081398	0.913273	0.694	0.211333	0.082292	0.058522
112443776	XR_003032179	LOC112443776	uncharacterized LOC112443776	lncRNA	.	0.044951345	0.957736316	3.126008635	8.730163268	0	142	24	10	7	0	0	12	0	0.854735	0.098589	0.057707	0.03542	0	0	0.044863	0	1.674181	0.1737	0.104063	0.067389	0	0	0.081695
3283881	rna-KEH36_p09	ATP8	ATP synthase F0 subunit 8	protein_coding	YP_209209.1	0.045266885	0.957991189	-0.807696791	0.571293179	56153	94899	156377	54581	90348	141502	198465	245709	3851.614502	9246.589844	10678.36621	5315.572266	8030.11377	13765.51172	17544.83984	15740.20801	7336.11377	18111.42383	18813.85547	9585.615234	15277.90234	26428.42578	31880.08789	28662.74023
517426	XM_003587460,XM_005220988	SCN4A	sodium voltage-gated channel alpha subunit 4, transcript variant X1	protein_coding	XP_003587508.2;XP_005221045.2	0.045296731	0.957991189	0.63954387	1.557836548	20927	11467	14881	6587	7429	4493	5699	16648	35.615039	27.718144	25.212019	15.916345	16.381066	10.842017	12.499275	26.460902	67.835443	54.291915	44.420216	28.702077	31.166227	20.815606	22.711975	48.185006
505709	NM_001303629	ERBB2	erb-b2 receptor tyrosine kinase 2	protein_coding	NP_001290558.1	0.045172301	0.957991189	0.595080557	1.510556929	3984	3315	4197	2091	2127	996	1580	3758	12.117351	14.325333	12.7102	9.030335	8.38251	4.293331	6.192104	10.674944	23.079739	28.059231	22.393677	16.284479	15.948364	8.242772	11.251447	19.43895
617469	NM_001078078,XM_005214856,XM_005214857,XM_025000824,XM_025000825,XM_025000826,XM_025000827	PMEPA1	prostate transmembrane protein, androgen induced 1	protein_coding	NP_001071546.1;XP_005214913.2;XP_005214914.2;XP_024856592.1;XP_024856593.1;XP_024856594.1;XP_024856595.1	0.045244402	0.957991189	-0.880921681	0.543020406	458	221	587	226	224	281	648	1540	1.408973	0.942051	1.762319	0.965344	0.877066	1.204756	2.574896	4.387066	2.68365	1.845211	3.104972	1.740811	1.668686	2.313012	4.678749	7.988796
534600	XM_003586509,XM_003586510,XM_003586511,XM_003586513,XM_010809043,XM_015473070,XM_024997950	ACIN1	apoptotic chromatin condensation inducer 1, transcript variant X1	protein_coding	XP_003586557.1;XP_003586558.1;XP_003586559.1;XP_003586561.1;XP_010807345.1;XP_015328556.1;XP_024853718.1	0.045930573	0.96158439	0.321773174	1.249865779	9298	6268	8993	4387	6718	4415	4909	9236	31.194834	28.285807	32.571083	24.029548	30.316738	20.509518	22.134248	28.4097	59.416339	55.403801	57.385904	43.332682	57.6799	39.376254	40.219333	51.733745
618606	XM_003588070,XR_001495477	IGHMBP2	immunoglobulin mu binding protein 2, transcript variant X2	protein_coding	XP_003588118.1	0.045786523	0.96158439	0.408279798	1.327102496	1607	1108	1477	793	1010	675	649	1475	5.349121	5.026967	4.500773	3.690912	4.009428	2.995059	2.600716	4.298952	10.188391	9.84639	7.929763	6.655852	7.628243	5.750218	4.725666	7.828342
533188	NM_001206539,XM_010818207,XM_015459806,XM_024983643	CD2AP	CD2 associated protein	protein_coding	NP_001193468.1;XP_010816509.1;XP_015315292.1;XP_024839411.1	0.045909004	0.96158439	-0.613552454	0.653585347	765	940	1222	822	941	1408	1489	1460	2.128447	3.720396	3.402598	3.251656	3.338596	5.575983	5.234506	3.800138	4.054023	7.287191	5.994925	5.863739	6.351933	10.705338	9.511431	6.920009
614749	XM_003587546	AEN	apoptosis enhancing nuclease	protein_coding	XP_003587594.2	0.045646706	0.96158439	-0.778912294	0.582806029	692	691	1176	1144	962	1314	1669	835	2.913716	4.131802	4.928632	6.837394	5.248593	7.844614	9.055594	3.282948	5.549711	8.093018	8.683593	12.329929	9.985848	15.060884	16.45459	5.978211
281972	NM_174417,XM_024993001,XM_024993002	PDE5A	phosphodiesterase 5A	protein_coding	NP_776842.1;XP_024848769.1;XP_024848770.1	0.045787749	0.96158439	-0.567821671	0.674634652	326	306	624	335	335	398	427	1071	0.885337	1.032775	1.533059	1.290035	1.189177	1.611922	1.195951	2.083912	1.686289	2.02291	2.701046	2.32633	2.262501	3.094732	2.173118	3.794781
785475	NM_001081624,XM_005218747,XM_005218749	CDH11	cadherin 11	protein_coding	NP_001075093.1;XP_005218804.1;XP_005218806.1	0.045891369	0.96158439	-0.982229301	0.506196943	263	153	183	156	114	90	304	933	0.974217	0.78102	0.67451	0.819984	0.543915	0.454344	1.44823	3.231682	1.855576	1.529796	1.188396	1.478684	1.03484	0.872296	2.631526	5.884855
533064	NM_001206758	FBXO45	F-box protein 45	protein_coding	NP_001193687.1	0.045648242	0.96158439	-0.928214853	0.525508188	161	77	155	58	105	275	228	255	1.963336	1.328309	1.879174	0.99811	1.651356	4.755213	3.585981	2.905634	3.739538	2.601777	3.310853	1.799901	3.141831	9.12954	6.515955	5.291127
112444841	XR_003033208	LOC112444841	uncharacterized LOC112444841	lncRNA	.	0.045619814	0.96158439	0.678018782	1.599941086	151	145	162	58	110	45	68	177	0.36014	0.493003	0.386316	0.195534	0.339267	0.152745	0.207731	0.394504	0.685954	0.965652	0.680637	0.352608	0.645482	0.293254	0.37746	0.718386
520994	NM_001205879,XM_005210406,XM_005210407,XM_010808162,XM_024995742	PTCH1	patched 1	protein_coding	NP_001192808.1;XP_005210463.1;XP_005210464.1;XP_010806464.1;XP_024851510.1	0.046030235	0.962455636	0.518296354	1.432262922	595	544	871	299	614	372	268	788	1.149501	1.498696	1.637886	0.73714	1.403732	0.9164	0.598544	1.443197	2.189439	2.935519	2.885736	1.329291	2.670708	1.759396	1.087593	2.628047
281748	NM_001025206,XM_015460602	ECHS1	enoyl-CoA hydratase, short chain 1	protein_coding	NP_001020377.2;XP_015316088.1	0.046545389	0.963734158	0.412419777	1.330916237	9532	6889	11554	5853	7543	4825	5199	7227	87.611262	89.600164	105.499379	76.030007	90.058813	62.493145	61.434971	61.885634	166.871902	175.501089	185.875815	137.105533	171.343762	119.980676	111.631238	112.693046
510855	XM_015474068,XM_015474080,XM_015474090,XM_024996911	PCNT	pericentrin, transcript variant X2	protein_coding	XP_015329554.2;XP_015329566.2;XP_015329576.2;XP_024852679.1	0.046531516	0.963734158	0.64553459	1.564318836	6353	6466	5527	3050	2452	2148	2305	4558	8.773076	12.75944	7.588386	5.992087	4.301095	4.239805	4.021936	5.928746	16.70995	24.992091	13.369724	10.80558	8.18316	8.140009	7.308113	10.79618
534450	XM_024987583,XM_024987585,XM_024987586,XM_024987587,XM_024987588,XM_024987589	LRP5	LDL receptor related protein 5, transcript variant X3	protein_coding	XP_024843351.1;XP_024843353.1;XP_024843354.1;XP_024843355.1;XP_024843356.1;XP_024843357.1	0.046458609	0.963734158	0.647540841	1.566495734	2050	1933	1417	663	1297	515	1024	2033	5.544731	7.41591	3.786817	2.526838	4.525077	1.95206	3.54604	5.103471	10.560967	14.525645	6.671865	4.556668	8.609305	3.747762	6.443379	9.293365
282704	NM_001166524,XM_005207835,XM_005207836,XM_005207838,XM_005207839,XM_005207840,XM_005207841,XM_010806056,XM_010806057,XM_024993032,XM_024993033,XM_024993034	TBC1D1	TBC1 domain family member 1	protein_coding	NP_001159996.1;XP_005207892.1;XP_005207893.1;XP_005207895.1;XP_005207896.1;XP_005207897.1;XP_005207898.1;XP_010804358.1;XP_010804359.1;XP_024848800.1;XP_024848801.1;XP_024848802.1	0.046669925	0.963734158	1.135803645	2.197409341	1634	7106	4326	2518	1445	799	1006	1488	4.445236	25.574357	11.12691	9.862865	5.586569	2.996141	3.430915	3.471599	8.466774	50.092851	19.60413	17.785788	10.628873	5.752296	6.234194	6.321743
618485	NM_001080334	CCDC106	coiled-coil domain containing 106	protein_coding	NP_001073803.1	0.046723557	0.963734158	0.474026868	1.388981003	1594	866	1193	668	829	513	569	1180	15.538761	11.982503	11.578657	9.239907	10.464103	7.087912	7.148315	10.744	29.596449	23.470295	20.400049	16.662399	19.908752	13.608092	12.988942	19.564703
525262	NM_001099032,XM_005215973,XM_010812464	FAR1	fatty acyl-CoA reductase 1	protein_coding	NP_001092502.1;XP_005216030.1;XP_010810766.1	0.046846977	0.963734158	-0.528698637	0.693179725	1355	1456	1702	1191	1706	1908	1999	3327	5.591574	8.288936	6.824905	6.662036	8.297122	10.991911	9.583658	13.475303	10.650188	16.235656	12.024571	12.013703	15.785908	21.103386	17.414116	24.538375
531435	XM_002692815,XM_010812252,XM_010812253,XM_025001879	DPY19L4	dpy-19 like 4, transcript variant X2	protein_coding	XP_002692861.1;XP_010810554.1;XP_010810555.1;XP_024857647.1	0.046834418	0.963734158	-0.664925007	0.630721489	978	982	1579	820	1122	1760	2024	1806	1.843824	2.61788	2.947635	2.186812	2.730958	4.668681	4.916556	3.180186	3.511905	5.127678	5.193341	3.943496	5.195854	8.963409	8.933696	5.791084
521829	NM_001034543,XM_010807413	YIPF5	Yip1 domain family member 5	protein_coding	NP_001029715.1;XP_010805715.1	0.046607576	0.963734158	-0.434435548	0.739983215	913	601	1207	832	903	823	1066	1724	6.189724	5.01332	7.676386	7.754098	6.486902	6.890846	8.079865	10.322759	11.789475	9.819659	13.524768	13.983028	12.341826	13.229743	14.681626	18.797627
326577	NM_001081577	SLC1A4	solute carrier family 1 member 4	protein_coding	NP_001075046.1	0.046444883	0.963734158	-0.876230913	0.544788852	303	576	643	1009	839	390	838	2178	0.940471	2.541525	1.990527	4.454804	3.37775	1.718817	3.35835	6.32556	1.791302	4.97812	3.507043	8.033384	6.426426	3.299958	6.102334	11.518774
523157	NM_001102075,XM_024998717,XM_024998718,XM_024998719,XM_024998720,XM_024998721,XM_024998722,XM_024998723,XM_024998724,XM_024998725,XM_024998726,XM_024998727,XM_024998728,XM_024998729,XM_024998730	NOXA1	NADPH oxidase activator 1	protein_coding	NP_001095545.1;XP_024854485.1;XP_024854486.1;XP_024854487.1;XP_024854488.1;XP_024854489.1;XP_024854490.1;XP_024854491.1;XP_024854492.1;XP_024854493.1;XP_024854494.1;XP_024854495.1;XP_024854496.1;XP_024854497.1;XP_024854498.1	0.046366285	0.963734158	0.804201355	1.746178877	154	223	140	93	111	55	82	92	0.970445	1.968017	0.86269	0.863885	0.870907	0.445079	0.601405	0.534306	1.848392	3.854783	1.519947	1.557851	1.656967	0.854508	1.09279	0.972964
614110	XM_015460145,XM_024984586,XM_024984587,XM_024984588,XM_024984589,XM_024984590,XM_024984591	ZBTB7C	zinc finger and BTB domain containing 7C, transcript variant X1	protein_coding	XP_015315631.2;XP_024840354.1;XP_024840355.1;XP_024840356.1;XP_024840357.1;XP_024840358.1;XP_024840359.1	0.046822398	0.963734158	-0.987634833	0.504303858	109	51	31	91	56	45	129	206	0.325057	0.216145	0.092464	0.384333	0.215326	0.189801	0.498948	0.575622	0.619131	0.423365	0.162909	0.693071	0.409674	0.3644	0.906621	1.048201
508882	NM_001098001,XM_010801968,XM_010801969,XR_001502100	FAP	fibroblast activation protein alpha	protein_coding	NP_001091470.1;XP_010800270.1;XP_010800271.1	0.046159967	0.963734158	-1.496136547	0.354501455	51	21	225	45	27	88	97	701	0.235512	0.134109	1.038402	0.295784	0.157356	0.574509	0.583178	3.04752	0.448577	0.262681	1.829526	0.53339	0.299382	1.103001	1.059672	5.549498
510319	NM_001038067,XM_010818777,XM_015460075,XM_024984223,XM_024984224,XM_024984225,XM_024984226,XM_024984227,XM_024984228,XM_024984229,XM_024984230,XM_024984231	CABYR	calcium binding tyrosine phosphorylation regulated	protein_coding	NP_001033156.1;XP_010817079.1;XP_015315561.1;XP_024839991.1;XP_024839992.1;XP_024839993.1;XP_024839994.1;XP_024839995.1;XP_024839996.1;XP_024839997.1;XP_024839998.1;XP_024839999.1	0.046508541	0.963734158	-1.437061736	0.369318712	43	90	45	182	13	92	110	29	0.302898	0.798415	0.303203	1.705987	0.107524	0.86731	0.939929	0.166867	0.576927	1.563866	0.534203	3.07642	0.204572	1.66515	1.70791	0.303864
523367	NM_001192579	SHCBP1	SHC binding and spindle associated 1	protein_coding	NP_001179508.1	0.046942481	0.964502204	1.269480305	2.410747088	33	23	72	8	52	8	31	18	0.181969	0.177095	0.397419	0.058898	0.374545	0.058127	0.222907	0.089778	0.346593	0.346878	0.700199	0.106212	0.712601	0.111598	0.405036	0.163485
513929	NM_001101982,XM_005223633,XM_010818336	FKBPL	FK506 binding protein like	protein_coding	NP_001095452.1;XP_005223690.1;XP_010816638.1	0.047157827	0.967727637	-0.597427642	0.660931361	126	87	161	177	97	103	132	212	1.254829	1.232248	1.525316	2.442331	1.252685	1.389723	1.619815	2.075432	2.390055	2.413621	2.687402	4.404275	2.38333	2.668132	2.943307	3.779336
507810	NM_001038513,XM_005210073,XM_005210074,XM_010807924,XM_024995542	FAM166B	family with sequence similarity 166 member B	protein_coding	NP_001033602.1;XP_005210130.1;XP_005210131.1;XP_010806226.1;XP_024851310.1	0.047383472	0.969163968	0.840025682	1.790082007	111	148	97	57	77	41	61	54	0.617299	1.187225	0.724408	0.669746	0.514579	0.299091	0.35969	0.229829	1.17576	2.325434	1.276311	1.207757	0.979026	0.574226	0.653579	0.418516
517400	NM_001206738	SNX30	sorting nexin family member 30	protein_coding	NP_001193667.1	0.047385093	0.969163968	-0.69031015	0.619720608	93	111	132	100	52	91	143	248	0.543696	0.919233	0.766459	0.827645	0.391197	0.753995	1.072554	1.352968	1.03557	1.800514	1.350398	1.492498	0.744282	1.447596	1.948898	2.46374
530828	XM_024979365,XM_024979366,XM_024979367,XM_024979368	SSC5D	scavenger receptor cysteine rich family member with 5 domains, transcript variant X3	protein_coding	XP_024835133.1;XP_024835134.1;XP_024835135.1;XP_024835136.1	0.047403171	0.969163968	-1.271571081	0.414208458	52	35	55	51	28	28	31	352	0.133083	0.125984	0.139878	0.185524	0.091357	0.102692	0.102866	0.852207	0.253482	0.246767	0.246446	0.334557	0.173813	0.197158	0.186914	1.55186
100126042	NM_001105646,XM_024998083	ALDH4A1	aldehyde dehydrogenase 4 family member A1	protein_coding	NP_001099116.1;XP_024853851.1	0.047642243	0.972410752	0.547361078	1.461410094	4722	5146	4634	3333	3921	1990	2154	3951	21.270976	32.878996	20.813711	21.338969	22.779291	12.667419	12.405988	16.580735	40.514516	64.40055	36.67098	38.480739	43.339337	24.320199	22.542468	30.193333
541236	NM_001034727,NM_001271737	XBP1	X-box binding protein 1	protein_coding	NP_001029899.1;NP_001258666.1	0.047679268	0.972410752	-0.718525015	0.607718445	2871	1644	2489	1299	1431	1903	4538	4904	22.1777	18.021188	19.123926	14.257565	14.303055	20.84268	45.280042	35.424179	42.24154	35.29835	33.693804	25.710784	27.212652	40.015887	82.276708	64.50703
281729	NM_174295	SMC3	structural maintenance of chromosomes 3	protein_coding	NP_776720.1	0.047809606	0.973871095	0.654630758	1.574212999	2257	4317	3108	1457	2495	1093	1978	2846	8.527227	23.174135	11.691287	7.817529	12.214566	5.856981	9.632298	10.043189	16.241684	45.391499	20.598488	14.097414	23.23914	11.244827	17.502497	18.288534
618605	XM_002696204,XM_024981051,XM_024981053,XM_024981054,XM_024981055,XM_024981056,XM_024981057,XM_024981058,XM_024981059,XM_024981060,XM_024981061,XM_024981063,XM_024981064	SPHK1	sphingosine kinase 1, transcript variant X11	protein_coding	XP_002696250.4;XP_024836819.1;XP_024836821.1;XP_024836822.1;XP_024836823.1;XP_024836824.1;XP_024836825.1;XP_024836826.1;XP_024836827.1;XP_024836828.1;XP_024836829.1;XP_024836831.1;XP_024836832.1	0.047950232	0.975537167	-0.967031959	0.511557403	33	48	38	73	31	30	87	71	0.189318	0.445799	0.21922	0.613278	0.232025	0.243294	0.655457	0.384314	0.360591	0.873195	0.386234	1.10593	0.441444	0.467102	1.191006	0.69983
3283886	rna-KEH36_p04	ND4	NADH dehydrogenase subunit 4	protein_coding	YP_209214.1	0.048151289	0.976034876	-0.569109748	0.674032589	193009	198376	381774	202742	127832	211352	255399	562012	1931.05835	2819.411865	3802.633789	2880.05249	1657.258545	2999.036621	3293.293457	5251.481934	3678.058594	5522.421387	6699.733887	5193.622559	3153.060791	5757.85498	5984.122559	9562.889648
535365	NM_001099070	GNB5	G protein subunit beta 5	protein_coding	NP_001092540.1	0.048126211	0.976034876	-0.782867756	0.581210328	132	45	152	111	66	93	106	323	0.891024	0.426599	1.021419	1.063985	0.572347	0.888567	0.921348	2.034444	1.697121	0.835586	1.799605	1.918692	1.088935	1.705961	1.674148	3.7047
784034	XM_010813236,XM_010813238,XM_024976716,XM_024976717,XM_024976718,XM_024976719,XM_024976720	C16H1orf112	chromosome 16 C1orf112 homolog, transcript variant X3	protein_coding	XP_010811538.2;XP_010811540.2;XP_024832484.1;XP_024832485.1;XP_024832486.1;XP_024832487.1;XP_024832488.1	0.048055172	0.976034876	-0.729074482	0.603290813	110	34	118	107	73	89	102	193	0.426412	0.184713	0.457611	0.591307	0.394294	0.485158	0.514158	0.703457	0.812179	0.361801	0.806248	1.066309	0.750174	0.931456	0.934257	1.280988
514193	NM_001192362,XM_005210666,XM_005210667,XM_010808369,XM_010808370,XM_024996550	FILIP1	filamin A interacting protein 1	protein_coding	NP_001179291.1;XP_005210723.1;XP_005210724.1;XP_010806671.1;XP_010806672.1;XP_024852318.1	0.048452571	0.978238313	-0.652203278	0.636307805	3761	4734	3403	4256	3991	5830	6430	5548	5.998359	10.819062	5.31642	9.880836	8.086296	13.356242	12.996084	8.12817	11.424984	21.191446	9.366822	17.81819	15.384794	25.64267	23.614707	14.801306
510568	NM_001192261,XM_005212771,XM_005212772,XM_005212773,XM_015473481,XM_015473482,XM_015473483	XPO1	exportin 1	protein_coding	NP_001179190.1;XP_005212828.1;XP_005212829.1;XP_005212830.1;XP_015328967.1;XP_015328968.1;XP_015328969.1	0.048495983	0.978238313	-0.802081006	0.573521308	2759	2348	3511	1811	3726	4461	7494	5346	7.759808	9.306681	10.077845	7.195078	13.362104	17.858048	27.190034	14.044349	14.779991	18.229127	17.75582	12.974946	25.42242	34.285691	49.406016	25.5746
281603	NM_174230,XM_005218439,XM_005218440,XM_005218441,XM_005218443,XM_005218444,XM_010814407,XM_010814409,XM_010814410,XM_024977937,XM_024977938	ADCY7	adenylate cyclase 7	protein_coding	NP_776655.1;XP_005218496.1;XP_005218497.1;XP_005218498.1;XP_005218500.1;XP_005218501.1;XP_010812709.1;XP_010812711.1;XP_010812712.1;XP_024833705.1;XP_024833706.1	0.048366001	0.978238313	-1.262838191	0.41672334	215	86	161	58	35	115	174	933	0.513389	0.285005	0.386377	0.182265	0.098397	0.360744	0.497752	1.961766	0.977845	0.558243	0.680746	0.32868	0.187208	0.692594	0.904447	3.572353
112446394	XR_003034370	LOC112446394	uncharacterized LOC112446394	lncRNA	.	0.048478147	0.978238313	0.764458058	1.698731757	125	142	159	31	79	61	56	137	1.602036	2.583888	2.033108	0.561357	1.300844	1.099951	0.921591	1.63905	3.051374	5.061098	3.582064	1.0123	2.474955	2.111797	1.67459	2.984692
286854	NM_174789,XM_024983398,XM_024983399,XM_024983400,XR_003031980	SERPINB6	serpin peptidase inhibitor, clade B (ovalbumin), member 6	protein_coding	NP_777214.1;XP_024839166.1;XP_024839167.1;XP_024839168.1	0.048961715	0.979293352	0.554968084	1.469136132	4457	4087	4912	2903	2738	1888	1930	2739	37.628684	56.840765	47.374986	38.772691	34.026186	25.239152	23.503044	22.789541	71.670795	111.334805	83.468408	69.919109	64.737413	48.456685	42.706522	41.499497
526884	NM_001105623,XM_010817739	WDR6	WD repeat domain 6	protein_coding	NP_001099093.1;XP_010816041.1	0.048865902	0.979293352	0.578877042	1.493686148	1370	1321	1017	573	859	390	736	1207	4.748294	6.437831	3.49334	2.834755	3.848012	1.909271	3.221501	3.904852	9.044006	12.60987	6.154799	5.111935	7.321136	3.665612	5.853671	7.110693
614380	NM_001076324,XM_015472816	SLC22A16	solute carrier family 22 member 16	protein_coding	NP_001069792.2;XP_015328302.1	0.048919404	0.979293352	0.978383656	1.970256767	968	255	298	71	258	148	239	384	6.804803	2.544359	2.061322	0.704338	2.328451	1.459029	2.161446	2.521872	12.961008	4.983672	3.631774	1.270139	4.430056	2.801193	3.927484	4.5923
327662	NM_175784	ANXA1	annexin A1	protein_coding	NP_786978.2	0.048838926	0.979293352	-0.91533587	0.530220417	560	484	1387	998	742	638	551	4012	5.508348	6.759193	13.579865	13.943784	9.457369	8.89095	6.985723	36.871376	10.491669	13.239325	23.925911	25.144939	17.993364	17.069748	12.693501	67.142365
618078	NM_001193182	GALNT15	polypeptide N-acetylgalactosaminyltransferase 15	protein_coding	NP_001180111.1	0.048655076	0.979293352	1.096938349	2.139002767	266	1456	1534	292	401	382	468	292	0.914295	7.130594	5.266034	1.427558	1.790037	1.866189	2.077507	0.938887	1.741444	13.966793	9.27805	2.574328	3.405682	3.5829	3.774962	1.709703
535166	XM_025001831,XM_025001832,XM_025001834,XM_025001835,XM_025001836,XM_025001837	SULF1	sulfatase 1, transcript variant X5	protein_coding	XP_024857599.1;XP_024857600.1;XP_024857602.1;XP_024857603.1;XP_024857604.1;XP_024857605.1	0.048887381	0.979293352	-1.079428162	0.473216354	142	132	205	64	46	152	184	753	0.349555	0.46726	0.508155	0.224476	0.146019	0.534316	0.587654	1.750908	0.665791	0.915229	0.895301	0.404799	0.277813	1.025835	1.067803	3.188384
538564	NM_001101176	COL8A1	collagen type VIII alpha 1 chain	protein_coding	NP_001094646.1	0.048684835	0.979293352	-1.531871516	0.345828455	124	35	72	19	16	65	75	640	0.334286	0.133625	0.191047	0.07251	0.055544	0.24814	0.260382	1.611129	0.636709	0.261734	0.3366	0.130757	0.105676	0.476404	0.473131	2.933849
530414	NM_001075932,XM_005225924	AGPAT5	1-acylglycerol-3-phosphate O-acyltransferase 5	protein_coding	NP_001069400.1;XP_005225981.1	0.05127372	0.982119882	-0.551650871	0.682238998	8384	5002	12000	7504	9707	10975	11719	15062	30.577835	25.923449	43.582867	38.875611	45.88812	57.43508	55.103592	51.317366	58.241154	50.776623	76.787195	70.104705	87.305647	110.269693	100.126721	93.448346
506130	NM_001075242	CIPC	CLOCK interacting pacemaker	protein_coding	NP_001068710.1	0.050030045	0.982119882	-0.579600712	0.669148949	7359	5575	11240	6094	5658	11566	9141	10714	26.038555	28.022547	39.595619	30.614826	25.94157	58.048035	41.688618	35.409023	49.595253	54.888149	69.762192	55.20797	49.355812	111.44651	75.750862	64.479431
280760	NM_173906,XM_005206039,XM_024991338	DCN	decorin	protein_coding	NP_776331.2;XP_005206096.1;XP_024847106.1	0.051441435	0.982119882	-0.700969405	0.615158718	5349	5920	10592	5045	6720	6146	9101	27026	39.053866	61.130326	76.457879	52.312099	63.275144	62.532537	84.960273	184.632246	74.385318	119.736824	134.708578	94.334839	120.385785	120.056306	154.378214	336.213238
789163	XM_002695994	RETREG3	reticulophagy regulator family member 3	protein_coding	XP_002696040.1	0.051456237	0.982119882	0.49504545	1.409365154	2725	1788	2946	1411	1686	871	1014	2735	11.561134	10.775034	12.444178	8.497851	9.270327	5.23715	5.545537	10.836063	22.020323	21.105209	21.92498	15.324244	17.637503	10.054812	10.076592	19.732349
511009	NM_001046071	ARL8B	ADP ribosylation factor like GTPase 8B	protein_coding	NP_001039536.1	0.050120353	0.982119882	-0.413603814	0.750745686	1969	1355	2109	1325	1653	1952	1966	3379	29.340872	28.671869	31.279978	28.028402	31.922554	41.260681	37.76033	47.026539	55.885124	56.159992	55.111149	50.54385	60.735092	79.216438	68.612907	85.634789
783831	NM_001103103,NR_146805	SELENOT	selenoprotein T	protein_coding	NP_001096573.2	0.050977609	0.982119882	-0.589142579	0.664737856	1838	1074	2307	1378	1909	2730	1794	3794	7.666253	6.405966	9.57886	8.151636	10.400289	16.194036	9.71806	14.900755	14.601799	12.547455	16.876673	14.699913	19.787342	31.090953	17.658333	27.134107
508133	XM_002692330,XM_025001268	SDC4	syndecan 4, transcript variant X1	protein_coding	XP_002692376.1;XP_024857036.1	0.050538015	0.982119882	-1.104621695	0.465024394	1696	5276	8680	13771	2701	5546	7627	3762	9.213656	40.738155	46.969329	106.277791	19.015701	42.745961	53.432992	19.094975	17.549115	79.794395	82.753693	191.651595	36.178817	82.068027	97.091128	34.771733
522875	NM_001075835,XM_005226178,XM_005226180,XM_005226181,XM_015460898,XM_015460899,XM_015460900,XM_015460901,XM_024986268	NKIRAS1	NFKB inhibitor interacting Ras like 1	protein_coding	NP_001069303.1;XP_005226235.1;XP_005226237.1;XP_005226238.1;XP_015316384.1;XP_015316385.1;XP_015316386.1;XP_015316387.1;XP_024842036.1	0.050862711	0.982119882	0.390591582	1.310930845	1511	1156	1566	794	1411	777	760	1695	15.069678	17.165006	14.600231	10.522722	18.111771	10.926174	9.82362	12.32236	28.702995	33.621337	25.723659	18.975711	34.459022	20.977176	17.85014	22.438878
100847590	XM_003586697,XM_015473805,XM_025000036	NUDT15	nudix hydrolase 15, transcript variant X3	protein_coding	XP_003586745.1;XP_015329291.1;XP_024855804.1	0.051156498	0.982119882	-0.466626456	0.723654788	1377	967	1343	1071	1380	1373	1684	2224	3.645183	3.131023	3.227432	3.321153	3.850342	4.318332	4.776663	5.180078	6.942926	6.132778	5.686304	5.989063	7.32557	8.290773	8.679499	9.432864
280952	NM_001206575,XM_024987731,XM_024987732,XM_024987733,XM_024987735,XM_024987736,XM_024987737,XR_003033380	KDM6A	lysine (K)-specific demethylase 6A	protein_coding	NP_001193504.1;XP_024843499.1;XP_024843500.1;XP_024843501.1;XP_024843503.1;XP_024843504.1;XP_024843505.1	0.049507837	0.982119882	-0.640969295	0.64128195	1275	1342	1747	1638	1196	1691	2424	1513	3.060489	4.641391	4.18284	5.637663	3.770644	5.795294	7.622198	3.386998	5.829266	9.091157	7.369605	10.166443	7.173934	11.126395	13.850016	6.167686
511624	NM_001046093,XM_015473228	COQ6	coenzyme Q6, monooxygenase	protein_coding	NP_001039558.1;XP_015328714.1	0.051076233	0.982119882	0.506127841	1.420233204	1141	1033	1900	750	1291	833	692	986	8.9424	11.450875	14.791467	8.282367	13.083376	9.21478	6.942863	7.195452	17.03246	22.428987	26.06059	14.93566	24.892119	17.69147	12.615621	13.102837
510413	XM_015460915,XM_024986933,XM_024986934,XM_024986935	TAF5L	TATA-box binding protein associated factor 5 like, transcript variant X1	protein_coding	XP_015316401.2;XP_024842701.1;XP_024842702.1;XP_024842703.1	0.049574405	0.982119882	-0.573556726	0.671958143	1044	1297	1550	1721	950	1457	1363	1620	4.906026	8.619644	7.292288	11.562236	5.767198	9.48369	8.26906	7.102855	9.344435	16.883418	12.848037	20.850277	10.972533	18.20775	15.025408	12.934219
614134	NM_001046525,XM_024992148,XM_024992149,XM_024992150	RNF41	ring finger protein 41	protein_coding	NP_001039990.1;XP_024847916.1;XP_024847917.1;XP_024847918.1	0.051479189	0.982119882	-0.613146105	0.653769462	891	725	1337	849	435	991	1288	1194	4.108931	5.358903	6.265825	5.966434	2.685828	6.548757	7.718292	5.282027	7.826222	10.496558	11.039546	10.759319	5.109992	12.572968	14.024624	9.618511
505387	NM_001040506	RRP15	ribosomal RNA processing 15 homolog	protein_coding	NP_001035596.1	0.050188783	0.982119882	-0.740061943	0.598713646	784	619	1114	805	1194	1519	1735	1261	8.624547	9.664536	12.197052	12.562131	17.022184	23.704325	24.599714	12.95211	16.427048	18.930059	21.489576	22.653393	32.386002	45.509968	44.699245	23.585646
767864	NM_001076975,XM_015464887,XM_024992349,XM_024992352,XM_024992354,XR_003034633	IL10RB	interleukin 10 receptor subunit beta	protein_coding	NP_001070443.1;XP_015320373.2;XP_024848117.1;XP_024848120.1;XP_024848122.1	0.050701477	0.982119882	0.784077726	1.721991147	600	311	468	146	215	99	138	539	4.593408	3.392222	3.515986	1.521139	2.101157	1.03514	1.309747	3.764863	8.748998	6.644392	6.194699	2.743083	3.99761	1.987367	2.379893	6.855772
617594	NM_001099167,XM_024978524,XM_024978525	IGFLR1	IGF like family receptor 1	protein_coding	NP_001092637.1;XP_024834292.1;XP_024834293.1	0.051097035	0.982119882	0.722713738	1.650283332	586	350	381	191	232	140	108	467	5.340624	4.466312	3.389777	2.451859	2.655617	1.980147	1.384827	3.936279	10.172209	8.748227	5.972336	4.421457	5.052514	3.801686	2.516319	7.167919
104976281	XR_003033236	LOC104976281	uncharacterized LOC104976281	lncRNA	.	0.04957202	0.982119882	-0.596837584	0.661201735	531	442	715	372	526	880	656	1101	1.471077	1.738277	1.972803	1.46228	1.887818	3.458755	2.341998	2.850262	2.801939	3.404787	3.475816	2.636942	3.591716	6.640468	4.255558	5.190295
513795	NM_001038536,XM_015465413,XM_024988378,XM_024988381,XM_024988385,XM_024988389	ECHDC2	enoyl-CoA hydratase domain containing 2	protein_coding	NP_001033625.1;XP_015320899.1;XP_024844146.1;XP_024844149.1;XP_024844153.1;XP_024844157.1	0.051181884	0.982119882	0.652007851	1.571353584	530	1046	899	442	823	449	431	574	4.878455	13.476383	8.112849	5.726759	9.798308	5.78613	5.034656	4.914186	9.29192	26.396377	14.293756	10.32711	18.642028	11.1088	9.148291	8.948678
541054	NM_001034722,XM_005201155	BTG3	BTG anti-proliferation factor 3	protein_coding	NP_001029894.1;XP_005201212.1	0.051409137	0.982119882	-0.556975277	0.679725769	495	364	684	365	389	596	741	752	5.093708	5.378007	6.944668	5.341026	5.198359	8.796312	9.905928	7.290408	9.701911	10.533975	12.235576	9.631516	9.890274	16.888049	17.9997	13.27575
505854	NM_001075228,XM_005226340,XM_010820541	TMEM254	transmembrane protein 254	protein_coding	NP_001068696.1;XP_005226397.1;XP_010818843.1	0.050199883	0.982119882	-0.690583053	0.619603392	436	240	246	311	242	196	421	914	3.046563	2.457026	1.681962	3.101225	2.255208	1.92666	3.888691	6.130345	5.802745	4.812612	2.963391	5.592467	4.290704	3.698997	7.065999	11.163286
614406	NM_001102278,XM_005226685,XM_005226687,XM_005226689,XM_005226690,XM_010820814,XM_015461117,XM_024987313,XM_024987314,XM_024987315,XM_024987316,XM_024987317,XM_024987318,XR_003033202	SYTL2	synaptotagmin like 2	protein_coding	NP_001095748.1;XP_005226742.2;XP_005226744.2;XP_005226746.2;XP_005226747.2;XP_010819116.2;XP_015316603.2;XP_024843081.1;XP_024843082.1;XP_024843083.1;XP_024843084.1;XP_024843085.1;XP_024843086.1	0.05153153	0.982119882	-0.674029148	0.626753847	341	169	411	306	128	320	215	639	1.094895	0.56961	1.299513	1.386616	0.367067	1.022741	0.885403	1.927351	2.08543	1.115704	2.289568	2.500496	0.698374	1.963564	1.608832	3.509685
505300	NM_001035019	SMPDL3A	sphingomyelin phosphodiesterase acid like 3A	protein_coding	NP_001030191.1	0.051322328	0.982119882	-0.803629284	0.572906145	333	291	399	166	206	450	713	528	2.339933	2.898096	2.786959	1.647912	1.876472	4.478418	6.457238	3.465106	4.456837	5.67654	4.910251	2.971693	3.570132	8.598122	11.733211	6.309918
617640	XM_002694135,XM_005217199,XM_010813442,XM_015475195,XM_024976811,XR_003029762	PUSL1	pseudouridylate synthase-like 1, transcript variant X6	protein_coding	XP_002694181.1;XP_005217256.1;XP_010811744.1;XP_015330681.1;XP_024832579.1	0.050767919	0.982119882	0.577850108	1.492623296	263	163	314	135	176	121	118	143	3.227502	2.717367	3.775403	2.298879	2.706597	2.023964	1.830962	1.5706	6.147375	5.322546	6.651756	4.145587	5.149508	3.885813	3.326976	2.860045
519148	XM_002694458,XM_003587140,XM_003587141,XM_010813868,XM_015475452	STX2	syntaxin 2, transcript variant X3	protein_coding	XP_002694504.1;XP_003587188.1;XP_003587189.2;XP_010812170.1;XP_015330938.1	0.049383503	0.982119882	-0.559322948	0.678620564	249	186	288	179	171	206	245	642	1.598188	1.522791	1.749115	1.484714	1.163691	1.626851	1.949155	3.397591	3.044043	2.982712	3.081707	2.677397	2.214011	3.123391	3.541737	6.186975
540305	NM_001081541	S1PR2	sphingosine-1-phosphate receptor 2	protein_coding	NP_001075010.1	0.050682206	0.982119882	-1.374992484	0.385554715	225	52	88	65	29	66	133	860	1.149717	0.376009	0.448311	0.470898	0.186798	0.478572	0.877234	4.109967	2.189849	0.736493	0.789864	0.849174	0.355398	0.918811	1.59399	7.484203
539545	NM_001099098,XM_024980344,XM_024980345	LLGL2	LLGL2, scribble cell polarity complex component	protein_coding	NP_001092568.1;XP_024836112.1;XP_024836113.1	0.049470741	0.982119882	0.972134952	1.961741503	216	694	299	224	264	105	170	191	0.846664	3.829282	1.18214	1.250959	1.343211	0.561998	0.859815	0.703729	1.612629	7.500467	2.082774	2.255865	2.555561	1.078982	1.562339	1.281482
512289	NM_001046115	MALL	mal, T cell differentiation protein like	protein_coding	NP_001039580.1	0.050019919	0.982119882	-0.589300834	0.664664942	174	94	150	136	98	100	159	332	1.218062	0.929483	1.039034	1.350356	0.885481	0.984125	1.433568	2.168431	2.320024	1.820592	1.83064	2.435107	1.684695	1.889423	2.604883	3.948689
528332	XM_010800756,XM_015474604,XM_015474642,XM_015474685,XM_024979345,XM_024979346,XM_024979347,XR_003030482	LOC528332	cationic amino acid transporter 3, transcript variant X2	protein_coding	XP_010799058.1;XP_015330090.1;XP_015330128.1;XP_015330171.1;XP_024835113.1;XP_024835114.1;XP_024835115.1	0.050146261	0.982119882	2.555890212	5.880301842	126	40	0	4	26	10	11	0	0.367701	0.154184	0	0.014841	0.09046	0.037882	0.037022	0	0.700354	0.302003	0	0.026764	0.172107	0.072729	0.06727	0
616212	NM_001099153,XM_024983023,XM_024983024,XM_024983025,XM_024983026,XR_001494684,XR_003031776,XR_003031777	FBXL2	F-box and leucine rich repeat protein 2	protein_coding	NP_001092623.1;XP_024838791.1;XP_024838792.1;XP_024838793.1;XP_024838794.1	0.051276612	0.982119882	-0.730076202	0.60287207	121	141	229	287	122	197	144	227	0.358507	0.79339	0.5958	1.448964	0.416131	0.878164	0.762937	0.812579	0.682844	1.554021	1.04972	2.61293	0.791721	1.685988	1.386306	1.479696
535744	NM_001098085,XM_005206434,XM_010805075,XM_010805078,XM_024991933,XM_024991934,XM_024991935	CPNE8	copine 8	protein_coding	NP_001091554.1;XP_005206491.1;XP_010803377.1;XP_010803380.1;XP_024847701.1;XP_024847702.1;XP_024847703.1	0.049979082	0.982119882	-0.589454974	0.664593932	115	106	185	142	159	130	198	322	0.448796	0.594865	0.719392	0.798246	0.840783	0.668771	1.003376	1.205311	0.854816	1.165171	1.267472	1.439484	1.599654	1.283974	1.823199	2.194856
539204	NM_001083741,XM_005204301,XM_005204302,XM_005204303,XM_015464458,XM_015464461,XM_015464463,XM_024989608,XM_024989609,XM_024989610	LRRC8D	leucine rich repeat containing 8 VRAC subunit D	protein_coding	NP_001077210.1;XP_005204358.1;XP_005204359.1;XP_005204360.1;XP_015319944.1;XP_015319947.1;XP_015319949.1;XP_024845376.1;XP_024845377.1;XP_024845378.1	0.050506531	0.982119882	-0.797910006	0.575181825	106	121	265	102	144	233	183	549	0.453329	0.730154	1.148647	0.588054	0.759151	1.371969	1.017555	2.194684	0.86345	1.430164	2.023763	1.060443	1.444342	2.634046	1.848962	3.996495
100335822	XM_005204829,XM_010803762,XR_003034087	LOC100335822	transmembrane protein 258, transcript variant X1	protein_coding	XP_005204886.1;XP_010802064.1	0.050930554	0.982119882	0.822181528	1.768077517	97	256	189	60	119	79	77	138	0.383562	1.463096	0.744271	0.331552	0.62104	0.435634	0.393949	0.511419	0.730564	2.865787	1.311306	0.597891	1.181577	0.836374	0.715829	0.931288
785034	XM_015474266,XM_015474267,XM_015474268,XM_025001189,XM_025001190,XM_025001191,XM_025001192	NOL4L	nucleolar protein 4 like, transcript variant X3	protein_coding	XP_015329752.2;XP_015329753.2;XP_015329754.2;XP_024856957.1;XP_024856958.1;XP_024856959.1;XP_024856960.1	0.051061109	0.982119882	-0.742288859	0.597790196	94	103	127	119	75	60	183	267	0.195335	0.304474	0.263219	0.352449	0.224025	0.176706	0.48682	0.521478	0.372052	0.596377	0.463756	0.635574	0.426224	0.339259	0.884582	0.949606
101908104	XR_233941	LOC101908104	uncharacterized LOC101908104	lncRNA	.	0.050057875	0.982119882	-0.714730803	0.609318816	88	44	71	50	56	98	92	141	0.533208	0.375089	0.427923	0.425709	0.439163	0.837512	0.719919	0.794124	1.015594	0.734693	0.753944	0.767684	0.83554	1.60794	1.308138	1.446091
535465	NM_001076061	IFI27L2	interferon, alpha-inducible protein 27-like 2	protein_coding	NP_001069529.1	0.050890663	0.982119882	1.022661852	2.031664036	60	115	70	49	54	18	22	47	1.813989	4.981299	2.132663	2.088459	2.130036	0.748156	0.86714	1.332661	3.455078	9.75694	3.757468	3.766135	4.052555	1.436386	1.575649	2.42676
112449318	XR_003037860	LOC112449318	uncharacterized LOC112449318	lncRNA	.	0.049686348	0.982119882	1.106431139	2.153123599	33	64	77	38	59	11	14	36	0.138466	0.379931	0.321912	0.226472	0.320927	0.062165	0.071233	0.138988	0.263734	0.744175	0.567165	0.4084	0.610589	0.119351	0.129435	0.253095
510916	XM_005205256,XM_015468692,XM_015468696	DBF4	DBF4 zinc finger, transcript variant X1	protein_coding	XP_005205313.1;XP_015324178.1;XP_015324182.1	0.050633683	0.982119882	-0.83075188	0.562236149	31	38	45	45	18	34	48	89	0.168813	0.296804	0.245941	0.346225	0.125665	0.262527	0.339108	0.45023	0.321535	0.581354	0.433315	0.624349	0.239088	0.504026	0.61618	0.819865
782315	XM_002690436,XM_015473000,XM_024997894	IQGAP2	IQ motif containing GTPase activating protein 2, transcript variant X1	protein_coding	XP_002690482.3;XP_015328486.1;XP_024853662.1	0.050852356	0.982119882	-1.067144839	0.47726259	29	35	86	34	33	35	96	215	0.066748	0.114445	0.200008	0.110446	0.099117	0.113409	0.289363	0.46757	0.127133	0.224165	0.352387	0.199168	0.188577	0.217735	0.525791	0.85144
532099	NM_001205994	HS3ST2	heparan sulfate-glucosamine 3-sulfotransferase 2	protein_coding	NP_001192923.1	0.050307441	0.982119882	-2.142767465	0.226444991	26	0	14	4	2	67	18	64	0.17602	0	0.092697	0.035441	0.015599	0.645044	0.158136	0.410155	0.335263	0	0.163319	0.063911	0.029679	1.238421	0.287342	0.746888
783604	XM_002686250	LOC783604	guanylate-binding protein 4-like	protein_coding	XP_002686296.1	0.049411909	0.982119882	2.017117891	4.047743554	20	87	5	10	15	2	2	22	0.111885	0.701275	0.026585	0.080389	0.105742	0.011985	0.010093	0.113833	0.213106	1.373597	0.046839	0.144967	0.201181	0.02301	0.018339	0.207289
101907255	XM_024985969,XR_003032812,XR_003032813,XR_003032814,XR_003032815,XR_815795,XR_815796	LOC101907255	putative uncharacterized protein ZNRD1-AS1, transcript variant X2	protein_coding	XP_024841737.1	0.050536642	0.982119882	-0.940203887	0.521159223	15	25	50	48	27	45	39	64	0.109431	0.342301	0.583436	0.730408	0.31269	0.720806	0.635542	0.631471	0.208431	0.670469	1.027939	1.317149	0.594916	1.383876	1.154821	1.149902
512024	NM_001080263,XM_005213250	CACFD1	calcium channel flower domain containing 1	protein_coding	NP_001073732.1;XP_005213307.1	0.051664051	0.983515066	0.54543693	1.459462285	1120	459	764	375	535	339	321	757	7.644789	4.423698	5.16455	3.614558	4.725404	3.256866	2.804545	4.809025	14.560916	8.664759	9.099248	6.518163	8.990442	6.252862	5.096037	8.757179
281769	NM_174318,XM_024992989,XM_024992990,XM_024992991,XM_024992992,XM_024992993,XM_024992994,XM_024992995,XM_024992996,XM_024992997,XM_024992998,XM_024992999,XM_024993000	FGFR3	fibroblast growth factor receptor 3	protein_coding	NP_776743.1;XP_024848757.1;XP_024848758.1;XP_024848759.1;XP_024848760.1;XP_024848761.1;XP_024848762.1;XP_024848763.1;XP_024848764.1;XP_024848765.1;XP_024848766.1;XP_024848767.1;XP_024848768.1	0.051900329	0.986879994	-1.193059476	0.437374351	28	19	24	69	44	30	90	34	0.079886	0.078095	0.067258	0.284295	0.16501	0.118493	0.336154	0.088744	0.152157	0.152965	0.118499	0.512673	0.313943	0.227495	0.610814	0.1616
615255	NM_001101237,XM_005211856	GMFB	glia maturation factor beta	protein_coding	NP_001094707.1;XP_005211913.1	0.052076647	0.987966683	-0.685783419	0.621668154	545	487	800	341	662	749	1103	1592	1.824709	2.294368	2.642216	1.624582	2.81677	3.553375	4.722219	4.927355	3.475495	4.49401	4.65523	2.929622	5.359118	6.82213	8.580571	8.972658
541073	NM_001038193,XM_005203442,XM_015461181	MAEL	maelstrom spermatogenic transposon silencer	protein_coding	NP_001033282.1;XP_005203499.1;XP_015316667.1	0.052073496	0.987966683	-2.711785244	0.152641034	7	5	0	29	22	0	162	10	0.045659	0.043879	0	0.279919	0.187892	0	1.507933	0.062169	0.086966	0.085946	0	0.504781	0.357479	0	2.740011	0.113208
513987	XM_002699844,XM_005227856,XM_005227857,XM_005227858	TCEAL4	transcription elongation factor A like 4, transcript variant X1	protein_coding	XP_002699890.1;XP_005227913.1;XP_005227914.1;XP_005227915.1	0.052164968	0.98851124	-0.390540775	0.762843609	705	697	989	718	608	772	804	1198	7.959707	11.179327	11.114964	11.504344	8.874614	12.354274	11.675685	12.620098	15.160737	21.897102	19.583083	20.745878	16.884629	23.718988	21.215459	22.981056
510065	NM_001103236,XM_024993139,XM_024993140,XM_024993141,XR_003035010,XR_003035011	ACOX3	acyl-CoA oxidase 3, pristanoyl	protein_coding	NP_001096706.1;XP_024848907.1;XP_024848908.1;XP_024848909.1	0.052323105	0.989246762	0.837015821	1.786351294	2238	4971	2136	1141	2335	1572	1783	1362	11.218232	36.032997	10.670951	8.113641	15.269107	11.348643	11.661557	6.380581	21.367202	70.578336	18.800792	14.631395	29.050639	21.78828	21.189788	11.618968
613483	XM_002694752,XM_005218761,XM_024978902,XM_024978903	C18H16orf74	chromosome 18 C16orf74 homolog, transcript variant X2	protein_coding	XP_002694798.1;XP_005218818.1;XP_024834670.1;XP_024834671.1	0.052272738	0.989246762	-1.268230483	0.41516868	29	7	6	22	12	24	27	45	0.43552	0.132618	0.072111	0.445972	0.232789	0.463941	0.517545	0.589858	0.82953	0.259761	0.127049	0.804226	0.442899	0.89072	0.940412	1.074125
338074	NM_176668,XM_024999354	AOX1	aldehyde oxidase 1	protein_coding	NP_788841.1;XP_024855122.1	0.052622346	0.993064174	0.871194676	1.82917699	5020	9393	3927	1781	2332	1796	3508	3498	14.910187	39.487625	11.616153	7.516554	8.969878	7.577244	13.396574	9.699847	28.399212	77.344957	20.466113	13.554662	17.065877	14.547562	24.342423	17.663313
100336473	XM_024983241,XM_024983242	NISCH	nischarin, transcript variant X1	protein_coding	XP_024839009.1;XP_024839010.1	0.052880035	0.993064174	0.504360426	1.418494372	4590	3691	3475	1547	2798	1695	1933	4813	16.096396	16.525406	11.781548	8.024451	12.42502	8.738325	9.233628	15.496763	30.658568	32.368542	20.757516	14.470559	23.639547	16.776723	16.778087	28.219432
509769	NM_001038519,XM_024994065	SNX2	sorting nexin 2	protein_coding	NP_001033608.1;XP_024849833.1	0.053095751	0.993064174	-0.701655599	0.614866197	1421	1070	2007	1325	1734	2636	2651	1898	9.594704	10.255161	13.496248	12.708164	15.174066	25.259121	23.081356	11.972306	18.274892	20.086925	23.778587	22.916739	28.869816	48.495021	41.940285	21.801434
782093	XM_002688264,XM_010806148,XM_024993575,XM_024993576,XM_024993577,XM_024993578,XM_024993579,XM_024993580	AASDH	aminoadipate-semialdehyde dehydrogenase, transcript variant X8	protein_coding	XP_002688310.2;XP_010804450.2;XP_024849343.1;XP_024849344.1;XP_024849345.1;XP_024849346.1;XP_024849347.1;XP_024849348.1	0.053123932	0.993064174	0.823453003	1.769636446	1338	653	676	573	1975	392	510	1095	4.683957	3.310535	2.293488	3.010395	8.942652	1.9357	2.491871	3.527727	8.921464	6.484391	4.040819	5.42867	17.014076	3.716354	4.527887	6.423949
617609	NM_001080330,XM_005213403,XM_005213405,XM_005213406,XM_005213407,XM_010810488,XM_010810489,XM_024999203,XM_024999204,XM_024999205,XR_001501416	POMT1	protein O-mannosyltransferase 1	protein_coding	NP_001073799.1;XP_005213460.1;XP_005213462.1;XP_005213463.1;XP_005213464.1;XP_010808790.1;XP_010808791.1;XP_024854971.1;XP_024854972.1;XP_024854973.1	0.052875088	0.993064174	0.480236086	1.394971925	1323	1006	1247	664	656	553	505	964	6.103216	6.626781	5.731109	4.364576	3.925536	3.594315	3.014404	4.150505	11.624703	12.979967	10.097451	7.870676	7.468636	6.90073	5.477364	7.558023
493644	XM_003588167,XM_005228180	CLCN5	chloride voltage-gated channel 5, transcript variant X1	protein_coding	XP_003588215.1;XP_005228237.1	0.052728472	0.993064174	-0.709398713	0.611574978	1114	852	564	517	609	963	1134	2462	1.606478	1.747006	0.809515	1.073943	1.138881	1.969851	2.109449	3.31811	3.059834	3.421884	1.426257	1.936651	2.166807	3.781919	3.833003	6.042241
540637	NM_001192754,XM_005206324,XM_005206325,XM_015470991,XM_024992054	LIMA1	LIM domain and actin binding 1	protein_coding	NP_001179683.1;XP_005206381.1;XP_005206382.1;XP_015326477.1;XP_024847822.1	0.053013091	0.993064174	-0.945379393	0.519292973	497	282	579	610	340	198	352	2287	1.853632	1.493005	2.152485	3.235734	1.593702	1.049088	1.671429	7.912869	3.530586	2.924369	3.792391	5.835025	3.03214	2.014145	3.037092	14.409246
510520	XM_005201067	LOC510520	leukocyte immunoglobulin-like receptor subfamily A member 6	protein_coding	XP_005201124.2	0.052821265	0.993064174	-1.701801481	0.307402013	17	12	13	10	0	18	29	78	0.093879	0.095745	0.073881	0.078251	0	0.139183	0.209543	0.413682	0.178809	0.187537	0.130169	0.141111	0	0.267217	0.380754	0.753311
112448611	XR_003036994	LOC112448611	small nucleolar RNA SNORA13	snoRNA	.	0.052927888	0.993064174	1.517224901	2.862399224	17	18	35	7	21	10	6	2	1.710786	2.536382	3.461717	0.901874	2.691297	1.411019	0.698584	0.120042	3.258508	4.968048	6.099083	1.626357	5.120397	2.709017	1.269372	0.218596
505048	NM_001015519,XM_005216367,XM_005216368,XM_005216369,XM_015474844,XM_015474845,XM_015474846,XM_015474847,XM_024975059,XM_024975060,XM_024975061,XM_024975062	PRR5L	proline rich 5 like	protein_coding	NP_001015519.1;XP_005216424.1;XP_005216425.1;XP_005216426.1;XP_015330330.1;XP_015330331.1;XP_015330332.1;XP_015330333.1;XP_024830827.1;XP_024830828.1;XP_024830829.1;XP_024830830.1	0.053081055	0.993064174	-1.953173071	0.258247615	16	6	2	17	4	4	6	99	0.09053	0.044174	0.008263	0.129314	0.029676	0.025583	0.040406	0.536906	0.172432	0.086524	0.014558	0.233194	0.056461	0.049117	0.07342	0.977699
781806	NM_001102324,XM_024999241	FNDC4	fibronectin type III domain containing 4	protein_coding	NP_001095794.1;XP_024855009.1	0.053274249	0.994752625	1.501285375	2.830948246	211	31	164	15	28	17	7	119	1.743857	0.354641	1.326972	0.170374	0.285931	0.191772	0.064975	0.901132	3.321498	0.694641	2.337947	0.307236	0.544005	0.368184	0.118063	1.640951
510158	NM_001101922	HIPK2	homeodomain interacting protein kinase 2	protein_coding	NP_001095392.1	0.053343987	0.994934366	-0.842555245	0.557654997	238	135	164	93	77	245	166	559	2.269784	1.82761	1.558941	1.257576	0.948065	3.313218	2.035276	4.982988	4.323225	3.579765	2.746647	2.267798	1.803767	6.361052	3.698225	9.073966
522854	NM_001040544,XM_005222204,XM_010817252	BAG5	BCL2 associated athanogene 5	protein_coding	NP_001035634.1;XP_005222261.1;XP_010815554.1	0.053842313	0.997432468	-0.51619441	0.699213813	1431	1603	2603	1925	1752	2443	2048	2755	4.488107	7.117209	8.027007	8.595564	7.033573	10.791104	8.157796	8.013881	8.54843	13.940576	14.142516	15.500452	13.381909	20.717858	14.82323	14.593185
100125917	NM_001105488,XM_005208416,XM_005208417,XM_010806515,XM_010806516,XM_010806517,XM_010806518,XM_010806519,XM_024993807,XR_807571	RFXANK	regulatory factor X associated ankyrin containing protein	protein_coding	NP_001098958.1;XP_005208473.1;XP_005208474.1;XP_010804817.1;XP_010804818.1;XP_010804819.1;XP_010804820.1;XP_010804821.1;XP_024849575.1	0.053919602	0.997432468	0.543502601	1.457506787	1175	693	670	393	885	393	491	958	12.686715	10.703228	7.310025	6.177885	12.38091	6.072811	6.784159	9.736773	24.164201	20.964562	12.87929	11.140633	23.555627	11.659197	12.327245	17.730553
534015	XM_002694832,XM_005218871,XM_010814690,XM_010814691	TANGO6	transport and golgi organization 6 homolog, transcript variant X1	protein_coding	XP_002694878.2;XP_005218928.2;XP_010812992.2;XP_010812993.2	0.053821953	0.997432468	0.496267426	1.410559405	706	521	463	287	494	257	305	613	2.56583	2.69608	1.67005	1.461963	2.302224	1.337289	1.406061	2.065643	4.887098	5.280848	2.942405	2.63637	4.380156	2.567464	2.554902	3.761511
100849670	NM_001255968	NUS1	NUS1 dehydrodolichyl diphosphate synthase subunit	protein_coding	NP_001242897.1	0.053801918	0.997432468	-0.638562351	0.642352736	675	461	837	486	832	923	1203	1316	2.504833	2.431542	3.094073	2.561695	4.004034	4.862855	5.761453	4.566292	4.770918	4.762695	5.451344	4.619525	7.617979	9.336203	10.468925	8.315166
281564	NM_174211,XM_005207833,XM_024992987	UGDH	UDP-glucose 6-dehydrogenase	protein_coding	NP_776636.1;XP_005207890.1;XP_024848755.1	0.053754691	0.997432468	-1.094782367	0.468206748	650	329	473	237	316	295	480	3312	2.967019	2.095862	2.102848	1.537359	1.929635	1.88293	2.762916	14.372909	5.651236	4.105195	3.704938	2.772332	3.671277	3.61504	5.020395	26.172905
514028	NM_001113232,XM_005210744,XM_015472801,XM_024996544,XM_024996545,XM_024996546,XM_024996547,XM_024996549	DSE	dermatan sulfate epimerase	protein_coding	NP_001106703.1;XP_005210801.1;XP_015328287.1;XP_024852312.1;XP_024852313.1;XP_024852314.1;XP_024852315.1;XP_024852317.1	0.053915635	0.997432468	-0.929013287	0.525217435	134	99	215	118	140	108	159	822	0.483781	0.537481	0.779887	0.594884	0.657821	0.53958	0.930962	2.703469	0.921451	1.052772	1.374059	1.072759	1.251555	1.035939	1.691617	4.922986
100126443	NM_001110444,XM_024984629	ZNF713	zinc finger protein 713	protein_coding	NP_001103914.1;XP_024840397.1	0.053959166	0.997432468	-0.708595182	0.611915699	65	74	63	68	68	73	79	220	0.223836	0.321346	0.214174	0.320963	0.33161	0.296707	0.357424	0.737828	0.426337	0.629425	0.377345	0.578795	0.630914	0.569649	0.649461	1.343575
100848673	XM_024999537	CYS1	cystin 1	protein_coding	XP_024855305.1	0.053574807	0.997432468	-0.993425672	0.502283688	25	42	137	98	33	60	88	164	0.136615	0.325908	0.759695	0.77683	0.232205	0.471866	0.632706	0.852687	0.260208	0.638361	1.338482	1.400865	0.441788	0.905935	1.149668	1.552733
107131164	XM_024995145,XM_024995146,XM_024995147,XM_024995148,XM_024995149,XM_024995150,XM_024995151,XM_024995152,XM_024995153,XM_024995154,XM_024995155	ADAMTSL5	ADAMTS like 5, transcript variant X10	protein_coding	XP_024850913.1;XP_024850914.1;XP_024850915.1;XP_024850916.1;XP_024850917.1;XP_024850918.1;XP_024850919.1;XP_024850920.1;XP_024850921.1;XP_024850922.1;XP_024850923.1	0.054319402	0.998823013	0.823788824	1.770048417	3260	7611	8896	1798	1894	2418	2382	4628	10.879276	36.236089	29.767451	8.510409	8.225723	11.473926	10.258526	14.520206	20.721598	70.976133	52.44628	15.34689	15.650063	22.028809	18.640393	26.441134
520990	NM_001206244,XM_024997560,XM_024997561	VPS39	VPS39, HOPS complex subunit	protein_coding	NP_001193173.1;XP_024853328.1;XP_024853329.1	0.05432268	0.998823013	0.844135195	1.795188321	2869	1302	7020	1025	1209	1374	986	2432	8.498	5.469586	20.898675	4.292049	4.595195	5.783937	3.767099	6.940466	16.186013	10.713356	36.820674	7.739886	8.742708	11.104588	6.845057	12.63851
521637	NM_001354379,XM_005214717,XM_015474152,XM_015474153,XM_025000612,XM_025000613	LPIN3	lipin 3	protein_coding	NP_001341308.1;XP_005214774.1;XP_015329638.1;XP_015329639.1;XP_024856380.1;XP_024856381.1	0.054369107	0.998823013	0.695252936	1.619168284	714	513	860	320	294	240	153	640	2.334787	2.482211	3.017991	1.47884	1.310527	1.233982	0.763194	2.052452	4.447036	4.861941	5.317299	2.666806	2.493377	2.369124	1.386772	3.737491
541122	XM_002690079,XM_005210736,XM_015472792,XM_015472793,XM_015472794,XM_015472795,XM_015472796,XR_001500964	FAM184A	family with sequence similarity 184 member A, transcript variant X8	protein_coding	XP_002690125.3;XP_005210793.3;XP_015328278.2;XP_015328279.2;XP_015328280.2;XP_015328281.2;XP_015328282.2	0.054267764	0.998823013	-1.162129418	0.446852494	554	77	561	192	114	819	299	1229	2.050709	0.286489	1.862541	0.894246	0.483972	3.80986	1.308679	4.177637	3.905956	0.561149	3.281548	1.6126	0.920794	7.314556	2.377955	7.60743
613320	NM_001113304	MT3	metallothionein 3	protein_coding	NP_001106775.1	0.054395825	0.998823013	1.297924869	2.458749688	133	231	170	182	316	33	37	39	4.68513	11.551207	5.965527	9.067891	14.411926	1.627527	1.669312	1.26802	8.923699	22.625509	10.510462	16.352201	27.419786	3.124691	3.033246	2.30905
540836	NM_001199063,XM_005216775	RGS1	regulator of G protein signaling 1	protein_coding	NP_001185992.1;XP_005216832.1	0.054141963	0.998823013	1.236880648	2.356883826	32	55	51	33	125	9	19	53	0.324611	0.809569	0.524333	0.47602	1.687334	0.128773	0.245503	0.512844	0.618282	1.585714	0.923804	0.858411	3.210281	0.247232	0.446094	0.933883
281592	NM_174225,XM_005226192	ACTA1	actin, alpha 1, skeletal muscle	protein_coding	NP_776650.1;XP_005226249.1	0.522496084	0.998962885	0.175887046	1.129658766	2464017	1791562	1480797	1424878	1259663	971046	1205617	2003063	22874.98093	23626.35553	13685.73601	18781.26364	15153.35751	12785.82797	14425.28245	17367.30763	43569.63856	46277.27103	24112.43947	33868.40795	28830.41582	24547.52797	26211.6531	31625.6743
3283879	rna-KEH36_p11	COX1	cytochrome c oxidase subunit I	protein_coding	YP_209207.1	0.740534257	0.998962885	-0.080912246	0.945459624	2413736	1930454	4642269	1844175	2129467	2108290	2444852	4020235	21539.14648	24470.88281	41241.09375	23365.82422	24623.16602	26682.61719	28118.08789	33504.96484	41025.29688	47931.46094	72661.30469	42135.78516	46847.45313	51227.99609	51092.34766	61012.16797
788772	NM_001166227,XM_010816053	MYH2	myosin heavy chain 2	protein_coding	NP_001159699.1;XP_010814355.1	0.831864503	0.998962885	-0.09390412	0.936983716	1750617	759998	1338637	1824983	1109720	397467	618532	1944317	3963.438476	2444.15149	3016.974609	5866.125	3255.422608	1276.275878	1804.810425	4110.9646	7549.102539	4787.393555	5315.506836	10578.43164	6193.689453	2450.323853	3279.455078	7486.020508
281337	NM_174117,XM_010815980,XM_024979592	MYH1	myosin heavy chain 1	protein_coding	NP_776542.1;XP_010814282.1;XP_024835360.1	0.444286575	0.998962885	-0.594897578	0.662091458	1583616	34543	91922	745096	593013	748335	638670	764971	3654.664918	114.086967	212.234698	2436.894654	1765.047944	2428.165603	1894.749664	1632.644573	6960.98645	223.463738	373.929215	4394.472107	3358.138398	4661.838714	3442.880066	2973.027359
509566	NM_001101915,XM_005224876,XM_005224877,XM_010819406,XM_024984759,XM_024984760,XM_024984761,XM_024984762,XM_024984763,XM_024984764,XM_024984765	ALDOA	aldolase, fructose-bisphosphate A	protein_coding	NP_001095385.1;XP_005224933.2;XP_005224934.1;XP_010817708.1;XP_024840527.1;XP_024840528.1;XP_024840529.1;XP_024840530.1;XP_024840531.1;XP_024840532.1;XP_024840533.1	0.844385806	0.998962885	-0.081558253	0.945036363	1147488	316245	520154	848017	746936	501985	428380	679079	10360.06942	4012.892345	4640.088073	10852.35859	8751.013613	6451.628333	4994.706947	5727.558642	19732.67076	7860.108594	8175.215986	19570.14797	16649.46914	12386.49043	9075.699153	10429.81964
281181	NM_001034034	GAPDH	glyceraldehyde-3-phosphate dehydrogenase	protein_coding	NP_001029206.1	0.872903193	0.998962885	-0.060829096	0.958713003	898238	271743	516598	673900	586777	409918	342309	597122	9812.935547	4217.130371	5618.515137	10453.06348	8306.43457	6351.320312	4819.701172	6092.414551	18690.55469	8260.152344	9899.075195	18850.09375	15803.62402	12193.90918	8757.702148	11094.21875
286822	NM_174773	CKM	creatine kinase, M-type	protein_coding	NP_777198.2	0.586890998	0.998962885	0.188011939	1.139192805	890501	467627	663135	707865	626565	397828	357007	489979	7824.893555	5837.067383	5801.057617	8831.504883	7134.191895	4957.902344	4043.105469	4021.059326	14903.95898	11433.14551	10220.69043	15925.92578	13573.34277	9518.682617	7346.578613	7322.304199
540561	XM_024979882,XM_024979885,XM_024979887,XM_024979891	TTN	titin, transcript variant X1	protein_coding	XP_024835650.1;XP_024835653.1;XP_024835655.1;XP_024835659.1	0.883236353	0.998962885	0.044309098	1.031189228	781624	1145880	850291	628551	640047	774657	655984	909089	101.379438	213.421838	109.76122	115.787021	107.565227	146.935696	140.552954	110.12972	193.095918	418.032321	193.384631	208.799696	204.651046	282.102065	255.393629	200.544962
497015	NM_001010995,XM_005210067,XM_005210068,XM_005210069,XR_003035865	TPM2	tropomyosin 2	protein_coding	NP_001010995.2;XP_005210124.1;XP_005210125.1;XP_005210126.1	0.398916642	0.998962885	0.320147459	1.248458148	632405	824253	925891	818223	637749	354512	394449	477800	3873.319034	7121.027933	5590.62855	7049.628335	5014.075	3057.721649	3093.691465	2708.944868	7377.453676	13948.05692	9849.94192	12712.65325	9539.659884	5870.524308	5621.433554	4932.958381
518117	NM_001075767,XM_024984881	ATP2A1	ATPase sarcoplasmic/endoplasmic reticulum Ca2+ transporting 1	protein_coding	NP_001069235.1;XP_024840649.1	0.814045496	0.998962885	-0.085789513	0.942268739	538060	203079	480572	521114	385506	247269	268586	389627	2125.149578	1139.389253	1889.590294	2922.181073	1972.944317	1385.117881	1367.288147	1437.206878	4047.741349	2231.737576	3329.206055	5269.593655	3753.677101	2659.289719	2484.449005	2617.137757
514106	NM_001075647	MYLPF	myosin light chain, phosphorylatable, fast skeletal muscle	protein_coding	NP_001069115.1	0.400200656	0.998962885	-0.364312872	0.77683878	520049	135583	345955	549296	565437	328518	395264	466477	11116.0625	4116.837891	7361.868652	16670.70313	15661.21777	9959.235352	10889.01856	9312.293945	21172.60352	8063.70752	12970.62988	30062.41797	29796.66016	19120.75195	19786.03711	16957.58203
3283883	rna-KEH36_p07	COX3	cytochrome c oxidase subunit III	protein_coding	YP_209211.1	0.219249602	0.998962885	-0.339883008	0.790105381	516649	356083	988335	448572	349849	479023	510355	1047148	9120.353516	8929.327148	17369.26172	11243.14844	8002.589355	11993.1084	11611.34961	17264.06445	17371.40234	17489.99609	30602.32227	20274.86133	15225.53613	23025.58594	21098.55859	31437.66406
280765	NM_001081575	DES	desmin	protein_coding	NP_001075044.1	0.33027682	0.998962885	0.290894241	1.223398354	497155	443037	342132	299930	233790	192734	230945	396255	3064.029297	3878.755371	2099.208008	2624.587402	1867.068359	1684.686035	1834.436157	2280.837891	5836.011719	7597.37207	3698.524658	4732.939941	3552.23999	3234.431152	3333.286865	4153.380371
615428	NM_001076373	TNNC2	troponin C2, fast skeletal type	protein_coding	NP_001069841.1	0.697476488	0.998962885	-0.166996211	0.89069524	484612	96405	206215	313720	302014	196746	236166	297588	9825.442383	2776.552002	4162.359375	9031.080078	7934.491211	5657.46582	6171.196777	5634.966797	18714.375	5438.471191	7333.521484	16285.82129	15095.97266	10861.77637	11213.45508	10261.21094
317657	NM_001079578,XM_005202716,XM_005202717,XM_010802243	MYL1	myosin light chain 1	protein_coding	NP_001073046.1;XP_005202773.1;XP_005202774.1;XP_010800545.1	0.751310966	0.998962885	0.113724808	1.082018231	467651	379748	481724	520990	669483	287984	410022	384049	5732.551194	6132.633515	5583.042678	8650.027406	10651.7522	4997.64772	6649.87445	4276.410911	10918.70621	12012.07565	9836.576172	15598.6651	20265.76837	9594.991089	12083.24353	7787.296005
3283882	rna-KEH36_p08	ATP6	ATP synthase F0 subunit 6	protein_coding	YP_209210.1	0.054876727	0.998962885	-0.498268643	0.707955879	458084	452713	823050	393308	360948	509897	695582	1083496	9273.950195	13019.48828	16588.5	11305.58398	9468.871094	14640.6875	18149.41797	20486.42578	17663.95703	25501.45508	29226.72461	20387.45313	18015.24805	28108.67578	32978.64453	37305.55078
540303	NM_001034702,XM_015458633	ENO3	enolase 3	protein_coding	NP_001029874.1;XP_015314119.1	0.666704255	0.998962885	-0.172301058	0.887426132	425084	119202	236403	346974	361347	222031	225651	315758	4065.179468	1616.972378	2248.727753	4712.055545	4478.521199	3011.66592	2781.54618	2820.036886	7742.887669	3167.186016	3961.958419	8497.288692	8520.726915	5782.101744	5054.245869	5135.25531
282096	NM_001001441,XM_005227282,XM_005227283,XM_005227284,XM_005227285,XM_005227286,XM_005227287,XM_005227288,XM_005227289,XM_005227290,XM_005227291,XM_005227293,XM_005227294,XM_010821199,XM_010821200,XM_010821201,XM_010821202,XM_010821203,XM_010821204,XM_010821205,XM_010821206,XM_010821207,XM_010821209,XM_010821210,XM_010821212,XM_010821213,XM_010821215,XM_010821216,XM_010821217,XM_010821218,XM_010821…	TNNT3	troponin T3, fast skeletal type	protein_coding	NP_001001441.1;XP_005227339.1;XP_005227340.1;XP_005227341.2;XP_005227342.2;XP_005227343.2;XP_005227344.2;XP_005227345.2;XP_005227346.2;XP_005227347.2;XP_005227348.2;XP_005227350.2;XP_005227351.2;XP_010819501.1;XP_010819502.1;XP_010819503.1;XP_010819504.1;XP_010819505.1;XP_010819506.1;XP_010819507.1;XP_010819508.1;XP_010819509.1;XP_010819511.1;XP_010819512.1;XP_010819514.1;XP_010819515.1;XP_010819…	0.416530912	0.998962885	-0.306307048	0.808709213	419276	117050	312018	373115	376735	263229	288151	376428	5803.500892	2316.958734	4354.954853	7414.337366	6798.103117	5162.346461	5126.725451	4865.926031	11053.84278	4538.259058	7672.849477	13370.33486	12933.90851	9911.196241	9315.585081	8860.796617
281544	NM_001013590,XM_024997244,XM_024997245,XM_024997246,XM_024997247,XM_024997248,XM_024997249,XM_024997250,XM_024997251,XM_024997252,XM_024997253,XM_024997254,XM_024997255,XM_024997256,XM_024997257,XM_024997258,XM_024997259,XM_024997260,XM_024997261,XR_003036595	TPM1	tropomyosin 1	protein_coding	NP_001013608.1;XP_024853012.1;XP_024853013.1;XP_024853014.1;XP_024853015.1;XP_024853016.1;XP_024853017.1;XP_024853018.1;XP_024853019.1;XP_024853020.1;XP_024853021.1;XP_024853022.1;XP_024853023.1;XP_024853024.1;XP_024853025.1;XP_024853026.1;XP_024853027.1;XP_024853028.1;XP_024853029.1	0.378871083	0.998962885	-0.359506982	0.779430892	407119	85825	181609	256886	302775	229075	247300	382680	4924.22743	1454.726535	2164.554779	4389.653262	4722.591377	3923.562368	3835.702515	4293.5392	9379.10425	2849.393248	3813.656807	7915.898628	8985.089938	7532.852309	6969.714637	7818.486461
3283889	rna-KEH36_p01	CYTB	cytochrome b	protein_coding	YP_209217.1	0.144442598	0.998962885	-0.343451874	0.788153274	403434	275545	559179	269124	257839	316165	377369	785565	4879.043945	4733.74707	6732.463867	4621.200684	4040.581299	5422.939453	5881.960449	8872.853516	9293.042969	9272.056641	11861.70313	8333.449219	7687.513672	10411.50879	10687.89453	16157.36719
3283880	rna-KEH36_p10	COX2	cytochrome c oxidase subunit II	protein_coding	YP_209208.1	0.126733449	0.998962885	-0.452552822	0.730748657	362306	265723	523664	266190	304375	361418	592926	486215	7302.746094	7608.352539	10508.11816	7618.024414	7949.763672	10331.87891	15403.01563	9152.876953	13909.43359	14902.58496	18513.90234	13737.64551	15125.03125	19836.18945	27988.25586	16667.28711
407121	XM_024980560,XM_024980562,XM_024980568,XM_024980570,XM_024980573,XM_024980574,XM_024980575,XM_024980576,XM_024980577,XM_024980581,XM_024980583,XM_024980587,XM_024980589,XM_024980592,XM_024980595,XM_024980597,XM_024980602,XM_024980605,XM_024980609,XM_024980615,XM_024980625,XM_024980629,XM_024980632,XM_024980634,XM_024980637,XM_024980641,XM_024980645,XM_024980648,XM_024980651,XM_024980656,XM_024980…	NEB	nebulin, transcript variant X1	protein_coding	XP_024836328.1;XP_024836330.1;XP_024836336.1;XP_024836338.1;XP_024836341.1;XP_024836342.1;XP_024836343.1;XP_024836344.1;XP_024836345.1;XP_024836349.1;XP_024836351.1;XP_024836355.1;XP_024836357.1;XP_024836360.1;XP_024836363.1;XP_024836365.1;XP_024836370.1;XP_024836373.1;XP_024836377.1;XP_024836383.1;XP_024836393.1;XP_024836397.1;XP_024836400.1;XP_024836402.1;XP_024836405.1;XP_024836409.1;XP_024836…	0.571690045	0.998962885	-0.157107812	0.896821138	345511	381677	297968	190860	252349	317225	299534	530391	195.201728	303.701001	166.62628	153.045751	184.60868	254.046507	217.860556	279.568985	371.797852	594.863367	293.573286	275.988653	351.23208	487.744255	395.866441	509.091963
327664	NM_175786	PYGM	glycogen phosphorylase, muscle associated	protein_coding	NP_786980.1	0.922285922	0.998962885	-0.031524179	0.978386106	334497	101834	204486	186422	192425	154118	127360	289652	1618.133911	699.78418	984.797119	1280.440186	1206.19397	1057.38623	794.050415	1308.630859	3082.035889	1370.677124	1735.081177	2309.02832	2294.875977	2030.077393	1442.839844	2383.001953
281138	NM_001075121	EEF2	eukaryotic translation elongation factor 2	protein_coding	NP_001068589.1	0.49520021	0.998962885	0.193054103	1.143181206	317150	120253	249554	173211	181527	139031	124614	217188	1373.709595	739.908264	1076.108398	1065.234375	1018.835266	854.08136	695.646973	878.588379	2616.484375	1449.268555	1895.959351	1920.945923	1938.411621	1639.752075	1264.034546	1599.899536
512571	NM_001205727,XM_005211310,XR_809071	PKM	pyruvate kinase M1/2	protein_coding	NP_001192656.1;XP_005211367.1	0.731067626	0.998962885	-0.159710747	0.895204537	292676	41538	164006	179261	241946	153084	126132	285259	1633.567218	329.130263	911.229109	1420.161522	1749.382569	1211.552315	906.342262	1486.807453	3111.431453	644.672051	1605.464036	2560.988895	3328.333588	2326.060959	1646.881412	2707.459557
536607	NM_001034635	ACTN2	actinin alpha 2	protein_coding	NP_001029807.1	0.572222273	0.998962885	0.143183335	1.104339175	292076	313592	350852	167535	162577	188827	228684	322689	1376.692993	2099.700439	1646.364502	1121.208984	992.964111	1262.306519	1389.221558	1420.51062	2622.166748	4112.712402	2900.674805	2021.885254	1889.189819	2423.50415	2524.303467	2586.733643
100126192	NR_003958	H19	H19, imprinted maternally expressed transcript (non-protein coding)	lncRNA	.	0.628151055	0.998962885	0.23918655	1.180326958	280525	450417	420648	135758	305484	145802	581979	206157	1888.458252	4307.28418	2819.141602	1297.599487	2664.77002	1392.058716	5049.387695	1296.146851	3596.918701	8436.737305	4966.951172	2339.971924	5069.927734	2672.615479	9175.057617	2360.268799
100139857	NM_001206777,XM_005218897	RYR1	ryanodine receptor 1	protein_coding	NP_001193706.1;XP_005218954.2	0.831517112	0.998962885	-0.05876601	0.960084964	278658	148282	165213	165810	139789	120734	118144	301400	251.868035	190.365265	148.632798	212.785969	163.68673	154.755066	137.602879	254.390122	479.729332	372.871064	261.871155	383.718689	311.426468	297.114463	250.03315	463.241516
506434	NM_001192094	TNNI2	troponin I type 2 (skeletal, fast)	protein_coding	NP_001179023.1	0.649534166	0.998962885	-0.215865514	0.861029449	265856	46290	151888	224280	230214	132117	156613	163427	5090.729004	1259.111572	2895.45874	6097.685547	5712.15625	3587.998047	3865.060059	2922.638184	9696.236328	2466.239258	5101.412598	10996.00586	10867.81152	6888.602539	7023.059082	5322.091797
281939	NM_174397,XM_024986523,XM_024986524	MYOZ1	myozenin 1	protein_coding	NP_776822.1;XP_024842291.1;XP_024842292.1	0.837677218	0.998962885	-0.060009605	0.959257733	251119	158048	188415	192022	253939	177768	193812	213886	2587.138328	2307.014984	1927.051544	2811.108871	3378.162705	2583.413796	2566.792496	2052.111313	4927.684311	4518.782074	3395.207779	5069.295425	6427.212097	4959.900192	4664.024505	3736.871551
533285	NM_001025340	RPLP1	ribosomal protein lateral stalk subunit P1	protein_coding	NP_001020511.1	0.72947348	0.998962885	0.120509847	1.087118981	246182	115106	184835	183636	178989	107390	141267	120980	6616.150391	4394.365723	4945.314453	7007.25	6233.159668	4093.268066	4893.104492	3036.554199	12601.68457	8607.305664	8712.985352	12636.23145	11859.06152	7858.670898	8891.081055	5529.531738
510763	NM_001110773,XM_005206557,XM_010805153,XM_010805154,XM_024991609,XM_024991610,XM_024991611,XM_024991612,XM_024991613,XM_024991614,XM_024991615,XM_024991616,XR_003034570	MYBPC1	myosin binding protein C, slow type	protein_coding	NP_001104243.1;XP_005206614.1;XP_010803455.1;XP_010803456.1;XP_024847377.1;XP_024847378.1;XP_024847379.1;XP_024847380.1;XP_024847381.1;XP_024847382.1;XP_024847383.1;XP_024847384.1	0.463667468	0.998962885	0.283558403	1.217193389	239960	590279	436265	302549	242093	231959	265327	295211	681.415597	2354.982678	1250.480845	1239.693789	894.93565	973.613564	953.89857	789.674857	1297.882261	4612.737441	2203.180441	2235.549985	1702.683239	1869.242004	1733.294117	1437.988983
326599	NM_001014388	TPT1	tumor protein, translationally-controlled 1	protein_coding	NP_001014410.1	0.44639705	0.998962885	-0.206763568	0.866478845	238339	161289	217248	200842	217714	215182	194270	215357	3930.566162	3778.457764	3566.778076	4702.780762	4652.439453	5032.974121	4129.145508	3316.936279	7486.491699	7400.916992	6284.1875	8480.5625	8851.621094	9662.81543	7502.918945	6040.103516
508547	XM_005204049,XM_005204050,XM_005204051,XM_005204052,XM_005204053,XM_005204055,XM_005204056,XM_005204058,XM_005204061,XM_005204062,XM_010803125,XM_010803126,XM_010803129,XM_010803130,XM_015463419,XM_015463430,XM_015463432,XM_015463433,XM_024989990,XM_024989991,XM_024989992,XM_024989993,XM_024989994,XM_024989995,XM_024989996,XM_024989997,XM_024989998,XM_024989999,XM_024990000,XR_003033972,XR_233909…	PDE4DIP	phosphodiesterase 4D interacting protein, transcript variant X4	protein_coding	XP_005204106.1;XP_005204107.1;XP_005204108.1;XP_005204109.1;XP_005204110.1;XP_005204112.1;XP_005204113.1;XP_005204115.1;XP_005204118.1;XP_005204119.1;XP_010801427.1;XP_010801428.1;XP_010801431.1;XP_010801432.1;XP_015318905.1;XP_015318916.1;XP_015318918.1;XP_015318919.1;XP_024845758.1;XP_024845759.1;XP_024845760.1;XP_024845761.1;XP_024845762.1;XP_024845763.1;XP_024845764.1;XP_024845765.1;XP_024845…	0.055532892	0.998962885	0.343348905	1.268698188	221578	190231	213812	110559	146391	107171	123565	216059	362.847684	443.223423	350.484956	253.7488	310.683405	250.217518	261.3528	333.580573	691.110665	868.147941	617.507702	457.587314	591.098801	480.392932	474.89458	607.446451
533297	NM_001098074,XM_005207015,XM_010805489,XM_010805490	YBX3	Y-box binding protein 3	protein_coding	NP_001091543.1;XP_005207072.1;XP_010803791.1;XP_010803792.1	0.52345451	0.998962885	0.126781801	1.091855396	220898	176618	215525	132933	151425	138562	149587	192905	1666.919526	1906.805706	1620.905975	1423.547144	1482.618469	1486.751438	1457.664031	1360.708469	3174.957009	3734.886993	2855.820282	2567.094364	2820.794541	2854.416253	2648.66809	2477.835121
112442206	XM_024978741,XM_024978742,XR_003030219	MYBPC2	myosin binding protein C, fast type, transcript variant X2	protein_coding	XP_024834509.1;XP_024834510.1	0.743025812	0.998962885	-0.156277649	0.89733734	215313	47644	47953	94767	157892	105607	95930	189496	711.527897	227.36418	170.872317	454.317413	643.74643	509.862748	416.150405	582.375492	1355.236735	445.341378	301.054234	819.274347	1224.776558	978.88624	756.171692	1060.499163
281173	NM_174062	FTH1	ferritin heavy chain 1	protein_coding	NP_776487.1	0.769993237	0.998962885	0.09066529	1.064861124	211055	74245	100859	85786	121749	81941	92775	177836	3145.7146	1571.9552	1496.582031	1815.420532	2351.38623	1732.140137	1782.158936	2475.500488	5991.597168	3079.010498	2636.777832	3273.762939	4473.691406	3325.538086	3238.295898	4507.858398
282220	NM_174535	EEF1A1	eukaryotic translation elongation factor 1 alpha 1	protein_coding	NP_776960.1	0.920995478	0.998962885	-0.033515402	0.977036658	199121	61648	88022	79294	110832	74049	105019	173627	566.966858	249.351227	249.512344	320.569183	408.921112	299.033936	385.391968	461.719391	1079.893433	488.407715	439.607452	578.085083	778.00354	574.115662	700.281616	840.785767
536781	NM_001035416,XM_005226533,XM_005226534,XM_005226535,XM_005226536,XM_010820690	LDB3	LIM domain binding 3	protein_coding	NP_001030493.1;XP_005226590.2;XP_005226591.2;XP_005226592.2;XP_005226593.2;XP_010818992.2	0.641508088	0.998962885	0.135769794	1.098678891	196910	198127	177994	165519	209104	86361	170073	242339	967.9323	1164.953155	842.442879	1017.548484	1175.317299	601.92656	965.967854	1026.895948	1843.606572	2281.810016	1484.271976	1834.95352	2236.130717	1155.639667	1755.224738	1869.965931
540407	NM_001024689	CSRP3	cysteine and glycine rich protein 3	protein_coding	NP_001019860.1	0.512970057	0.998962885	-0.29031232	0.817725015	193688	162765	330809	221725	42932	121580	161573	233635	2960.474854	3534.050537	5033.831543	4811.870117	850.291687	2635.612793	3182.890869	3335.16626	5638.773438	6922.193848	8868.94043	8677.285156	1617.744751	5060.116699	5783.51416	6073.299805
515233	NM_001037464,XM_005214699	EEF1A2	eukaryotic translation elongation factor 1 alpha 2	protein_coding	NP_001032541.1;XP_005214756.1	0.482955384	0.998962885	0.172660131	1.127134852	192741	107503	139861	108837	100536	87873	82968	139210	1493.657898	1182.994686	1077.919807	1196.249993	1010.114059	966.914699	829.488079	1007.885803	2844.948379	2317.148277	1899.150924	2157.207428	1921.819115	1856.380722	1507.232395	1835.348694
281274	NM_174099,XM_005226739,XM_010820867	LDHA	lactate dehydrogenase A	protein_coding	NP_776524.1;XP_005226796.1;XP_010819169.1	0.483953673	0.998962885	-0.29804704	0.813352678	172587	45200	91710	149687	186320	96961	106549	206521	1356.56754	504.677377	717.645075	1670.541548	1897.70695	1080.90319	1079.387048	1516.067225	2583.834278	988.518628	1264.394938	3012.501325	3610.531804	2075.227736	1961.314686	2760.741325
281831	NM_174345	HSPA8	heat shock protein family A (Hsp70) member 8	protein_coding	NP_776770.2	0.335843327	0.998962885	-0.393549165	0.761254542	152440	27744	108895	60248	63959	93200	69239	198365	932.415771	241.060425	663.100891	523.233398	506.926727	808.513428	545.826843	1133.171509	1775.958618	472.168396	1168.295288	943.551025	964.466797	1552.265991	991.801941	2063.492676
282478	NM_174658	SLC25A4	solute carrier family 25 member 4	protein_coding	NP_777083.1	0.840823489	0.998962885	0.054490208	1.038492076	149243	86998	237905	104353	124757	124127	109584	147532	1726.169678	1429.384399	2739.391602	1713.703491	1869.777588	2036.168701	1633.548584	1593.659912	3287.810059	2799.755371	4826.442871	3090.335693	3557.394531	3909.243408	2968.261475	2902.036865
508394	NM_001077877	CASQ1	calsequestrin 1	protein_coding	NP_001071345.1	0.626205447	0.998962885	-0.160417068	0.894766366	147329	59682	90508	121885	97039	64888	75999	121259	1083.310303	623.383301	662.536255	1272.486938	924.581299	676.684998	720.219116	832.714417	2063.365234	1221.029541	1167.300537	2294.686035	1759.086426	1299.168457	1308.683716	1516.363647
104976804	XR_003033235	LOC104976804	uncharacterized LOC104976804	lncRNA	.	0.293065433	0.998962885	-0.410864747	0.752172389	145872	208768	308903	184786	197662	235907	355377	173756	335.241699	681.556641	706.757812	602.972107	588.632751	768.931152	1052.620605	372.946411	638.529907	1334.974609	1245.213013	1087.344604	1119.918701	1476.271973	1912.678467	679.131165
539375	NM_001076157,XM_024987257	ACTN3	actinin alpha 3	protein_coding	NP_001069625.1;XP_024843025.1	0.386990468	0.998962885	-0.403275355	0.756139667	143155	26120	65268	131082	82077	62759	58564	99696	682.371004	176.363978	308.191135	886.564275	506.755291	423.933411	359.795404	443.299185	1299.702066	345.446569	542.991676	1598.748829	964.140541	813.910424	653.77105	807.24283
286868	NM_001012682	RPLP0	ribosomal protein lateral stalk subunit P0	protein_coding	NP_001012700.1	0.559798793	0.998962885	0.177254339	1.130729891	129807	54297	98661	83992	74087	47623	47548	96142	1650.948486	980.990723	1249.235229	1516.752075	1220.985596	859.024353	779.400085	1142.009766	3144.537354	1921.480103	2200.985596	2735.171631	2323.018066	1649.242065	1416.21936	2079.586914
3283887	rna-KEH36_p03	ND5	NADH dehydrogenase subunit 5	protein_coding	YP_209215.1	0.100506212	0.998962885	-0.524797781	0.695056528	129787	163556	273669	142918	98867	138549	169677	469020	982.623169	1759.028564	2062.73584	1536.328979	969.931274	1487.716187	1655.671021	3316.401367	1871.588013	3445.433594	3634.265381	2770.474854	1845.368286	2856.268311	3008.459229	6039.129395
282095	NM_174474,XM_005219667,XM_005219670,XM_005219671,XM_010815468,XM_010815469	TNNT1	troponin T1, slow skeletal type	protein_coding	NP_776899.1;XP_005219724.1;XP_005219727.1;XP_005219728.1;XP_010813770.1;XP_010813771.1	0.11480548	0.998962885	0.659062522	1.579056203	125376	286858	256071	73739	72552	94248	118913	129611	1823.254063	5926.228479	3690.464033	1515.430925	1362.887728	1945.953313	2224.354486	1755.118322	3472.725327	11607.7859	6502.10551	2732.789011	2592.997805	3736.038643	4041.793136	3196.050744
506544	NM_001075268,XM_010805037,XM_024991491,XM_024991492	PFKM	phosphofructokinase, muscle	protein_coding	NP_001068736.1;XP_010803339.1;XP_024847259.1;XP_024847260.1	0.487622171	0.998962885	-0.266307101	0.831445093	122667	42949	67218	106518	126074	74521	85098	117664	602.092836	299.819752	328.734158	742.890282	802.146983	518.757899	538.443636	539.547475	1146.797332	587.26116	579.185659	1339.660219	1526.145717	995.964033	978.386286	982.509877
286867	NM_001033613	RPS2	ribosomal protein S2	protein_coding	NP_001028785.1	0.819025805	0.998962885	0.062351808	1.044166521	120968	59152	94496	74739	87752	65987	74621	80867	1774.215698	1232.404297	1379.781982	1556.406128	1667.735596	1372.634399	1410.561401	1107.710571	3379.322266	2413.927246	2430.991455	2806.680176	3172.993896	2635.322754	2563.07959	2017.12854
516099	NM_001025569,XM_005225115	HSPB1	heat shock protein family B (small) member 1	protein_coding	NP_001020740.1;XP_005225172.1	0.137848174	0.998962885	-0.603779916	0.658027637	119846	50395	101663	65559	20888	81857	69233	180385	2009.476028	1196.385514	1693.458679	1554.021012	451.496979	1948.695816	1494.87381	2816.925232	3827.419586	2343.376922	2983.648133	2802.378846	859.007401	3741.304046	2716.280456	5129.589111
497019	NM_001011674,XM_005203628,XM_005203629,XM_005203630,XM_005203632,XM_005203634,XM_005203635,XM_005203636,XM_005203637,XM_005203638,XM_005203639,XM_005203641,XM_005203642,XM_005203643,XM_005203645,XM_015462041,XM_015462042,XM_024985458,XM_024985460,XM_024985467,XM_024985473	TPM3	tropomyosin 3	protein_coding	NP_001011674.1;XP_005203685.1;XP_005203686.1;XP_005203687.1;XP_005203689.1;XP_005203691.1;XP_005203692.1;XP_005203693.1;XP_005203694.1;XP_005203695.1;XP_005203696.1;XP_005203698.1;XP_005203699.1;XP_005203700.1;XP_005203702.1;XP_015317527.1;XP_015317528.1;XP_024841226.1;XP_024841228.1;XP_024841235.1;XP_024841241.1	0.164371597	0.998962885	0.561014271	1.475306051	119787	272175	225061	70250	78829	110450	107292	133508	1441.545123	4654.905476	2700.196405	1207.632132	1222.753975	1883.302783	1661.055612	1470.849393	2745.689706	9117.628585	4757.386114	2177.732769	2326.382552	3615.755565	3018.24337	2678.400042
510547	NM_001014894	RPL4	ribosomal protein L4	protein_coding	NP_001014894.1	0.891386121	0.998962885	0.032984078	1.023126178	119706	62859	108581	82445	93625	68956	74618	99787	1188.168335	886.295288	1072.944214	1161.891357	1204.16748	970.715454	954.549133	925.025452	2263.08667	1735.998779	1890.384644	2095.248291	2291.020508	1863.677979	1734.476318	1684.460815
507884	NM_001075335,XM_005209365,XM_005209366,XM_010807298	MYOT	myotilin	protein_coding	NP_001068803.1;XP_005209422.1;XP_005209423.1;XP_010805600.1	0.985843514	0.998962885	0.005918715	1.004110968	118769	215774	215516	159091	201156	128995	196593	181889	736.086468	1898.803069	1331.231738	1402.774265	1614.215877	1135.018394	1573.325782	1051.186227	1402.013057	3719.211869	2345.452675	2529.634201	3071.168442	2179.12336	2858.832741	1914.198207
408020	XM_002695806	MYH4	myosin, heavy chain 4, skeletal muscle	protein_coding	XP_002695852.2	0.95380792	0.998962885	-0.031142788	0.978644786	117206	14901	20664	47453	61099	41945	32594	75033	276.411346	49.919186	48.514015	158.89447	186.713318	140.295929	99.068657	165.263611	526.476562	97.777405	85.475227	286.535706	355.236328	269.35437	180.014023	300.943176
507367	NM_001101883	PDK4	pyruvate dehydrogenase kinase 4	protein_coding	NP_001095353.1	0.28013049	0.998962885	-0.698164154	0.616356028	113084	211345	610413	283874	249414	453695	632399	66043	412.562073	1095.301392	2217.04834	1470.468994	1179.085938	2347.540039	2973.554199	225.026581	785.800964	2145.382324	3906.143555	2651.70874	2243.300781	4507.045898	5403.136719	409.770874
100296784	XM_002691137,XM_005212392,XR_809585	ANKRD23	ankyrin repeat domain 23, transcript variant X2	protein_coding	XP_002691183.4;XP_005212449.2	0.197574548	0.998962885	-0.328506856	0.796360265	112683	55582	88170	57618	83225	77382	97312	162795	568.892593	393.76118	444.40799	411.595108	551.735534	566.32048	648.41053	778.237136	1083.561318	771.265484	782.987648	742.232872	1049.718887	1087.279541	1178.203034	1417.161056
538516	NM_001034646,XM_005225999,XM_005226000	PDLIM3	PDZ and LIM domain 3	protein_coding	NP_001029818.1;XP_005226056.1;XP_005226057.1	0.490380893	0.998962885	-0.194961778	0.87359604	111809	124378	123759	140856	89471	76938	90755	150442	785.516055	1290.982996	893.547541	1402.6335	817.499371	781.408871	820.865638	999.34295	1496.160957	2528.66642	1574.31159	2529.380547	1555.354737	1500.227955	1491.564818	1819.792296
281543	NM_001013589	TPI1	triosephosphate isomerase 1	protein_coding	NP_001013607.1	0.646996025	0.998962885	-0.163956589	0.892573829	111486	32441	69215	83072	80640	52546	49973	107548	1223.758789	505.846588	756.369324	1294.709106	1146.996704	818.028748	706.972595	1102.551636	2330.875244	990.808716	1332.621826	2334.759521	2182.248535	1570.534546	1284.614014	2007.734131
286790	NM_174760	RPL10	ribosomal protein L10	protein_coding	NP_777185.1	0.547197455	0.998962885	0.166011119	1.121952128	106328	51248	88905	71794	64975	44098	45735	78562	2044.525269	1399.807861	1701.898071	1960.077515	1618.91394	1202.591064	1133.406738	1410.833496	3894.177002	2741.822998	2998.51709	3534.624023	3080.107178	2308.856445	2059.471924	2569.111816
327682	NM_175802	RACK1	receptor for activated C kinase 1	protein_coding	NP_786996.1	0.716348666	0.998962885	0.102469832	1.073609864	104396	50776	81637	71341	59183	46603	45020	73399	1270.342651	877.693481	988.973267	1232.573242	933.176147	804.28595	706.042603	834.147827	2419.603027	1719.150513	1742.438965	2222.709473	1775.438599	1544.14978	1282.924194	1518.973633
513257	NM_001014915	TCAP	titin-cap	protein_coding	NP_001014915.1	0.265083157	0.998962885	0.454604084	1.370406675	102995	196115	211893	91845	112078	97541	122221	64348	2834.280273	7666.388672	5805.067871	3588.577637	3996.536133	3806.93457	4334.79541	1653.797729	5398.411621	15016.2627	10227.75586	6471.312012	7603.714844	7308.938477	7876.598633	3011.546875
767874	NM_001079637	HSP90AB1	heat shock protein 90 alpha family class B member 1	protein_coding	NP_001073105.1	0.832566572	0.998962885	-0.061397295	0.958335492	102158	33858	95676	44337	51718	55354	59328	100298	557.57489	262.50946	519.870056	343.589203	365.771118	428.489014	417.336731	511.260162	1062.004639	514.180908	915.941711	619.597168	695.90741	822.656677	758.327332	930.998962
777775	NM_001078158	TUBA4A	tubulin alpha 4a	protein_coding	NP_001071626.1	0.995007239	0.998962885	0.002271825	1.00157595	102082	23043	83588	40212	41471	41293	40839	102070	957.412109	306.99472	780.461731	535.472046	503.987183	549.260803	493.643219	894.057007	1823.568726	601.314819	1375.06958	965.621094	958.874023	1054.526733	896.981018	1628.067749
533531	NM_001206025,XM_005209595,XM_005209596,XM_015472302,XM_024994350	SYNPO	synaptopodin	protein_coding	NP_001192954.1;XP_005209652.2;XP_005209653.2;XP_015327788.2;XP_024850118.1	0.939599155	0.998962885	-0.018933285	0.986962185	101304	59368	90848	53882	41378	53957	48834	110342	287.195052	238.965043	256.864404	217.6478	151.903376	217.139263	178.326094	290.925556	547.016191	468.064169	452.560836	392.486082	289.007736	416.885971	324.029807	529.772158
618352	NM_001076501	MYL3	myosin light chain 3	protein_coding	NP_001069969.2	0.588401883	0.998962885	0.173607622	1.127875341	100802	76400	69848	36925	46760	55075	71649	61613	1499.188599	1614.087158	1034.187988	779.725525	901.141174	1161.701294	1373.365601	855.808105	2855.482666	3161.535156	1822.101196	1406.085449	1714.489868	2230.351807	2495.492188	1558.416992
533581	NM_001281903	CMYA5	cardiomyopathy associated 5	protein_coding	NP_001268832.1	0.842620117	0.998962885	0.056125503	1.039669874	100120	123473	97036	67384	64824	79159	80776	103929	109.204102	191.31134	105.369141	104.354584	91.619293	122.455284	113.551857	105.870476	207.999451	374.724182	185.646378	188.183472	174.312683	235.102081	206.330917	192.788956
282254	NM_203322	HSPA1A	heat shock 70kDa protein 1A	protein_coding	NP_976067.3	0.092125285	0.998962885	-0.394753281	0.760619441	99087	56968	75390	53655	47747	72306	76047	129549	552.182922	450.970581	418.254913	424.534454	344.781891	571.476135	546.18689	674.2453	1051.734619	883.322388	736.909363	765.566406	655.973816	1097.177856	992.456238	1227.793091
538404	NM_001191466,XM_005224246,XM_005224247	MYOM1	myomesin 1	protein_coding	NP_001178395.1;XP_005224303.2;XP_005224304.2	0.33524979	0.998962885	0.312954503	1.242249106	95540	193783	178825	87181	122111	85194	124547	131685	184.316277	531.186041	343.530585	238.820321	305.346708	232.954215	309.694739	237.287253	351.064474	1040.441435	605.255018	430.666646	580.945388	447.249135	562.734963	432.097429
327675	NM_175796	ATP5F1B	ATP synthase F1 subunit beta	protein_coding	NP_786990.1	0.652921513	0.998962885	0.105146581	1.075603669	89702	53732	124860	63349	64937	59893	51303	92899	698.31012	594.196411	967.677429	700.206421	655.045532	661.275513	514.733826	675.424866	1330.061035	1163.86084	1704.918457	1262.687988	1246.274048	1269.58374	935.303955	1229.94104
287023	NM_174815,XM_024985049	YBX1	Y-box binding protein 1	protein_coding	NP_777240.1;XP_024840817.1	0.665640243	0.998962885	-0.101158121	0.932284302	89513	50546	103331	68186	81654	67178	72277	94911	805.253543	646.026655	925.37304	871.000192	951.835581	857.049483	838.160317	797.514556	1533.754583	1265.381388	1630.383916	1570.681922	1810.939766	1645.450707	1522.990457	1452.265138
282578	NM_174684,XM_024984181,XM_024984182	ATP5F1A	ATP synthase F1 subunit alpha	protein_coding	NP_777109.1;XP_024839949.1;XP_024839950.1	0.718937491	0.998962885	-0.085904568	0.942193596	88767	45490	110388	68426	64425	60565	56423	98329	640.926255	466.324591	790.752427	701.016926	602.466884	618.05056	523.154912	659.203056	1220.762804	913.396446	1393.20026	1264.149609	1146.239082	1186.596176	950.605688	1200.401192
404140	NM_001025317	RPS8	ribosomal protein S8	protein_coding	NP_001020488.1	0.592399264	0.998962885	0.16510341	1.121246445	88274	47154	69739	61684	84130	49657	52695	57548	1766.35498	1340.344482	1389.25	1752.496948	2181.372314	1409.241333	1358.971191	1075.450317	3364.350342	2625.351562	2447.673096	3160.292236	4150.226562	2705.604492	2469.33667	1958.382812
534402	NM_001076903,XM_005204516	PGM1	phosphoglucomutase 1	protein_coding	NP_001070371.1;XP_005204573.2	0.511384331	0.998962885	-0.260884675	0.834575992	77781	18876	39759	54370	63272	44464	37528	79010	450.264288	155.598983	229.647107	443.742245	472.845552	365.715583	279.989147	425.880723	857.611744	304.773871	404.607589	800.204018	899.624581	702.137888	508.758009	775.524036
281832	NM_001012670	HSP90AA1	heat shock protein 90 alpha family class A member 1	protein_coding	NP_001012688.1	0.070872827	0.998962885	-0.609548697	0.655401692	77702	29750	59164	30027	37035	58054	63299	140573	352.273987	191.596313	267.032471	193.285339	217.56662	373.28421	369.863342	595.20874	670.971008	375.282379	470.475586	348.55304	413.937103	716.668945	672.065125	1083.868408
100847218	XM_015460708	ANKRD2	ankyrin repeat domain 2	protein_coding	XP_015316194.2	0.702293667	0.998962885	0.129306303	1.093767654	76267	43676	67084	20122	41107	43385	61814	55621	824.693481	670.88739	722.157532	308.926636	575.967346	665.34668	861.459595	561.708862	1570.781494	1314.076416	1272.345093	557.089966	1095.821777	1277.400024	1565.326538	1022.86554
280976	NM_173977	ACO2	aconitase 2	protein_coding	NP_776402.1	0.156108854	0.998962885	0.365569857	1.288390436	75609	70047	84093	43320	39995	43735	33089	64199	379.888885	499.944885	420.629486	309.035797	260.387024	311.64679	214.269287	301.24765	723.568787	979.248901	741.093018	557.286743	495.406189	598.331116	389.340912	548.568604
536925	NM_001046419,XM_010813130,XM_024976347	COQ8A	coenzyme Q8A	protein_coding	NP_001039884.1;XP_010811432.1;XP_024832115.1	0.259122923	0.998962885	0.297764093	1.229237848	75188	88174	83380	33295	61617	47518	63805	88649	362.36031	601.372969	398.616259	228.436019	383.975765	324.227794	396.456563	398.309609	690.182255	1177.917613	702.308619	411.940548	730.543117	622.485395	720.386765	725.317294
519634	XM_024980666,XM_024980667,XM_024980668,XM_024980669,XM_024980670,XM_024980671,XM_024980672,XM_024980673,XM_024980674,XM_024980675,XM_024980676,XM_024980677,XM_024980678,XM_024980679,XM_024980680,XM_024980681,XM_024980682,XM_024980683,XM_024980684,XM_024980685,XM_024980686,XM_024980687,XM_024980688,XM_024980689,XM_024980690,XR_003030793,XR_003030794	MYO18A	myosin XVIIIA, transcript variant X19	protein_coding	XP_024836434.1;XP_024836435.1;XP_024836436.1;XP_024836437.1;XP_024836438.1;XP_024836439.1;XP_024836440.1;XP_024836441.1;XP_024836442.1;XP_024836443.1;XP_024836444.1;XP_024836445.1;XP_024836446.1;XP_024836447.1;XP_024836448.1;XP_024836449.1;XP_024836450.1;XP_024836451.1;XP_024836452.1;XP_024836453.1;XP_024836454.1;XP_024836455.1;XP_024836456.1;XP_024836457.1;XP_024836458.1	0.684396482	0.998962885	-0.092536345	0.937872462	75145	51564	64352	37354	38719	48323	43373	97624	123.245417	121.332186	105.534712	86.152674	83.676531	113.00396	92.017266	148.339137	234.743728	237.655053	185.938083	155.359838	159.200968	216.956456	167.201213	270.123888
281295	NM_174105,XM_010817654,XM_010817655,XM_010817656,XM_010817657,XM_010817658,XM_010817659,XM_010817660,XM_010817661,XM_015459529,XM_015459530,XM_015459531,XM_015459532,XM_015459533,XM_024982373,XM_024982374,XM_024982375,XM_024982376,XM_024982377,XM_024982378,XM_024982379,XM_024982380,XM_024982381,XM_024982382,XM_024982383,XM_024982384,XM_024982385,XM_024982386	MAP4	microtubule associated protein 4	protein_coding	NP_776530.1;XP_010815956.1;XP_010815957.1;XP_010815958.1;XP_010815959.1;XP_010815960.1;XP_010815961.1;XP_010815962.1;XP_010815963.1;XP_015315015.1;XP_015315016.1;XP_015315017.1;XP_015315018.1;XP_015315019.1;XP_024838141.1;XP_024838142.1;XP_024838143.1;XP_024838144.1;XP_024838145.1;XP_024838146.1;XP_024838147.1;XP_024838148.1;XP_024838149.1;XP_024838150.1;XP_024838151.1;XP_024838152.1;XP_024838153…	0.890088469	0.998962885	0.036099762	1.025338137	73675	59275	54570	36052	34276	36460	41745	89713	135.620222	143.770289	98.887405	95.51072	79.061371	91.511363	95.730572	144.985377	258.313833	281.604864	174.226414	172.235262	150.420282	175.6928	173.948515	264.016731
515238	NM_001035306	RPL5	ribosomal protein L5	protein_coding	NP_001030383.1	0.74328652	0.998962885	-0.086831877	0.941588185	73552	38529	67837	55852	65759	45372	58966	66020	984.516602	732.600891	903.970093	1061.472046	1140.547363	861.332581	1017.237732	825.323486	1875.194458	1434.955566	1592.674805	1914.161255	2169.978271	1653.673706	1848.385498	1502.904785
524077	NM_001038140,XM_024986270,XM_024986271	MYOM2	myomesin 2	protein_coding	NP_001033229.1;XP_024842038.1;XP_024842039.1	0.602524004	0.998962885	-0.194980962	0.873584424	73488	38679	48287	84341	69751	34541	40431	75470	207.219866	154.920805	135.5835	337.670553	254.838258	138.162637	146.920596	198.795076	394.688616	303.445554	238.880043	608.924087	484.849186	265.258647	266.964033	362.003588
767925	NM_001076998,XM_024978612	RPL13A	ribosomal protein L13a	protein_coding	NP_001070466.1;XP_024834380.1	0.765575221	0.998962885	0.088900755	1.063559507	71786	31883	51668	45681	52240	38374	36763	45419	1489.926536	938.53167	1064.607917	1343.499975	1404.085997	1128.59858	981.747263	880.836834	2837.84127	1838.315132	1875.6972	2422.744583	2671.380524	2166.798156	1783.896981	1603.993951
780788	NM_001079643,XM_024994677,XM_024994678,XM_024994679,XM_024994680,XM_024994681	NMRK2	nicotinamide riboside kinase 2	protein_coding	NP_001073111.1;XP_024850445.1;XP_024850446.1;XP_024850447.1;XP_024850448.1;XP_024850449.1	0.966281242	0.998962885	-0.020012359	0.986224256	71321	12090	31461	43804	48958	19523	22813	68598	1073.762143	257.364609	469.814405	935.721237	953.396501	415.188479	440.743523	961.537345	2045.179044	504.103614	827.750287	1687.393669	1813.909606	797.120943	800.85889	1750.948599
513312	NM_001014916,XM_005206573,XM_005206574,XM_005206575,XM_005206577,XM_005206578,XM_024991651,XM_024991652,XM_024991653	NACA	nascent polypeptide-associated complex alpha subunit	protein_coding	NP_001014916.1;XP_005206630.1;XP_005206631.1;XP_005206632.1;XP_005206634.1;XP_005206635.1;XP_024847419.1;XP_024847420.1;XP_024847421.1	0.696753796	0.998962885	0.067860134	1.048160854	69315	49622	88623	45191	46994	42320	46597	82253	177.219049	181.228358	226.291076	163.233747	156.313333	153.657597	154.440968	198.122709	337.546504	354.974511	398.694689	294.360744	297.398037	295.00743	280.629024	360.779214
515067	NM_001038111	PGAM2	phosphoglycerate mutase 2	protein_coding	NP_001033200.1	0.628199791	0.998962885	-0.188468516	0.877536771	68908	20509	50933	65358	58434	36621	35398	56177	1116.353516	471.990784	821.475525	1503.386963	1226.680542	841.429932	739.101929	849.988098	2126.302246	924.494873	1447.3302	2711.070312	2333.853271	1615.462402	1342.995117	1547.818848
281306	NM_001013587,XM_005225008	MDH2	malate dehydrogenase 2	protein_coding	NP_001013605.1;XP_005225065.1	0.536291156	0.998962885	0.160314541	1.117530759	68479	36512	77616	48678	44681	35816	35255	52468	729.56653	552.607963	822.762195	736.449487	616.817492	541.20204	484.015155	521.753776	1389.594623	1082.400929	1449.597191	1328.045414	1173.542192	1039.054556	879.486185	950.107754
514928	NM_001205802,XM_024980041,XM_024980042,XM_024980043	KIF1C	kinesin family member 1C	protein_coding	NP_001192731.2;XP_024835809.1;XP_024835810.1;XP_024835811.1	0.759956955	0.998962885	0.06116359	1.04330689	68433	41363	55135	30873	41328	35624	40962	74432	230.971782	198.192842	184.630204	147.284664	177.701199	167.150414	175.543754	232.176635	439.928539	388.203096	325.293783	265.599645	338.090073	320.912308	318.974147	422.791034
282053	NM_001034038	RPS3A	ribosomal protein S3A	protein_coding	NP_001029210.1	0.891765998	0.998962885	-0.036545818	0.974986523	67241	42772	64618	47804	58833	42466	61469	53754	1071.727905	968.409485	1025.325684	1081.816772	1215.081055	959.937256	1262.68811	800.167419	2041.304321	1896.837158	1806.487061	1950.849121	2311.78418	1842.984741	2294.384277	1457.095825
786966	XM_025001905,XM_025001906,XM_025001907,XM_025001908,XM_025001909,XM_025001910,XM_025001911,XM_025001912,XM_025001913,XM_025001914,XM_025001915,XM_025001916,XM_025001917,XM_025001918,XM_025001919,XM_025001920,XM_025001921,XM_025001922,XM_025001923	PLEC	plectin, transcript variant X3	protein_coding	XP_024857673.1;XP_024857674.1;XP_024857675.1;XP_024857676.1;XP_024857677.1;XP_024857678.1;XP_024857679.1;XP_024857680.1;XP_024857681.1;XP_024857682.1;XP_024857683.1;XP_024857684.1;XP_024857685.1;XP_024857686.1;XP_024857687.1;XP_024857688.1;XP_024857689.1;XP_024857690.1;XP_024857691.1	0.366619859	0.998962885	-0.280221083	0.823464818	64877	34326	49172	38306	20017	33169	31361	84378	60.66741	45.568007	45.800537	50.868893	24.221146	44.007264	37.787814	73.711377	115.552326	89.254685	80.694436	91.732296	46.082578	84.489608	68.662855	134.227589
513128	NM_001040520	RPL7A	ribosomal protein L7a	protein_coding	NP_001035610.1	0.740497622	0.998962885	0.093905017	1.06725507	64855	26441	45967	35556	49184	32912	36654	47162	1014.921997	587.766907	716.139709	790.02887	997.346558	730.458069	739.268738	689.283936	1933.107056	1151.267212	1261.742676	1424.665527	1897.527954	1402.407471	1343.298218	1255.178345
510169	NM_001075435,XM_005216663,XM_010813017,XM_010813018	MYBPH	myosin binding protein H	protein_coding	NP_001068903.1;XP_005216720.2;XP_010811319.2;XP_010811320.2	0.902281794	0.998962885	0.116280993	1.083937064	63403	970	30205	23930	56159	25035	17674	67559	378.710838	9.409031	182.535906	199.710193	481.673428	207.988164	135.322358	400.815483	721.324936	18.429603	321.603909	360.139031	916.420357	399.316749	245.889305	729.880432
532872	XM_024982647,XM_024982648	MYOM3	myomesin 3, transcript variant X1	protein_coding	XP_024838415.1;XP_024838416.1	0.390178919	0.998962885	-0.336784798	0.791803968	62974	75635	85216	74909	27742	33664	43773	153694	150.956757	257.395615	203.392916	255.035864	86.184058	114.487775	135.232616	344.17144	287.525128	504.164337	358.351173	459.908287	163.971743	219.805235	245.726238	626.732284
516550	NM_001046226	FEM1A	fem-1 homolog A	protein_coding	NP_001039691.1	0.373485563	0.998962885	0.184811736	1.136668634	62935	40616	59523	37026	36707	32207	34321	48860	242.233093	222.066055	228.076874	202.339249	183.071487	175.81102	170.250443	175.633667	461.377808	434.963867	401.841003	364.880035	348.307465	337.539825	309.355835	319.826935
539515	XM_002697930,XM_005224624,XM_005224625,XM_005224626,XM_005224627,XM_005224628,XM_010819219,XM_010819223,XM_010819225,XM_015460261,XM_015460262,XM_024985350,XM_024985351,XM_024985352,XM_024985353,XM_024985354,XM_024985355,XM_024985357,XM_024985358,XM_024985359,XM_024985360,XM_024985361,XM_024985362,XM_024985363,XM_024985364,XM_024985367,XR_003032663	SRRM2	serine/arginine repetitive matrix 2, transcript variant X27	protein_coding	XP_002697976.2;XP_005224681.1;XP_005224682.1;XP_005224683.1;XP_005224684.1;XP_005224685.1;XP_010817521.1;XP_010817525.1;XP_010817527.1;XP_015315747.1;XP_015315748.1;XP_024841118.1;XP_024841119.1;XP_024841120.1;XP_024841121.1;XP_024841122.1;XP_024841123.1;XP_024841125.1;XP_024841126.1;XP_024841127.1;XP_024841128.1;XP_024841129.1;XP_024841130.1;XP_024841131.1;XP_024841132.1;XP_024841135.1	0.095506843	0.998962885	0.278274991	1.212743957	61479	50922	72930	33403	43894	32906	35273	72398	92.959138	109.272064	108.512377	67.751992	85.924883	70.270156	68.802335	102.938506	177.057911	214.0327	191.184331	122.177719	163.478631	134.911771	125.01821	187.449863
508221	NM_001015543	RPL13	ribosomal protein L13	protein_coding	NP_001015543.1	0.644170289	0.998962885	0.13171687	1.095596733	61274	24567	43041	35262	34265	26625	25139	41257	912.283691	519.58197	637.966125	745.421509	661.050659	562.207764	482.379028	573.67627	1737.613281	1017.712341	1124.01123	1344.224731	1257.699219	1079.383545	876.513306	1044.658081
281793	NM_001271771,NM_181021,XM_025000294,XM_025000295,XM_025000296,XM_025000297,XM_025000298,XM_025000299,XM_025000300,XM_025000301,XM_025000302,XM_025000303	GNAS	GNAS complex locus	protein_coding	NP_001258700.1;NP_851364.1;XP_024856062.1;XP_024856063.1;XP_024856064.1;XP_024856065.1;XP_024856066.1;XP_024856067.1;XP_024856068.1;XP_024856069.1;XP_024856070.1;XP_024856071.1	0.300356765	0.998962885	0.257159951	1.195123701	60689	80616	74515	49415	69056	40728	52906	76165	515.792227	954.274588	619.500957	590.588949	738.181158	481.673978	559.138327	601.914828	982.421756	1869.150936	1091.478012	1065.013886	1404.445925	924.766623	1015.989781	1096.080066
326581	NM_001040487	EEF1G	eukaryotic translation elongation factor 1 gamma	protein_coding	NP_001035577.1	0.542818955	0.998962885	0.157573985	1.115409903	60389	36680	62073	45827	38815	26164	27547	57140	586.72937	506.238037	600.405884	632.186523	488.662567	360.534424	344.941589	518.487793	1117.53479	991.5755	1057.835083	1140.0271	929.717773	692.190552	626.780762	944.160461
507151	NM_001077866,XM_005226176	RPL15	ribosomal protein L15	protein_coding	NP_001071334.1;XP_005226233.1	0.771225122	0.998962885	0.078496092	1.055916748	59469	26787	54371	41121	35545	25457	28971	48786	416.282822	251.648362	352.123894	395.67585	309.882683	239.756075	241.607261	302.596945	792.887772	492.907142	620.395344	713.525452	589.57542	460.30806	439.015692	551.025646
616200	XM_024995420	LOC616200	glyceraldehyde-3-phosphate dehydrogenase-like	protein_coding	XP_024851188.1	0.881811091	0.998962885	-0.062914821	0.957327979	59337	18278	36097	53318	39876	24893	20987	34831	1384.209106	605.67865	838.312439	1766.009644	1205.359497	823.596558	630.963379	758.849854	2636.48291	1186.351196	1476.994629	3184.659912	2293.28833	1581.224121	1146.500488	1381.857056
511051	NM_001031756,XM_005217785,XM_005217786,XM_024977161,XM_024977162,XM_024977163,XM_024977164,XM_024977165,XM_024977166,XM_024977167,XM_024977168	RPL6	ribosomal protein L6	protein_coding	NP_001026926.1;XP_005217842.1;XP_005217843.1;XP_024832929.1;XP_024832930.1;XP_024832931.1;XP_024832932.1;XP_024832933.1;XP_024832934.1;XP_024832935.1;XP_024832936.1	0.953393665	0.998962885	0.015147285	1.010554609	57687	32104	49797	43410	49154	30976	39575	48947	809.734382	641.425627	699.174937	860.797174	882.18887	623.452726	720.12429	636.092872	1542.289173	1256.369281	1231.852949	1552.28265	1678.431593	1196.967781	1308.51145	1158.31791
535056	NM_001034625,XM_005215220	RPL8	ribosomal protein L8	protein_coding	NP_001029797.1;XP_005215277.1	0.523708927	0.998962885	0.185246953	1.137011584	55893	18994	40148	27413	29560	23012	21550	38278	912.520958	440.521845	652.018326	631.990441	621.035412	530.373383	452.068336	582.545527	1738.065252	862.856199	1148.769205	1139.673645	1181.567276	1018.264611	821.436856	1060.808883
100337204	XM_024976574,XM_024976575	CACNA1S	calcium voltage-gated channel subunit alpha1 S, transcript variant X1	protein_coding	XP_024832342.1;XP_024832343.1	0.730182329	0.998962885	0.104387362	1.075037781	54965	35106	32936	37870	28741	20168	25280	42051	126.563989	114.81143	75.495336	123.799123	85.745925	65.858038	75.027737	90.455354	241.064575	224.882746	133.012704	223.24798	163.138152	126.440944	136.330155	164.718173
281898	NM_174379,XM_005222369,XM_005222370	RPSA	ribosomal protein SA	protein_coding	NP_776804.1;XP_005222426.1;XP_005222427.1	0.610065285	0.998962885	0.136673387	1.099367234	54504	27548	51855	37160	30570	25703	23576	41671	717.490273	505.99472	670.682869	690.164264	526.012341	476.180992	396.951775	498.039367	1366.593155	991.098884	1181.653679	1244.578904	1000.778504	914.220581	721.286544	906.924111
505507	NM_001098874	RPS7	ribosomal protein S7	protein_coding	NP_001092344.1	0.801733886	0.998962885	0.068123437	1.048352169	54037	32308	47941	40964	41719	27527	36459	38546	1095.580811	930.489014	967.664185	1179.228149	1096.014404	791.538879	952.697449	729.886169	2086.736572	1822.561768	1704.895142	2126.511963	2085.250732	1519.676636	1731.111816	1329.11438
531505	NM_001015640,XM_005224201,XM_005224202	MYL12A	myosin, light chain 12A, regulatory, non-sarcomeric	protein_coding	NP_001015640.1;XP_005224258.1;XP_005224259.1	0.993688185	0.998962885	-0.002490153	0.998275446	53883	58039	92952	40628	29265	46152	55154	55222	480.253083	734.426163	825.868345	513.881715	336.838461	583.101295	633.106979	458.752388	914.73101	1438.530713	1455.069874	926.687131	640.860824	1119.497005	1150.395538	835.382935
514966	NM_001014928,XM_025001528	RPL7	ribosomal protein L7	protein_coding	NP_001014928.1;XP_024857296.1	0.676401786	0.998962885	-0.116969974	0.922122309	53693	29448	51767	43406	52771	36315	47421	48600	680.324711	529.617874	652.742507	780.545691	866.252302	652.629537	774.471726	574.842983	1295.804464	1037.369863	1150.04517	1407.564432	1648.110989	1252.984438	1407.264195	1046.782577
530464	NM_001025339,XM_005226403,XM_005226404,XM_005226405,XM_005226406	RPS24	ribosomal protein S24	protein_coding	NP_001020510.1;XP_005226460.1;XP_005226461.1;XP_005226462.1;XP_005226463.1	0.608879961	0.998962885	-0.186053174	0.879007163	53404	29432	43283	43686	62097	36260	62475	41980	1177.417176	938.402614	959.747871	1360.663795	1773.903066	1136.607438	1802.862451	897.532767	2242.608979	1838.062214	1690.947729	2453.696236	3374.985695	2182.174214	3275.915341	1634.397049
[truncated: 16,198 more rows]
